# Supplementary material for: Lung cancer deficient in the tumor suppressor GATA4 is sensitive to TGFBR1 inhibition
Source: Nat Commun. 2019 Apr 10;10:1665. doi: 10.1038/s41467-019-09295-7 (PMC6458308; doi:10.1038/s41467-019-09295-7)
Supplement: Supplementary file 3 — Supplementary Data 1 [file 41467_2019_9295_MOESM3_ESM.xls]

## Sheet: Sheet1
	siRNA screen of transcription factors in H23 for lung cancer tumor suppressor genes
GeneSymbol	proliferation
FOXC2	1.96417
BTBD11	1.70057		note: highlighted are the transcription factors that significantly promote cell growth when knockdown with siRNA in H23 cells.
TUB	1.70009
GATA4	1.69208
DLX5	1.65747
BLZF1	1.6572
DLX4	1.64054
TADA2L	1.62904
AEBP2	1.62295
STAT1	1.58278
GTF2F2	1.573
ZNF45	1.55133
SPIC	1.54174
FOXE3	1.54137
DLX3	1.54051
EBF	1.52974
TTF1	1.51794
EOMES	1.51619
ST18	1.51202
CDYL	1.51068
NR3C2	1.50764
ZNF18	1.5058
TAF6L	1.50001
SUPT16H	1.4934
ZNF277	1.48944
KCNH8	1.48681
DAXX	1.48511
RREB1	1.47835
ZNF143	1.47544
FOXN4	1.4665
PAX8	1.46503
HOXC4	1.46079
NR5A2	1.45981
XBP1	1.45874
PBX1	1.45749
BTG2	1.45629
NPAS2	1.45585
SF1	1.45115
ATF3	1.45053
BHLHB3	1.44892
AIRE	1.44641
TSFM	1.44263
THRA	1.43243
ZNF42	1.43142
LW-1	1.43129
HOXB2	1.43112
MEOX2	1.42773
SMARCC2	1.42642
PRDM2	1.42509
MDM2	1.4217
PRKCBP1	1.42099
RXRB	1.41726
NRF	1.41625
HOXD4	1.41481
SMAD3	1.41416
ATF4	1.41204
HDAC11	1.40953
TCEA1	1.40765
TRIM16	1.40625
SMARCD1	1.40351
HOXB1	1.39998
SIRT1	1.39976
PCGF2	1.39954
ZFP42	1.39485
PREB	1.39191
DACH1	1.39123
ALF	1.39041
ELK3	1.38508
SHANK3	1.3841
HSFY1	1.37933
TRPV6	1.37905
IRF4	1.37477
HOXA4	1.37329
TBX15	1.368
HDAC10	1.36537
ETS2	1.36353
RYBP	1.3623
TSG101	1.36007
ELK4	1.35737
PHOX2A	1.35567
PFDN5	1.35409
NR2E3	1.35188
E2F4	1.34968
YY1	1.34793
HUWE1	1.34787
HTATIP	1.34787
DMRTA1	1.34747
ZNF253	1.34557
THRB	1.34156
LHX4	1.34111
ZNF83	1.33937
L3MBTL4	1.33753
BHLHB2	1.33525
IL31RA	1.33514
ZNF9	1.33275
RNF14	1.33186
ARNT2	1.33186
THRAP4	1.33053
FLJ23614	1.32498
BZW1	1.32385
TRPS1	1.32364
SCMH1	1.32307
TCFL1	1.32008
MSRB	1.31911
STARS	1.31723
FLJ14981	1.31484
HOXA13	1.31248
HOXD3	1.31248
FGIF	1.31208
MPL	1.31164
TZFP	1.31111
PAX3	1.30813
SOX4	1.3073
ZNF167	1.30464
MXD3	1.30331
TIEG2	1.3028
SP4	1.30272
RARB	1.29966
HIS1	1.2993
NR0B1	1.29929
KEAP1	1.2985
ATF1	1.29792
CNOT7	1.29458
NOSTRIN	1.29454
DYSFIP1	1.29095
C10ORF48	1.29055
DMRT2	1.29006
LASS6	1.28944
ARID1A	1.28907
MLL	1.28752
HOXC8	1.28727
LASS3	1.28722
YWHAH	1.28569
FANK1	1.28498
LEF1	1.2829
SMAD5	1.28149
PA2G4	1.28023
GTF2H2	1.28004
DDX20	1.27949
ERF	1.27889
THOC4	1.27848
NR5A1	1.27838
BDP1	1.27736
ZNF211	1.27714
STAT5B	1.27713
ADNP	1.27614
BHLHB5	1.27614
ASCL1	1.27592
STAT3	1.27548
ZNF236	1.2741
HAND2	1.27358
MAZ	1.27244
DMRTA2	1.27228
FLJ45235	1.27167
DBP	1.27119
PRDM16	1.27109
C7ORF7	1.27065
ARNTL2	1.26992
PHTF1	1.26761
ANKRD10	1.26744
ZFP29	1.2662
JAZF1	1.26611
TGIF2LY	1.26587
LASS5	1.26587
HMG20A	1.2638
ZNF292	1.26365
GTF2H3	1.26339
TRRAP	1.26287
IRF3	1.26206
GLI2	1.26173
PPARGC1A	1.25969
FHL5	1.25933
FEV	1.25876
GSH1	1.25834
TRERF1	1.25752
SIN3A	1.25617
TCF2	1.25565
PAX4	1.25397
CHX10	1.2539
KLF2	1.25312
DKFZP761C169	1.25199
SNCAIP	1.25179
PRIC285	1.25154
ZNF91	1.24926
SMAD6	1.24832
YBX1	1.2474
DEK	1.2454
C20ORF18	1.24516
ZFP67	1.24434
HOXA9	1.24426
TCF3	1.24408
ZNF256	1.24378
HLXB9	1.24176
ZNF169	1.24057
HOXC11	1.23981
ELL3	1.23767
STAT2	1.23748
ZNRD1	1.23733
HSF2	1.23685
ZNF281	1.23619
PRRX2	1.23616
CEBPB	1.23605
NR2E1	1.2356
NRBF2	1.23383
DNTTIP1	1.23363
HCLS1	1.23343
HSF4	1.2324
UGP2	1.23105
POU1F1	1.23099
SRISNF2L	1.22994
TULP1	1.22953
ZNF133	1.22953
FOXP4	1.22766
TAF13	1.22756
MHC2TA	1.22722
CUTL1	1.22656
SMAD4	1.22571
FOSB	1.22511
GLI3	1.22511
TAF1A	1.22306
SOX30	1.22272
ESRRG	1.22194
IRX1	1.22096
ASB12	1.2193
ZNF495	1.21738
HD	1.21679
LITAF	1.21658
AR	1.21542
HIF3A	1.21499
NPAS1	1.21458
TCFL4	1.21434
ZNF434	1.21411
HDAC1	1.21346
PTTG1	1.21269
HOXA2	1.21164
NME2	1.21129
ZNF435	1.21022
VAX1	1.20951
TCF7L2	1.20939
MECP2	1.20912
PPP1R16B	1.20872
BATF	1.20819
SIM2	1.2065
STAT6	1.20608
HIVEP3	1.20543
KIAA0342	1.20508
PIAS3	1.20508
MEOX1	1.2046
TEAD2	1.20297
ELF5	1.20194
ARID2	1.2017
HIPK1	1.2017
PBX3	1.20145
STAT4	1.20113
ZNF323	1.20067
ZNF202	1.20047
ZNF227	1.20047
FLJ10415	1.20047
MBD1	1.19857
SOX13	1.19844
THG-1	1.19828
PRRX1	1.19816
TAX1BP3	1.19761
LHX6	1.19748
TBX19	1.19714
NFATC4	1.19706
FOXJ1	1.19681
FOSL1	1.19673
CHES1	1.19618
TCEA2	1.19617
AEBP1	1.1948
ZNF306	1.1947
MAML1	1.1944
PTGER3	1.19428
TGIF2	1.19427
DRAP1	1.19367
ZHX2	1.19367
FUS	1.19348
SUFU	1.19293
HBXAP	1.19293
SHPRH	1.19281
BAT4	1.19174
ZNF278	1.19123
MEIS2	1.19103
HSF1	1.19087
LOC401509	1.19065
CRI1	1.18999
PAX2	1.18996
TAF1	1.18956
SMAD7	1.18952
FBXW7	1.18931
AES	1.1893
ZNF213	1.18924
UTF1	1.18924
CIR	1.18807
BRF2	1.18807
DEAF1	1.18773
MMS19L	1.18754
SS18L1	1.18749
HDAC5	1.1864
FOXN1	1.1855
GTF3C5	1.18548
SIM1	1.18512
MITF	1.185
LMCD1	1.18475
ASB3	1.18359
NOTCH4	1.18339
IRF2	1.18198
PPARA	1.18175
PGRMC2	1.18106
MRTF-B	1.18063
ANKRD6	1.17914
NFKB2	1.17897
PUS1	1.17799
INSM2	1.1775
MAML3	1.17691
ZNF193	1.17552
LOC115509	1.17511
ZNF140	1.17489
TCEA3	1.17469
NFATC3	1.17445
FLJ16139	1.17425
ZFHX1B	1.17172
ANKRD15	1.17126
DSIPI	1.17116
ZNF219	1.17073
ZNF515	1.1706
THRAP1	1.17038
HOXA3	1.17011
NFIC	1.16993
ZNF500	1.16876
GRLF1	1.16852
NOTCH1	1.16698
NR2F1	1.16643
SMARCE1	1.16527
ERG	1.165
MAF	1.1639
E4F1	1.16346
ESRRA	1.16346
NR1I2	1.16346
CRSP8	1.16346
THRAP3	1.16238
FOXE1	1.16186
APEX1	1.16043
HMX2	1.15853
FEM1A	1.1583
RXRA	1.15763
DLX6	1.15731
ETV1	1.15731
NFX1	1.15713
TRPC5	1.15667
BCL6B	1.15616
PURA	1.1561
SP3	1.1561
NOTCH3	1.15549
HESX1	1.15439
AXUD1	1.15412
PAX1	1.15385
TP73	1.15363
ZNF142	1.15363
NFIL3	1.15334
ZBTB38	1.15283
ZNF307	1.15283
ZNF71	1.1521
CIAO1	1.1518
TFB2M	1.15174
HOXD1	1.15083
USF1	1.1506
NFE2	1.14882
IFI16	1.14787
BRD8	1.14745
ZDHHC13	1.14737
PTF1A	1.14728
FLJ12056	1.14577
TP53BP1	1.14453
ZNF19	1.14453
ZNF148	1.14432
FOXJ2	1.14342
CREB5	1.14236
ZNF189	1.14182
DDX5	1.14038
WT1	1.13997
MLL4	1.13969
STAT5A	1.13834
FOXK1	1.13728
HKR2	1.13728
ANKHD1	1.13598
E2F6	1.13576
CCNT2	1.13568
NR4A3	1.13558
ZNF92	1.13506
TTF2	1.13434
ZNF23	1.1339
ONECUT2	1.13366
TFAP2B	1.13339
TNNI3K	1.13334
FOXR1	1.13284
CTBP2	1.13268
ANKRD2	1.13255
GLIS2	1.13212
GTF2IRD1	1.13107
LHX3	1.13059
ABTB1	1.13025
RUNX3	1.13018
SOX3	1.13014
ZNF46	1.12935
ZBTB7	1.12867
POLR3K	1.12867
SMAD1	1.12771
HMX1	1.1269
CYLD	1.12653
NR1H3	1.12634
EED	1.12329
CRSP3	1.12329
EPC1	1.1219
SSX2	1.12182
ZNF131	1.12176
FLJ37874	1.12173
PCQAP	1.12166
ARX	1.12062
CDKN2B	1.12056
ZNF496	1.12018
MKL1	1.11986
PURB	1.11945
ALX3	1.11918
ZFP36L1	1.11918
BPNT1	1.11834
LOC727940	1.11623
ATM	1.11506
KHDRBS1	1.11444
IRX3	1.11354
NR3C1	1.11192
ZNF175	1.11187
FLJ20403	1.11174
UBE1C	1.11163
NFKBIL1	1.11117
CREBBP	1.11093
LOC340784	1.11063
TGIF2LX	1.11063
SUPT4H1	1.11026
ZNF505	1.10996
NFYB	1.10953
CHURC1	1.10943
PPARGC1B	1.10943
SMARCD2	1.10876
MYEF2	1.10764
SEC14L2	1.10757
TAF5L	1.10757
TIZ	1.10729
BRDT	1.10681
SOX6	1.10622
CITED4	1.10618
OTX1	1.10461
CDX2	1.10406
LDB1	1.10386
DCC	1.10344
HOXA6	1.10338
HOXC9	1.10338
IRF1	1.10338
DMRTB1	1.1028
HOXB7	1.10189
MYST4	1.10133
FOXB1	1.10133
HDAC9	1.10099
NAB1	1.10057
T	1.10035
FOXA3	1.10027
TRIM28	1.09965
RFP	1.0996
SOX5	1.0996
TULP4	1.09878
ASB15	1.09868
ZNF180	1.09815
ZNF232	1.09815
LMO1	1.09756
MAGED1	1.09738
FOXJ3	1.09727
TFB1M	1.09712
MDS1	1.09605
MYB	1.09605
RFX3	1.09501
LDB2	1.09479
SHARP	1.09463
MIXL1	1.09445
TLX3	1.09362
C20ORF100	1.09271
RORC	1.09196
CCNE1	1.09168
KLF15	1.09128
CEBPG	1.09031
ABT1	1.09011
CITED1	1.09002
SOX14	1.08941
PSMD10	1.08891
KIAA0692	1.08884
TAF11	1.08878
TFAP2BL1	1.08848
MXD4	1.08803
COPEB	1.08756
TCF21	1.08713
TAF1B	1.08702
HCFC1	1.08695
RIPK3	1.08671
SMARCC1	1.08585
ASB4	1.08544
SP140	1.08539
ZNF137	1.08533
HIVEP2	1.08529
VENTX2	1.0851
ZNF396	1.08508
TBX18	1.08443
SOX11	1.08432
HOXD8	1.0841
VAX2	1.08385
C1D	1.08364
GBX1	1.08362
MGC61598	1.08344
SLC26A3	1.08344
BCL3	1.08343
SOX17	1.08251
BCL6	1.08206
NFATC2	1.08098
YAF2	1.08097
HSMPP8	1.08017
DMAP1	1.08017
KIAA1049	1.08011
NOTCH2	1.07999
HOXB9	1.07965
ATRX	1.07931
CDX1	1.07931
P66ALPHA	1.07893
FOXF1	1.07882
TFCP2L2	1.07843
MIB2	1.07838
SDCCAG33	1.0783
ZNF238	1.0783
RBPSUH	1.07816
EGR2	1.07728
GATA6	1.07696
ZNF206	1.07599
HOXB3	1.0752
SALL2	1.07516
OVOL1	1.07506
ELK1	1.0742
BRD2	1.07363
SOX15	1.07363
MLLT1	1.07344
NMI	1.07277
TRIP4	1.07277
HOXB8	1.07223
NR4A2	1.07178
TRIP11	1.07147
ZFP36L2	1.07106
FLJ46831	1.07083
NEUROG3	1.07025
ZFP36	1.07015
NFKBIE	1.07014
CBL	1.06968
APOL6	1.06938
BARX1	1.06901
NCOR1	1.06896
DUX1	1.06886
BACH2	1.06819
DNMT3L	1.06791
SMARCD3	1.06752
ZNF384	1.06731
TEAD4	1.0673
NR2F2	1.0673
UBP1	1.06711
PAX6	1.06686
PAX7	1.06686
ANKRD25	1.06637
ZFPM1	1.0662
SP2	1.066
FLJ11795	1.0658
SIX2	1.06558
FOSL2	1.06531
GCM1	1.06445
HCFC2	1.06441
ANKFY1	1.06441
C21ORF106	1.06387
EHF	1.06387
PIAS2	1.0637
NCOA2	1.06362
NHLH1	1.06357
SITPEC	1.06324
BNC1	1.06281
ZNF135	1.06256
ZNF161	1.06196
ZNFN1A3	1.06162
BARX2	1.06071
LMO4	1.06071
EPAS1	1.06035
DUX4	1.0603
RELB	1.05989
FUBP3	1.05981
HOXC6	1.05888
HLX1	1.05865
TP53	1.058
TIP120A	1.05785
NAB2	1.05685
TNRC4	1.05634
ZNF38	1.05497
CNOT8	1.05463
OTX2	1.05373
FOXD1	1.05366
HHEX	1.05366
LZTR1	1.05322
CENPJ	1.05289
DDEF1	1.05273
SMAD9	1.05233
NANOG	1.05148
MGA	1.05138
DR1	1.05112
ASC	1.05039
GTF2E2	1.05033
DLX2	1.04958
POU6F1	1.0488
MLLT10	1.04823
HIPK2	1.04805
C20ORF14	1.04764
HLF	1.047
SAP30	1.04685
DRPLA	1.0465
ZNF494	1.04621
LOC339344	1.04621
HOXA11	1.04554
CHD8	1.04545
TFCP2L3	1.04432
GTF3C4	1.04426
BARD1	1.04356
HSGT1	1.04314
RING1	1.04309
ZNF265	1.04297
ZHX3	1.04264
GATA5	1.04256
TBX20	1.04173
TFE3	1.04087
EZH2	1.04035
ING1L	1.0396
IRF5	1.0396
SALF	1.03955
BGLAP	1.03944
RAI	1.03918
TIF1	1.03908
ARID4A	1.03851
NSD1	1.03835
SMARCA5	1.03825
JUNB	1.03812
CLOCK	1.03778
ETV3	1.03727
HBP1	1.0364
FOXD3	1.0364
IRX2	1.03621
MEIS1	1.03575
BACH1	1.03531
ACTN2	1.03394
RFX1	1.03393
FOXO3A	1.03369
ZFPM2	1.03265
PRDM1	1.03256
FLJ13615	1.03238
DNAJB6	1.03159
ZNF217	1.03076
ISL1	1.03071
ZNF41	1.03068
FLJ25680	1.03061
DKFZP564C186	1.03016
ATOH1	1.02981
RAX	1.02936
SSBP2	1.02891
POU2F3	1.02891
LOC340120	1.02844
EGR1	1.02803
TAF6	1.02765
NRF1	1.02747
MXI1	1.0267
SMARCA4	1.02629
ZNF69	1.02613
FOXI1	1.02536
HKR3	1.02536
MNT	1.02519
SREBF2	1.02435
TCF20	1.02435
POU3F1	1.02418
FOXD2	1.0237
HDAC7A	1.02352
ZHX1	1.02333
OTEX	1.02289
SRF	1.02269
KLF12	1.02201
JARID1A	1.02171
ZIC2	1.02157
NKX1-1	1.02118
PAX5	1.0209
NRIP1	1.02078
RBPSUHL	1.02069
DNM2	1.02034
TLX1	1.02033
CDK7	1.02019
SSX1	1.01939
TRIM33	1.01884
GTF3C1	1.01871
SOX2	1.01865
ZNF498	1.01844
ZNF444	1.01817
ANKRD5	1.01806
ZNF397	1.01806
HTATSF1	1.01767
PITX3	1.01762
MGC15631	1.01748
HOZFP	1.01733
CSEN	1.0165
TARDBP	1.01642
SP7	1.01628
TRFP	1.01576
NR1D1	1.01576
SOX10	1.0156
HMGA1	1.01538
TFCP2L1	1.01534
LZTS1	1.01409
GTF2F1	1.01371
HAND1	1.01317
LBX1	1.01277
PHB	1.01269
TCF7L1	1.0121
MIST1	1.01178
TBX6	1.01113
SALL1	1.01102
HR	1.01072
MYCL1	1.01012
HOXA10	1.00994
E2F7	1.00912
MYBL2	1.00861
HTR5A	1.00846
FOXK2	1.00846
MTERF	1.0083
FEM1C	1.00824
FOXH1	1.00798
TAF1L	1.00673
RFX2	1.00644
NRL	1.00613
IRX4	1.00599
PTRF	1.00512
DSCR1	1.00495
EVX1	1.00495
POU5F1	1.00449
MAP3K10	1.00409
SPDEF	1.00393
BTEB1	1.00369
SNAPC5	1.00357
SPI1	1.00338
NR2C1	1.00336
ZNF192	1.00331
BCOR	1.00328
TCF8	1.00287
MAML2	1.00255
JARID2	1.00253
FUBP1	1.00151
TAF10	1.00121
PPARG	1.0012
SLC4A10	0.999563
PHF12	0.999563
TBR1	0.999563
ATF5	0.999563
NKX3-1	0.999563
NKX6-1	0.999563
TAF5	0.999563
TBX2	0.999563
TFAM	0.997911
TRIP15	0.99762
KIAA1536	0.997083
ONECUT1	0.996597
SP6	0.99658
TSC22D1	0.996324
TGIF	0.996258
ZNF157	0.995819
ZNF3	0.995768
ZNF138	0.995768
SOLH	0.995745
FEM1B	0.995559
BMI1	0.995438
SND1	0.995192
HOXB6	0.995114
MUC1	0.99504
NFE2L3	0.994224
ZNFN1A1	0.994224
ARID3A	0.994176
HSFY2	0.99401
CXXC1	0.993137
MTA1	0.992437
PHF5A	0.992398
IKBKB	0.992148
NR1I3	0.991555
SLC30A9	0.991555
ASB5	0.991203
P66BETA	0.990882
LAF4	0.990665
ZNF80	0.989697
FOXG1B	0.989559
CITED2	0.988886
KIAA1404	0.988402
HEYL	0.9877
JMY	0.987621
TMF1	0.986661
SHOX	0.986582
SKP1A	0.986582
HTATIP2	0.986359
ZNF354A	0.986345
NFE2L2	0.985994
FOXC1	0.985415
RARG	0.985054
SOX1	0.985054
ZNF263	0.984883
LHX1	0.984733
ZNF179	0.984588
WBSCR14	0.98379
NCOR2	0.983548
TFDP1	0.983041
MLR1	0.981793
LOC388551	0.981793
SCAND1	0.981453
ASB1	0.981453
PROX1	0.979867
PCDHB8	0.979721
TRPV2	0.979116
C2ORF26	0.978677
TCFL5	0.978436
CEP1	0.978436
TCEB3B	0.977948
TWIST1	0.977553
RNF4	0.977418
LOC340260	0.977351
CREG	0.97689
SNAPC2	0.975891
TEAD1	0.97478
LASS2	0.974443
TBX4	0.974299
ETV5	0.97417
MYCN	0.973933
PFDN1	0.973302
SIRT2	0.973155
SUPT3H	0.972109
MYO3A	0.972106
REA	0.971834
PITX1	0.971661
RARA	0.971309
ESR1	0.971092
ESRRB	0.971092
NCOA4	0.970861
CDKN2A	0.97069
TRIM32	0.970514
DKFZP761I2123	0.970322
FOXP3	0.969769
ZNF560	0.969577
SERTAD2	0.968868
GLI	0.968769
BARHL1	0.96856
FLJ25415	0.968466
LOC346171	0.968466
NFKBIB	0.967902
FLJ38819	0.967355
RCOR2	0.967355
NKX2-2	0.966737
CDKN2D	0.966565
TAF12	0.966519
NFATC1	0.966395
MTPN	0.966125
TIEG	0.96541
TRPC4	0.96541
TFEC	0.965232
MSC	0.96523
RLF	0.965201
BRCA2	0.96519
HDAC4	0.964865
LOC342357	0.964023
ANKRD3	0.962759
TLE4	0.962374
CRY1	0.961858
NFYC	0.961813
DMBX1	0.961348
CREBL2	0.961065
MEF2C	0.960364
E2F5	0.960319
OSTF1	0.96023
SATB1	0.959092
INVS	0.958981
FOS	0.958782
ZNF154	0.958382
TFDP2	0.958258
UBTF	0.95782
GATA3	0.957117
ASB2	0.956917
LMX1B	0.955841
LOC51270	0.955748
HIVEP1	0.955453
KIAA1977	0.955377
TARBP1	0.954954
NSBP1	0.953613
LBX2	0.952988
NEUROD1	0.952826
ATP6V0A1	0.952816
HEY2	0.952737
CREB3	0.951519
HSBP1	0.950623
HES7	0.9506
SRY	0.949998
TDG	0.949998
FLJ32384	0.949406
LOC137814	0.949406
HMG20B	0.94885
FLJ21616	0.948839
FOXL1	0.948794
SOX12	0.948401
E2F3	0.948007
P8	0.947743
ZNF75	0.947194
RNPC2	0.947091
ZNFN1A2	0.946746
ELL2	0.946746
DTX1	0.944929
ABL1	0.944566
TBPL1	0.9445
TBDN100	0.944065
HOXC12	0.943208
PHOX2B	0.943204
FLJ34236	0.942922
RBM14	0.942178
BTAF1	0.941909
NR2F6	0.941851
ZNF85	0.941122
CREB3L4	0.9407
HIP2	0.940472
CCNH	0.940441
PITX2	0.938834
THRAP6	0.938658
DDX54	0.938098
CREBL1	0.937692
NYD-TSP1	0.937464
HOXC10	0.937276
TAF9L	0.937054
HOXA5	0.935793
PAX9	0.935552
MYT1L	0.935256
ZNF423	0.935256
TAZ	0.935256
NKX2-3	0.935147
C2ORF3	0.935128
MGC3207	0.934517
CAND2	0.934007
GMEB2	0.934007
GTF2I	0.933814
ATF6	0.933542
TIAL1	0.933533
CENTB5	0.932687
G10	0.931544
UHRF1	0.931212
ASCC1	0.931212
DMRTC2	0.930937
TP73L	0.930929
PLAGL2	0.930628
MYOD1	0.930211
HOXA7	0.928377
LOC391723	0.928301
KLF1	0.92826
ETV4	0.928
LOC89887	0.92791
DUX3	0.927764
SOX8	0.927707
PCAF	0.927657
TRPC3	0.927461
GAS7	0.927185
GTF2A2	0.927155
GTF2H1	0.927155
SKIL	0.92702
CENTG3	0.926716
UBN1	0.926538
LHX9	0.926394
ZNF187	0.925937
MEF2A	0.925689
GCDH	0.925491
HTLF	0.925411
CBFB	0.925317
L3MBTL2	0.924969
DNMT1	0.924923
HIC1	0.923826
PBX4	0.923776
VSX1	0.923033
MORF4	0.922979
ANKRD26	0.922979
NFE2L1	0.922673
ILF3	0.922445
JUN	0.922445
ENO1	0.921845
ZNF136	0.921389
CBX2	0.920744
CTCF	0.920338
CRX	0.920306
ELF2	0.920306
DDIT3	0.918767
SOX7	0.917808
ATF7IP	0.917713
SSBP4	0.917377
NEUROG1	0.916643
BCORL1	0.916614
RFXAP	0.91633
FOXP2	0.915968
RFXANK	0.915954
GTF3A	0.915503
MAFF	0.915277
HOP	0.914773
NKX6-2	0.914227
POU4F3	0.914215
ZNF134	0.9138
DYRK1B	0.913405
RNF2	0.913275
E2F2	0.912611
ETV6	0.912611
NR2C2	0.912282
GFI1B	0.91221
LRRFIP1	0.91211
MLR2	0.91184
SIX4	0.911349
PTGES2	0.910647
LRCH4	0.910612
MAX	0.910612
KIAA1443	0.910272
TAF4	0.908693
ZNF165	0.908466
TEF	0.907041
TFAP2A	0.907041
ANKRD7	0.906552
MYCBP	0.906537
NFKBIZ	0.905873
EAP30	0.905813
HCNGP	0.905507
TBX21	0.905507
THRAP5	0.904811
MLLT7	0.904582
ASB6	0.904025
SUV39H2	0.903486
PQBP1	0.903476
CBFA2T3	0.903319
MAFA	0.903075
NFKB1	0.903074
RNF6	0.902585
GBX2	0.902187
HOXC13	0.901683
ID4	0.901683
NFIB	0.901566
POU2AF1	0.901084
PPARBP	0.901084
SMARCA2	0.901058
CSDA	0.900979
TAF4B	0.900433
LOC129138	0.899248
ASCL2	0.899194
EMX2	0.89876
TLE2	0.89862
HIRA	0.89862
TCF19	0.897128
CRSP9	0.896562
NFKBIL2	0.89616
MAD	0.895536
PDLIM1	0.895267
ANKRD36	0.894054
TAF1C	0.893971
IGHMBP2	0.892785
POU6F2	0.892609
ZNF33A	0.892548
ZNF36	0.892548
HIF1A	0.8922
SPIB	0.892172
RPL7L1	0.891833
ZNF350	0.89167
FOXO1A	0.890535
RFC1	0.890367
TBX22	0.890318
LOC344191	0.888501
FOXD4L1	0.88739
POLR3D	0.88682
GSCL	0.885542
CD80	0.885445
ELF1	0.884909
NPM1	0.884671
POU3F2	0.884671
RB1	0.884258
PMF1	0.883366
SIX3	0.882731
SUPT5H	0.882259
TAF3	0.882003
MSX2	0.881967
FLJ36155	0.881837
CIC	0.881563
KLF5	0.88132
ASH2L	0.881015
FOXL2	0.879945
NAT8	0.879719
IRF6	0.879437
ZNF268	0.879404
TCERG1	0.879404
NACA	0.878952
ZNF174	0.878517
ASCL3	0.878028
DKFZP686O1689	0.877395
ISL2	0.877229
FABP4	0.877214
DMRT3	0.876788
NR1H4	0.876786
MED6	0.876786
HNF4G	0.876471
POU2F1	0.876464
UBE2V1	0.875851
ETS1	0.875675
SREBF1	0.87565
GABPA	0.875554
HOXC5	0.874988
CBX4	0.874773
NEUROD2	0.874429
CECR6	0.874071
TBX1	0.873998
TCEB3	0.873998
VDRIP	0.873961
PIAS1	0.873525
NUP62	0.872822
EHMT1	0.872455
GMEB1	0.871482
SRA1	0.871448
TAF2	0.870693
CREB3L1	0.870587
SATB2	0.870325
OLIG2	0.870113
MYC	0.869906
GCM2	0.869354
GTF3C3	0.869354
CKN1	0.868946
ARID5B	0.868874
CASP8AP2	0.868779
MYBBP1A	0.868779
KLF4	0.868059
JUND	0.867573
NCOA1	0.867286
CEBPE	0.866196
CTBP1	0.863364
SOX9	0.862877
TRIP13	0.862876
TNRC11	0.862106
LHX5	0.861713
HDAC3	0.861581
TWIST2	0.861033
GABPB2	0.860573
NKX2-5	0.860286
LHX2	0.860285
HOXD9	0.860158
TCF4	0.855824
TADA3L	0.855433
MYBL1	0.85483
IRF7	0.854226
MYOCD	0.853868
ZNF207	0.853559
ASH1L	0.853225
ZNF132	0.853082
H-PLK	0.852929
EYA2	0.852591
TCEB2	0.85252
TFAP4	0.85252
BCL10	0.852512
PML	0.851845
TRIM22	0.85143
CRSP7	0.851216
ANKIB1	0.850593
SQSTM1	0.84992
SNF1LK	0.848518
EN2	0.847974
DKFZP564D166	0.847849
PC4	0.847714
TRIP3	0.847329
GTF3C2	0.847257
C21ORF107	0.845919
SMYD1	0.845186
ZNF537	0.844544
ASB8	0.844314
FOXM1	0.842263
IRX5	0.840754
SIX1	0.839969
ESX1L	0.839036
BRF1	0.838934
ZNF274	0.838471
RORA	0.838442
ALS2CR8	0.837843
TAF7	0.83765
RUVBL1	0.837337
CEBPA	0.837323
SUPT6H	0.835998
LOC157567	0.835191
ILF2	0.834946
TBX10	0.83408
FOXF2	0.83394
ZNF287	0.833383
TCF15	0.832694
EP300	0.832584
FLJ20626	0.832143
ZNF81	0.831859
CRSP6	0.831782
TBN	0.831178
HOXA1	0.830497
TRIM29	0.830368
NCOA3	0.829849
ZNFN1A4	0.829488
TGFB1I1	0.829389
RBBP7	0.829278
LMX1A	0.8292
AIP	0.829191
PROP1	0.828866
ISGF3G	0.828743
KLF13	0.828393
TCF1	0.827737
HNF4A	0.827531
IPF1	0.827531
BARHL2	0.826306
SP1	0.826224
SMAD2	0.826185
GFI1	0.823953
REL	0.82317
LOC345079	0.822974
FOXQ1	0.822818
CARM1	0.82207
MYOG	0.821662
MLL2	0.821114
NFRKB	0.820659
DLX1	0.820272
ELF4	0.820272
MAFG	0.820154
PRDM10	0.819741
TFAP2C	0.819476
TRIB3	0.818501
SNFT	0.817261
HOXB13	0.816732
SIX5	0.81631
EHMT2	0.816024
EGR4	0.812578
EN1	0.812578
BTG1	0.812574
PTK7	0.812479
FLI1	0.812301
MYNN	0.8123
CYLN2	0.812098
CARF	0.81106
PSMD9	0.810952
NR6A1	0.810637
RBAK	0.80982
ZFP91	0.809199
BCL11A	0.80853
CDKN2C	0.80845
ZNF445	0.806315
EDF1	0.806139
PCBD	0.805888
LASS4	0.805618
MLLT2	0.805078
STK16	0.804891
GTF2B	0.803978
RRN3	0.803857
EAF2	0.803619
CBFA2T1	0.80295
ZNF155	0.802396
ZFX	0.801472
BCLAF1	0.800718
SCML1	0.800261
ANKRD30A	0.798934
VGLL1	0.798015
ZNF141	0.7954
NKX2-8	0.794156
GATA1	0.793991
LBH	0.793683
ID2	0.793422
SIAH2	0.792625
CASKIN1	0.792458
JARID1B	0.790936
ATF7	0.790936
HMGN1	0.790662
ASB11	0.78938
TOB1	0.788707
RNF25	0.787716
MSL3L1	0.786975
NR1D2	0.786038
EAF1	0.785797
ID3	0.784523
TLE1	0.783257
CBFA2T2	0.782549
TRIM25	0.782429
ANKRD1	0.780421
USF2	0.780221
OLIG1	0.779826
SERTAD1	0.77932
ESR2	0.77872
CRSP2	0.778662
HES1	0.778591
TBX3	0.778172
SOX21	0.776411
TCEB1	0.774868
SHOX2	0.774299
MYST2	0.77377
TBP	0.773215
MLL3	0.772615
NEO1	0.77191
TAF15	0.771198
PHF1	0.768137
TAF7L	0.766468
HDAC8	0.765174
SFRS2	0.765135
SIX6	0.764855
PPARD	0.761572
NFIA	0.761356
PRDM4	0.760566
RCOR1	0.760442
CNOT2	0.759931
POU3F4	0.759931
GSC	0.759668
SMARCA3	0.759026
BTF3	0.758953
TFEB	0.757471
FALZ	0.757174
MEF2B	0.756833
OTP	0.755447
RUVBL2	0.755284
GAS41	0.754976
FOXA2	0.754042
LOC135935	0.753554
RAI14	0.75295
YAP1	0.752675
ZNF282	0.75248
GTF2H4	0.752377
ZNF197	0.75134
SOX18	0.75011
CUTL2	0.749204
SKD3	0.74833
MEN1	0.747788
MAFK	0.747488
ARID5A	0.747362
ANKRD32	0.747136
TITF1	0.746826
NRIP2	0.745943
KLF16	0.745943
HES6	0.745332
POU3F3	0.743517
POU4F1	0.743517
ERCC6	0.743324
BAZ1B	0.742385
XAB1	0.74208
POU2F2	0.741876
TCF7	0.741824
ARID1B	0.740371
NFIX	0.740249
SNAI3	0.739677
ZFP37	0.739237
ANKRD22	0.739223
CRTC1	0.739214
HNRPD	0.738549
ZNF33B	0.737719
ZNF593	0.73609
PBX2	0.735311
LISCH7	0.734921
RORB	0.734591
REXO1	0.734171
TCEAL1	0.733315
NXF	0.733013
LOC390598	0.732803
ELF3	0.732551
SRCAP	0.731517
GTF2A1	0.730738
AF5Q31	0.730474
ICSBP1	0.729651
NCOA6IP	0.728475
RBM9	0.727976
IRX6	0.725653
IRF2BP2	0.725239
HOXB5	0.723719
BAZ2A	0.723594
ZNF215	0.721282
CART1	0.721282
SERTAD3	0.720901
ETV7	0.720901
SLC2A4RG	0.720529
ZNF367	0.719686
E2F1	0.7187
ZNF35	0.717985
ZNF382	0.717727
MESP2	0.717464
POLR2I	0.717256
PPP1R12B	0.716127
PIR	0.713795
HOXD12	0.713338
LOC390874	0.712622
TTRAP	0.710385
CASK	0.710051
POU4F2	0.707408
ING1	0.705923
MTF1	0.705574
MTA2	0.704812
PKNOX1	0.704126
EGR3	0.70331
NFYA	0.702485
JMJD2A	0.701962
SKIIP	0.697186
HOXD13	0.697025
CCRN4L	0.69676
ELYS	0.69676
NR0B2	0.696325
SCRT1	0.695815
ZNF339	0.694486
HOXD10	0.694059
ID1	0.694059
TEAD3	0.693911
MYT1	0.692005
POLD3	0.691904
CEBPD	0.691582
DMRT1	0.690999
FOXA1	0.690789
ZFP95	0.690516
SNAPC4	0.690302
POLR3E	0.688285
PEPP-2	0.687871
ZNF70	0.687627
RELA	0.68572
EMX1	0.684843
UBA52	0.684591
FOXD4	0.684131
ZF	0.683324
ELL	0.682598
ASB9	0.6819
TBX5	0.680694
ZNF394	0.679106
ZNF398	0.678364
TLX2	0.676262
TCF12	0.674085
KLF3	0.672996
ANKRA2	0.669683
JDP2	0.666375
HMGB2	0.664156
PBXIP1	0.663482
DMTF1	0.663261
SMARCA1	0.662812
ZNF151	0.661384
PGR	0.65981
HDAC2	0.659162
COPS5	0.658893
PAWR	0.656528
ARNT	0.654459
MYF6	0.654314
SCML2	0.652585
RERE	0.647585
PTMA	0.646012
VAV1	0.642088
PLRG1	0.641756
ZNF24	0.64057
PIAS4	0.639113
ZNF443	0.637905
CDX4	0.636585
GATA2	0.634194
RUNX2	0.633835
TFCP2	0.631129
RPL7	0.624631
NR4A1	0.620878
DKFZP564D172	0.620624
NFAT5	0.61928
PLAGL1	0.618777
SIN3B	0.618093
MLLT6	0.616623
SAP18	0.613884
M96	0.611358
GTF2E1	0.61089
ARNTL	0.609087
CHD4	0.609087
FOXP1	0.608104
HOXD11	0.608043
ZNF226	0.602733
XPMC2H	0.598994
CALR	0.598088
PLAG1	0.59744
GCN5L2	0.59591
ZNF345	0.589374
MEIS3	0.589073
LHX8	0.589017
HDAC6	0.585858
NCOA6	0.580633
AATF	0.580633
SSBP3	0.576887
ZNF37A	0.573781
ASB10	0.567255
C19ORF2	0.566544
CTNNB1	0.566342
LOC120237	0.56009
KIDINS220	0.559309
MSX1	0.557825
AHR	0.55684
MYF5	0.553302
ZIC1	0.55253
HEY1	0.551913
PCGF6	0.543046
KLF7	0.541586
CDY1B	0.536432
PSMC5	0.533429
HOXB4	0.530925
VDR	0.529761
ATF2	0.529342
REST	0.519254
CDY	0.51422
ZNF483	0.507556
ATBF1	0.499094
HIPK3	0.496445
POLR2J2	0.47979
CCNT1	0.47847
MGC29891	0.471717
CAMK4	0.463346
ALX4	0.463081
SURB7	0.458646
PSMC3	0.456287
RUNX1	0.452347
VGLL2	0.450914
ZBTB16	0.449242
RFX5	0.447474
NR1H2	0.446274
IRF2BP1	0.443279
CDY1	0.440507
MBD2	0.415891
CDY2	0.408117
BRCA1	0.398725
BAPX1	0.39735
CREB1	0.356103
UBB	0.183671
