# Supplementary material for: Lung cancer deficient in the tumor suppressor GATA4 is sensitive to TGFBR1 inhibition
Source: Nat Commun. 2019 Apr 10;10:1665. doi: 10.1038/s41467-019-09295-7 (PMC6458308; doi:10.1038/s41467-019-09295-7)
Supplement: Supplementary file 4 — Supplementary Data 2 [file 41467_2019_9295_MOESM4_ESM.xls]

## Sheet: A236
RNA-seq of cancer versus normal lung tissues
gene	locus	normal	cancer	log2(fold_change)
1/2-SBSRNA4	chr4:110351118-110461615	1.2359	1.28314	0.0541148
A1BG	chr19:58858171-58874214	0.667655	0.193543	-1.78645
A1BG-AS1	chr19:58858171-58874214	0.57001	0.190203	-1.58344
A1CF	chr10:52559168-52645435	0.885097	0.73365	-0.270744
A2LD1	chr13:100741268-101241046	1.36992	1.9643	0.519928
A2M	chr12:9217772-9268558	145.184	77.9514	-0.897239
A2ML1	chr12:8975149-9029377	0.0519256	0.0404327	-0.360923
A2MP1	chr12:9381128-9386803	0.155622	0.242356	0.639077
A4GALT	chr22:43088126-43116876	2.38433	0.512164	-2.2189
A4GNT	chr3:137842559-137851229	11.82	9.30664	-0.344893
AA06	chr17:31340105-32483825	0	0	0
AAA1	chr7:34386123-34917944	0.0555947	0.0865795	0.639079
AAAS	chr12:53701239-53715412	19.2772	10.3438	-0.898127
AACS	chr12:125549924-125627871	16.9024	11.946	-0.500695
AACSP1	chr5:178191863-178203277	0	0	0
AADAC	chr3:151347319-151546276	36.9365	33.2147	-0.153223
AADACL2	chr3:151347319-151546276	0	0	0
AADACL3	chr1:12776117-12788726	0	0	0
AADACL4	chr1:12704565-12727097	0.0377333	0	-1.79769e+308
AADAT	chr4:170981372-171011372	3.07062	2.6671	-0.203258
AAGAB	chr15:67493366-67547074	16.1071	20.5372	0.350545
AAK1	chr2:69685126-69870977	1.30026	1.42588	0.13305
AAMP	chr2:219128851-219134893	53.4632	27.0519	-0.982817
AANAT	chr17:74449432-74466199	0.0908246	0.0489817	-0.890841
AARS	chr16:70286296-70323412	33.7221	19.4948	-0.790607
AARS2	chr6:44266462-44281063	3.23349	1.32933	-1.28239
AARSD1	chr17:41102542-41132545	11.9106	8.22442	-0.534265
AASDH	chr4:57204456-57253638	2.42045	3.06117	0.33881
AASDHPPT	chr11:105921824-105969419	5.08121	8.47703	0.738385
AASS	chr7:121713597-121784344	5.0692	6.44356	0.346101
AATF	chr17:35306174-35414171	24.4692	21.3622	-0.195906
AATK	chr17:79008946-79156964	3.3986	1.58153	-1.10362
AATK-AS1	chr17:79008946-79156964	0	0	0
ABAT	chr16:8768443-8878432	6.1082	6.3645	0.0593003
ABCA1	chr9:107543283-107690527	4.50893	5.22533	0.212737
ABCA10	chr17:67144147-67323323	0.405507	0.803388	0.986369
ABCA11P	chr4:419223-533320	1.53801	1.59379	0.0513974
ABCA12	chr2:215796265-216003151	1.30042	1.29388	-0.00727958
ABCA13	chr7:48211056-48687091	0.246943	0.325225	0.397259
ABCA17P	chr16:2390922-2476700	0.0129912	0	-1.79769e+308
ABCA2	chr9:139901685-139931234	4.99087	1.58242	-1.65716
ABCA3	chr16:2325878-2390747	15.3616	0.734646	-4.38613
ABCA4	chr1:94458393-94586705	0.0799589	0.0226405	-1.82035
ABCA5	chr17:67144147-67323323	2.21374	3.39139	0.615387
ABCA6	chr17:67074846-67138015	0.742037	0.482819	-0.62001
ABCA7	chr19:1040101-1065570	9.61047	2.73008	-1.81566
ABCA8	chr17:66863430-66951533	1.24803	1.24215	-0.00681416
ABCA9	chr17:66970772-67057136	0.831984	1.07753	0.373096
ABCB1	chr7:87133178-87461613	0.848876	0.285833	-1.57038
ABCB10	chr1:229652328-229694442	3.92453	6.99437	0.833674
ABCB11	chr2:169779448-169887833	0.0226465	0.026451	0.22404
ABCB4	chr7:87031360-87105019	0.085735	0.166898	0.961008
ABCB5	chr7:20655244-20796637	0.692213	0.227713	-1.604
ABCB6	chr2:220074487-220083712	8.31261	6.0145	-0.466856
ABCB7	chrX:74273104-74376132	11.9706	13.7879	0.203902
ABCB8	chr7:150725509-150744869	4.63386	1.37671	-1.75099
ABCB9	chr12:123405497-123451056	1.62334	0.609779	-1.41261
ABCC1	chr16:16043433-16236930	9.26122	6.91295	-0.4219
ABCC10	chr6:43395291-43423786	4.49525	1.80248	-1.31842
ABCC11	chr16:48200821-48269088	0.0972427	0.0283946	-1.77597
ABCC12	chr16:48116883-48180681	0.0729886	0.073072	0.00164742
ABCC13	chr21:15646119-15673692	0	0.0307604	1.79769e+308
ABCC2	chr10:101542462-101611662	0.277643	0.257767	-0.107166
ABCC3	chr17:48712217-48769063	63.3549	47.1677	-0.425657
ABCC4	chr13:95672082-95953687	1.89615	2.03799	0.104074
ABCC5	chr3:183637723-183735727	23.4894	26.6654	0.182958
ABCC6	chr16:16243421-16317328	2.52322	1.35631	-0.895576
ABCC6P1	chr16:18582569-18609607	1.10892	1.75893	0.66555
ABCC6P2	chr16:14916288-14918559	0.411698	0.561006	0.446432
ABCC8	chr11:17414431-17498449	0.0216837	0.00844218	-1.36092
ABCC9	chr12:21950323-22089628	1.75307	2.35286	0.424533
ABCD1	chrX:152990322-153010216	10.7848	3.02831	-1.83241
ABCD2	chr12:39945021-40013843	0.0604552	0.125532	1.05411
ABCD3	chr1:94883932-94984219	19.9622	30.5667	0.61469
ABCD4	chr14:74751979-74769767	10.5335	7.4462	-0.500411
ABCE1	chr4:145916312-146050676	12.3551	14.3502	0
ABCF1	chr6_ssto_hap7:1871447-1891586	14.9547	8.65318	-0.789295
ABCF2	chr7:150904922-150924317	14.2791	9.46928	-0.592574
ABCF3	chr3:183903862-183911795	13.3085	7.87853	-0.756353
ABCG1	chr21:43619798-43717354	9.06054	6.55057	-0.467977
ABCG2	chr4:89011415-89080011	0.51427	0.562529	0.129403
ABCG4	chr11:119019749-119033374	0.0151905	0	-1.79769e+308
ABCG5	chr2:44039610-44065958	0.0408119	0.0158894	-1.36092
ABCG8	chr2:44066102-44105605	0.0210276	0	-1.79769e+308
ABHD1	chr2:27346656-27357542	0.127949	0.166932	0.383693
ABHD10	chr3:111697827-111712210	8.39856	9.95815	0.245735
ABHD11	chr7:73150424-73153190	23.482	13.1653	-0.834819
ABHD11-AS1	chr7:73149398-73150330	13.8059	7.61472	-0.858422
ABHD12	chr20:25228705-25371618	24.2997	13.7087	-0.825847
ABHD12B	chr14:51338877-51371688	0.0812717	0.0949253	0.22404
ABHD13	chr13:108870762-108886603	3.87842	6.30088	0.700084
ABHD14A	chr3:52009041-52023218	9.15278	5.03348	-0.862653
ABHD14A-ACY1	chr3:52009041-52023218	0	0	0
ABHD14B	chr3:52002525-52008646	27.2074	18.218	-0.578637
ABHD15	chr17:27887688-27894042	7.04609	5.44818	-0.371047
ABHD16A	chr6_ssto_hap7:2985531-3001955	23.1338	15.1745	-0.608351
ABHD16B	chr20:62492565-62494341	2.99496	0.871325	-1.78125
ABHD2	chr15:89631380-89745591	24.5454	29.8419	0.281885
ABHD3	chr18:19230857-19284766	20.5021	37.7555	0.880913
ABHD4	chr14:23067146-23081265	16.209	8.51332	-0.929
ABHD5	chr3:43732374-43764217	4.57383	5.74535	0.328991
ABHD6	chr3:58223258-58280461	10.1885	8.52248	-0.257598
ABHD8	chr19:17402939-17414282	3.86835	0.833148	-2.21507
ABI1	chr10:26986594-27150016	24.1676	35.7838	0.566232
ABI2	chr2:204193002-204296892	6.07018	6.96795	0.198995
ABI3	chr17:47283595-47300587	5.9484	2.0725	-1.52113
ABI3BP	chr3:100468178-100712334	5.14061	3.91785	-0.391876
ABL1	chr9:133589267-133763062	6.31018	2.8615	-1.14091
ABL2	chr1:179068461-179198819	1.85816	1.56392	-0.248715
ABLIM1	chr10:116190868-116444414	21.7927	24.818	0.187541
ABLIM2	chr4:7967036-8160559	1.03527	0.57623	-0.845286
ABLIM3	chr5:148521053-148639999	4.66079	3.98041	-0.227656
ABO	chr9:136130562-136150630	42.289	27.4799	-0.621905
ABP1	chr7:150549572-150558379	48.21	18.4799	-1.38338
ABR	chr17:906758-1090616	22.7035	10.8049	-1.07123
ABRA	chr8:107771710-107782472	0.020294	0.0474067	1.22404
ABT1	chr6:26597170-26600277	7.41366	5.04873	-0.554267
ABTB1	chr3:127391780-127399769	13.1648	6.02631	-1.12734
ABTB2	chr11:34172533-34379555	2.12587	1.19219	-0.834439
ACAA1	chr3:38080695-38178733	71.9817	52.7741	-0.4478
ACAA2	chr18:47309873-47340251	69.9538	78.8533	0.172767
ACACA	chr17:35441926-35766902	8.78482	5.9045	-0.5732
ACACB	chr12:109577201-109706030	3.13617	2.14792	-0.546065
ACAD10	chr12:112123856-112194911	5.69503	4.09585	-0.47554
ACAD11	chr3:132276981-132593050	4.93186	6.32465	0.358855
ACAD8	chr11:134123433-134135746	7.56598	7.58616	0.00384163
ACAD9	chr3:128598332-128631957	20.2562	14.5352	-0.478814
ACADL	chr2:211052715-211090215	1.06392	0.599297	-0.828049
ACADM	chr1:76190042-76229355	13.9132	22.3729	0.6853
ACADS	chr12:121163570-121177811	14.2262	4.7038	-1.59665
ACADSB	chr10:124768428-124817806	3.52771	3.09817	-0.187313
ACADVL	chr17:7093209-7128585	121.302	69.2185	-0.80938
ACAN	chr15:89346673-89418585	0.137861	0.118326	-0.220443
ACAP1	chr17:7239847-7254793	6.13154	2.0112	-1.60819
ACAP2	chr3:194995464-195163817	4.26523	7.01268	0.717344
ACAP3	chr1:1227763-1243269	8.40022	2.47129	-1.76517
ACAT1	chr11:107992257-108018891	10.7776	9.22719	-0.224072
ACAT2	chr6:160181290-160210735	9.30269	9.59161	0.0441256
ACBD3	chr1:226332379-226374423	19.0634	20.6833	0.117662
ACBD4	chr17:43209966-43221543	7.58559	3.39921	-1.15806
ACBD5	chr10:27484142-27531068	9.2242	14.6162	0.664069
ACBD6	chr1:180257351-180472022	12.6769	12.8096	0.0150207
ACBD7	chr10:15117473-15130775	1.56928	2.32933	0.569815
ACCN1	chr17:31340105-32483825	0.0159833	0.0162088	0.0202159
ACCN2	chr12:50451486-50477394	0.506838	0.249718	-1.02122
ACCN3	chr7:150745604-150749843	2.52604	0.518755	-2.28375
ACCN4	chr2:220378891-220403494	0.117614	0.0747062	-0.654753
ACCN5	chr4:156750880-156787425	0	0	0
ACCS	chr11:44087728-44105569	10.6673	7.84963	-0.442494
ACCSL	chr11:44069530-44081527	0.0320161	0	-1.79769e+308
ACD	chr16:67679029-67694718	6.22459	2.33691	-1.41338
ACE	chr17:61554421-61575741	18.6914	4.81127	-1.95789
ACE2	chrX:15579155-15620192	1.59822	0.817454	-0.967259
ACER1	chr19:6306509-6333640	0.0584976	0.0455501	-0.360923
ACER2	chr9:19408924-19452500	4.41676	3.39353	-0.380202
ACER3	chr11:76571916-76734850	4.6771	3.87313	-0.272113
ACHE	chr7:100487614-100493541	5.50795	1.3696	-2.00776
ACIN1	chr14:23527773-23569665	55.4912	29.1216	-0.930169
ACLY	chr17:40023178-40075272	24.4408	19.1733	-0.350193
ACMSD	chr2:135596185-135676176	0.52368	0.940755	0.845133
ACN9	chr7:96745904-96811075	8.32118	13.1328	0.658314
ACO1	chr9:32384600-32450832	7.45981	5.30255	-0.492452
ACO2	chr22:41865128-41940479	35.3711	18.0846	-0.967812
ACOT1	chr14:73945188-74025651	0.369787	0.28794	-0.360923
ACOT11	chr1:55013806-55100417	5.37705	2.27066	-1.2437
ACOT12	chr5:80256557-81047072	0	0	0
ACOT13	chr6:24667262-24719403	5.91472	7.40827	0.324827
ACOT2	chr14:74035771-74042359	4.27004	3.45381	-0.306061
ACOT4	chr14:74058409-74062470	2.64466	2.39782	-0.141356
ACOT6	chr14:74083547-74086592	0.193897	0.150981	-0.360923
ACOT7	chr1:6324331-6453826	12.1475	6.9039	-0.815176
ACOT8	chr20:44462469-44486048	18.4864	7.13026	-1.37444
ACOT9	chrX:23721776-23761407	10.3992	11.8866	0.192862
ACOX1	chr17:73937588-74002080	6.95884	8.1897	0.234962
ACOX2	chr3:58490862-58522929	1.7945	0.89964	-0.996158
ACOX3	chr4:8368008-8442452	3.19808	2.02874	-0.656625
ACOXL	chr2:111490149-111875799	0.310143	0.074307	-2.06136
ACP1	chr2:264868-278282	60.6908	77.9945	0.361894
ACP2	chr11:47260852-47290401	17.0732	8.71006	-0.970976
ACP5	chr19:11685474-11689801	66.2706	20.0438	-1.72521
ACP6	chr1:147119167-147142634	15.9342	18.0335	0.17855
ACPL2	chr3:140950681-141013486	2.49249	4.05406	0.701782
ACPP	chr3:132036210-132087146	6.01016	3.26288	-0.881257
ACPT	chr19:51293671-51298481	0.0905074	0	-1.79769e+308
ACR	chr22:51176651-51183727	0.443618	0.0690861	-2.68285
ACRBP	chr12:6747241-6756580	2.12248	1.0539	-1.01002
ACRC	chrX:70430034-70948962	1.44435	2.58806	0.841456
ACRV1	chr11:125495035-125550793	0	0.0529027	1.79769e+308
ACSBG1	chr15:78463186-78527049	0.0748893	0.0728921	-0.0389965
ACSBG2	chr19:6135709-6193112	0.0206337	0.064267	1.63908
ACSF2	chr17:48503518-48552200	12.256	6.4744	-0.920665
ACSF3	chr16:89160216-89222171	5.70832	2.33901	-1.28717
ACSL1	chr4:185676748-185747215	17.2039	16.5521	-0.0557238
ACSL3	chr2:223725731-223808119	23.3689	26.5501	0.184128
ACSL4	chrX:108884563-108976621	13.9519	20.7999	0.576111
ACSL5	chr10:114133915-114188138	70.5239	89.4752	0.343374
ACSL6	chr5:131285666-131347761	0.118874	0.112398	-0.0808149
ACSM1	chr16:20634558-20702578	0.980493	1.37426	0.487074
ACSM2A	chr16:20462858-20498991	0.0187504	0.0292006	0.639077
ACSM2B	chr16:20548082-20587695	0	0	0
ACSM3	chr16:20775311-20860990	8.96651	9.49224	0.0822013
ACSM4	chr12:7456927-7480969	0.0672339	0	-1.79769e+308
ACSM5	chr16:20420855-20452281	0.420514	0.181911	-1.20892
ACSS1	chr20:24986872-25039616	28.9765	15.4543	-0.906879
ACSS2	chr20:33462765-33515769	20.9505	12.497	-0.745405
ACSS3	chr12:81471808-81649582	0.841489	0.398841	-1.07713
ACTA1	chr1:229566992-229569843	0.120489	0.0625472	-0.945885
ACTA2	chr10:90694830-90775542	61.2775	104.187	0.765746
ACTB	chr7:5566778-5570232	1380	779.4	-0.824232
ACTBL2	chr5:56775842-56778636	0.0399613	0.0155583	-1.36092
ACTC1	chr15:35080296-35087927	0.0148338	0.0693033	2.22404
ACTG1	chr17:79476996-79479892	926.02	635.758	-0.542566
ACTG2	chr2:74120092-74146780	5.69893	6.60932	0.21381
ACTL6A	chr3:179280707-179306193	30.8872	41.1078	0.412405
ACTL6B	chr7:100240725-100254084	0	0	0
ACTL7A	chr9:111624602-111626035	0.0420896	0.0327737	-0.360923
ACTL7B	chr9:111616868-111618275	0	0	0
ACTL8	chr1:18081807-18153558	0.124898	0.121567	-0.0389946
ACTL9	chr19:8807750-8809172	0	0	0
ACTN1	chr14:69340839-69446083	23.7543	18.1256	-0.39016
ACTN2	chr1:236849769-236927558	0.119699	0.102526	-0.223419
ACTN3	chr11:66314390-66330797	0.0585191	0.0303779	-0.945885
ACTN4	chr19:39138266-39235114	125.814	54.4105	-1.20933
ACTR10	chr14:58666832-58702353	15.568	21.3266	0.454068
ACTR1A	chr10:104238985-104262512	24.5859	14.8715	-0.725282
ACTR1B	chr2:98272401-98280561	31.7674	15.6734	-1.01922
ACTR2	chr2:65454828-65498390	67.7365	86.953	0.360303
ACTR3	chr2:114647536-114716167	76.6335	97.8787	0.353019
ACTR3B	chr7:152456850-152552463	2.02918	2.48261	0.29096
ACTR3BP2	chr2:92129158-92130496	0	0	0
ACTR3BP5	chr10:38989726-38991371	0	0	0
ACTR3C	chr7:149944300-150035245	2.10285	3.13318	0.57528
ACTR5	chr20:37377096-37401089	5.75474	5.88024	0.0311232
ACTR6	chr12:100594573-100618201	6.97161	15.6104	1.16294
ACTR8	chr3:53901093-53916229	4.53458	4.48428	-0.0160942
ACTRT1	chrX:127184940-127186382	0	0	0
ACTRT2	chr1:2938045-2939467	0	0	0
ACVR1	chr2:158592957-158732374	13.5018	18.1485	0.426698
ACVR1B	chr12:52345450-52390863	14.3429	9.48653	-0.596381
ACVR1C	chr2:158383278-158485399	0.102837	0.207268	1.01113
ACVR2A	chr2:148602569-149271044	3.90806	5.08747	0.380495
ACVR2B	chr3:38492517-38534633	0.500549	0.830045	0.72968
ACVRL1	chr12:52301201-52317145	6.89082	1.68512	-2.03182
ACY1	chr3:52009041-52023218	42.6091	19.5625	-1.12307
ACY3	chr11:67410025-67418130	6.74854	2.0211	-1.73943
ACYP1	chr14:75519927-75530736	8.98452	23.8966	1.41129
ACYP2	chr2:54342409-54532435	4.87728	6.60655	0.437819
ADA	chr20:43248162-43280376	3.6617	2.48725	-0.55796
ADAD1	chr4:123300120-123350947	0	0	0
ADAD2	chr16:84224722-84230772	0	0	0
ADAL	chr15:43622871-43646096	0.609793	1.58732	1.3802
ADAM1	chr12:112336866-112339706	1.80616	2.84336	0.654674
ADAM10	chr15:58888509-59042177	16.7376	22.2124	0.408273
ADAM11	chr17:42836567-42859214	0.0616454	0.0192005	-1.68285
ADAM12	chr10:127702901-128077127	0.140726	0.184915	0.393965
ADAM15	chr1:155006281-155042029	41.0125	11.1248	-1.88229
ADAM17	chr2:9629410-9695917	6.04239	7.07556	0.227725
ADAM18	chr8:39442086-39587583	0	0	0
ADAM19	chr5:156904311-157002783	1.6245	1.25211	-0.375644
ADAM2	chr8:39601254-39695779	0.0212259	0	-1.79769e+308
ADAM20	chr14:70989077-71001732	0	0.108992	1.79769e+308
ADAM21	chr14:70918873-70926622	0	0.0163801	1.79769e+308
ADAM21P1	chr14:70712469-70714518	0	0	0
ADAM22	chr7:87563565-87832204	0.562277	0.688013	0.291154
ADAM23	chr2:207308367-207482679	0.27276	0.212389	-0.360923
ADAM28	chr8:24151579-24212726	23.7541	38.3202	0.689928
ADAM29	chr4:175839508-175899331	0.0176383	0	-1.79769e+308
ADAM30	chr1:120436155-120439147	0	0	0
ADAM32	chr8:38965049-39142436	0.0820442	0.415253	2.33952
ADAM33	chr20:3648619-3662738	0.543599	0.323686	-0.747947
ADAM3A	chr8:39308563-39380470	0	0.0176879	1.79769e+308
ADAM5P	chr8:39172181-39260375	0.0344674	0.0268386	-0.360923
ADAM6	chr14:106435818-106438358	0	0	0
ADAM7	chr8:24298508-24366275	0	0	0
ADAM8	chr10:135075919-135090407	18.8331	10.3699	-0.860861
ADAM9	chr8:38854504-38962779	63.3998	95.3192	0.588289
ADAMDEC1	chr8:24241797-24263526	2.22285	5.33195	1.26225
ADAMTS1	chr21:28208605-28217728	13.28	3.87888	-1.77554
ADAMTS10	chr19:8645125-8675588	1.20634	0.229837	-2.39195
ADAMTS12	chr5:33527286-33892124	0.0980695	0.24606	1.32713
ADAMTS13	chr9:136243283-136324508	1.13494	0.771644	-0.556611
ADAMTS14	chr10:72432558-72522195	0.450612	0.303028	-0.572435
ADAMTS15	chr11:130318868-130346539	0.482415	0.692357	0.521241
ADAMTS16	chr5:5140442-5320412	0.0108509	0.10984	3.33952
ADAMTS17	chr15:100511642-100882183	2.08667	1.36169	-0.615803
ADAMTS18	chr16:77316024-77469011	0.0453325	0.105897	1.22404
ADAMTS19	chr5:128796102-129074376	0	0.00825039	1.79769e+308
ADAMTS2	chr5:178537851-178772431	1.14763	0.928052	-0.306383
ADAMTS20	chr12:43748011-43945724	0	0	0
ADAMTS3	chr4:73146685-73434516	0.0829201	0.165005	0.992714
ADAMTS4	chr1:161159537-161168845	2.58285	0.576017	-2.16478
ADAMTS5	chr21:28290230-28339439	0.125867	0.272719	1.11552
ADAMTS6	chr5:64444562-64777704	0.439658	0.599107	0.446432
ADAMTS7	chr15:79051544-79103773	0.607098	0.190616	-1.67126
ADAMTS8	chr11:130274817-130298539	1.64586	0.256315	-2.68285
ADAMTS9	chr3:64501330-64997143	6.24092	5.57974	-0.16156
ADAMTS9-AS2	chr3:64501330-64997143	0.306785	0.25879	-0.245445
ADAMTSL1	chr9:18474078-18910947	0.246756	0.184697	-0.417928
ADAMTSL2	chr9:136397285-136440641	2.47799	0.528039	-2.23045
ADAMTSL3	chr15:84322837-84708593	0.675068	0.237392	-1.50776
ADAMTSL4	chr1:150521897-150533412	4.63607	1.01727	-2.1882
ADAMTSL5	chr19:1505016-1513188	2.49681	1.61003	-0.633002
ADAP1	chr7:937536-994289	14.8787	5.21253	-1.51319
ADAP2	chr17:29248753-29286211	3.88376	2.10582	-0.883069
ADAR	chr1:154554533-154600456	31.8877	21.9853	-0.536464
ADARB1	chr21:46494492-46646478	2.92199	1.35319	-1.11059
ADARB2	chr10:1223252-1779670	0.0629572	0.0245113	-1.36092
ADAT1	chr16:75632246-75657221	4.03526	2.78418	-0.535407
ADAT2	chr6:143743968-143771841	2.47297	3.19826	0.371042
ADAT3	chr19:1905372-1926012	3.49646	0.497675	-2.81262
ADC	chr1:33546713-33585995	0.470874	0.468502	-0.00728571
ADCK1	chr14:78266425-78400297	4.44851	1.80913	-1.29803
ADCK2	chr7:140372952-140394908	6.56408	2.966	-1.14607
ADCK3	chr1:227127937-227175246	17.5991	10.8297	-0.700505
ADCK4	chr19:41197433-41222790	7.98408	2.64245	-1.59525
ADCK5	chr8:145597730-145634733	6.6553	2.3389	-1.50868
ADCY1	chr7:45614124-45762714	0.138951	0.0590162	-1.23539
ADCY10	chr1:167778624-167883453	0.0793715	0.0850191	0.0991653
ADCY2	chr5:7396342-7830194	0.0733745	0.0380895	-0.945885
ADCY3	chr2:25013135-25142055	4.39979	1.98907	-1.14534
ADCY4	chr14:24787554-24804277	3.86765	1.60642	-1.26761
ADCY5	chr3:123001142-123167392	0.441909	0.311348	-0.505221
ADCY6	chr12:49159974-49182820	15.7517	10.1085	-0.639933
ADCY7	chr16:50321822-50352043	5.40813	3.49795	-0.628618
ADCY8	chr8:131792546-132052835	0.0265622	0.0103416	-1.36092
ADCY9	chr16:4012649-4166186	0.880719	0.375039	-1.23164
ADCYAP1	chr18:904943-912173	0.192647	0.13637	-0.498431
ADCYAP1R1	chr7:31092075-31151093	0.0249486	0.0194264	-0.360935
ADD1	chr4:2845583-2931789	32.348	20.4908	-0.6587
ADD2	chr2:70889215-70995375	0.217138	0.0337427	-2.68597
ADD3	chr10:111705316-111895323	34.3076	58.3719	0.766748
ADH1A	chr4:100010007-100222513	0.37531	0.526241	0.487639
ADH1B	chr4:100227526-100242572	30.1556	16.5702	-0.863839
ADH1C	chr4:100257648-100273917	107.331	57.9282	-0.889734
ADH4	chr4:100010007-100222513	2.47773	1.52076	-0.704224
ADH5	chr4:99992129-100009931	33.3746	32.877	-0.0216729
ADH6	chr4:100010007-100222513	9.03066	6.78976	-0.411472
ADH7	chr4:100333417-100356667	0	0.0193248	1.79769e+308
ADHFE1	chr8:67344717-67381044	1.77462	1.19124	-0.575047
ADI1	chr2:3501689-3523350	71.9439	75.1499	0.0628979
ADIG	chr20:37209837-37217104	0	0	0
ADIPOQ	chr3:186560462-186576252	0.106497	0.156638	0.556619
ADIPOR1	chr1:202909960-202927700	55.3607	56.0867	0.0187968
ADIPOR2	chr12:1800246-1897845	16.6098	15.5588	-0.0943069
ADK	chr10:75910942-76469061	8.38418	11.7526	0.48724
ADM	chr11:10326641-10328923	16.495	18.1176	0.135365
ADM2	chr22:50920011-50924866	7.56764	2.89149	-1.38803
ADNP	chr20:49506882-49547527	15.9664	17.9283	0.167199
ADNP2	chr18:77866914-77898228	3.76489	3.98137	0.0806566
ADO	chr10:64564515-64568239	5.86656	8.42636	0.522394
ADORA1	chr1:203096835-203136533	1.79922	0.503697	-1.83675
ADORA2A	chr22:24823529-24890783	1.76009	0.64826	-1.441
ADORA2B	chr17:15848230-15879210	1.72362	2.42061	0.489934
ADORA3	chr1:112025969-112106597	6.79273	3.68824	-0.881057
ADPGK	chr15:73043707-73090540	22.2709	23.4648	0.0753371
ADPRH	chr3:119298522-119308792	2.30373	0.959203	-1.26406
ADPRHL1	chr13:114076259-114107839	2.17441	1.49749	-0.538072
ADPRHL2	chr1:36554452-36559533	10.855	7.3417	-0.564176
ADRA1A	chr8:26605666-26722922	0.275056	0.0767473	-1.84154
ADRA1B	chr5:159343739-159400017	0.201931	0.0196546	-3.36092
ADRA1D	chr20:4201277-4229659	0.126114	0.098201	-0.360923
ADRA2A	chr10:112836789-112840662	12.8367	8.66641	-0.566764
ADRA2B	chr2:96778622-96781888	0.0676067	0.0131608	-2.36092
ADRA2C	chr4:3768295-3770253	0.265487	0.298604	0.169592
ADRB1	chr10:115803805-115806667	0.895606	0.197085	-2.18404
ADRB2	chr5:148206155-148208197	2.28025	0.986417	-1.20892
ADRB3	chr8:37820513-37824184	0	0	0
ADRBK1	chr11:67033904-67054029	32.5379	11.7414	-1.47051
ADRBK2	chr22:25960860-26125258	2.23992	1.86711	-0.262643
ADRM1	chr20:60878026-60883918	63.9797	24.5483	-1.38199
ADSL	chr22:40742503-40762575	20.9518	22.0266	0.0721708
ADSS	chr1:244571793-244615436	21.7799	33.2777	0.611558
ADSSL1	chr14:105190533-105213647	1.53442	1.32467	-0.212059
AEBP1	chr7:44143959-44154159	16.8606	9.06435	-0.895377
AEBP2	chr12:19592607-19675173	5.14188	7.94957	0.628582
AEN	chr15:89164526-89175512	6.82445	3.44578	-0.985883
AES	chr19:3052907-3062964	216.067	114.155	-0.920481
AFAP1	chr4:7755816-7941653	2.4317	1.93208	-0.331812
AFAP1-AS1	chr4:7755816-7941653	10.2889	7.71481	-0.415391
AFAP1L1	chr5:148651400-148721367	2.75055	1.28707	-1.09563
AFAP1L2	chr10:116054582-116164515	8.38927	8.07148	-0.0557124
AFF1	chr4:87856153-88062206	7.40077	7.99584	0.111575
AFF2	chrX:147582138-148082193	0.102878	0.0901222	-0.19098
AFF3	chr2:100163715-100759037	0.587254	0.203455	-1.52927
AFF4	chr5:132211070-132299354	5.3829	7.003	0.37959
AFG3L1P	chr16:90036182-90067195	7.10377	7.55513	0.088871
AFG3L2	chr18:12328942-12377275	15.0866	13.1689	-0.196131
AFM	chr4:74347461-74369718	0.0865719	0.0224702	-1.94589
AFMID	chr17:76183397-76203782	13.2244	7.4027	-0.837075
AFP	chr4:74301932-74321492	0.0283051	0.0881609	1.63908
AFTPH	chr2:64751438-64820138	15.5769	20.6287	0.405245
AGA	chr4:178351928-178363657	10.9779	14.9868	0.449097
AGAP1	chr2:236402735-237034120	2.66261	1.67579	-0.667997
AGAP11	chr10:88728187-88769960	0.754263	0.382807	-0.97845
AGAP2	chr12:58118993-58135940	1.39795	0.678906	-1.04203
AGAP3	chr7:150783825-150841523	18.0943	9.19103	-0.977239
AGAP4	chr10:46321049-46342921	0.0232361	0.144745	2.63908
AGAP5	chr10:75434032-75457554	1.21099	0.924826	-0.388937
AGAP6	chr10:51748077-51770259	2.59958	3.46782	0.415753
AGAP7	chr10:51464161-51486327	0.140108	0.272744	0.961005
AGAP8	chr10:51026324-51371331	0.51373	0.400024	-0.360923
AGAP9	chr10:48215723-48237508	0	0	0
AGBL1	chr15:86685241-87572283	0.0629421	0.0367582	-0.77596
AGBL2	chr11:47681142-47736928	1.11481	2.39015	1.1003
AGBL3	chr7:134671258-134820530	0.35757	0.520538	0.54178
AGBL4	chr1:48998526-50489626	0	0.0144745	1.79769e+308
AGBL5	chr2:27274490-27294567	5.35258	3.23778	-0.725232
AGER	chr6_ssto_hap7:3496472-3499827	87.9953	6.43916	-3.77248
AGFG1	chr2:228336887-228425938	8.36956	10.1331	0.275847
AGFG2	chr7:100136833-100165843	13.3694	4.74149	-1.49552
AGGF1	chr5:76326209-76361058	5.63996	6.93862	0.298963
AGK	chr7:141251077-141354209	9.39542	9.72985	0.0504597
AGL	chr1:100315639-100389579	2.85604	4.97909	0.801866
AGMAT	chr1:15853351-15911605	4.28053	3.15552	-0.439911
AGMO	chr7:15239942-15601640	3.89642	4.7728	0.292687
AGPAT1	chr6_ssto_hap7:3468303-3493616	26.9872	12.0935	-1.15805
AGPAT2	chr9:139567594-139581911	35.2846	15.3301	-1.20267
AGPAT3	chr21:45285115-45407475	8.63087	5.6793	-0.603793
AGPAT4	chr6:161551056-161695107	1.15329	1.08183	-0.0922746
AGPAT5	chr8:6565877-6619021	5.65806	8.09868	0.517379
AGPAT6	chr8:41435706-41482520	12.5292	7.90781	-0.663941
AGPAT9	chr4:84457652-84527026	2.46523	2.7324	0.148442
AGPHD1	chr15:78799905-78829715	3.29048	3.14503	-0.0652205
AGPS	chr2:178257470-178408564	7.00022	8.70297	0.314108
AGR2	chr7:16832263-16844738	1235.06	1324.04	0.100369
AGR3	chr7:16899029-16921613	148.877	258.308	0.794973
AGRN	chr1:955502-991492	30.621	7.73258	-1.9855
AGRP	chr16:67516473-67517716	0.184566	0	-1.79769e+308
AGSK1	chr15:83130032-83182930	0.197595	0.0170954	-3.53087
AGT	chr1:230838271-230850336	1.63278	1.3731	-0.249891
AGTPBP1	chr9:88161453-88356944	2.6155	3.33697	0.351451
AGTR1	chr3:148415657-148460790	1.14931	0.417632	-1.46046
AGTR2	chrX:115301957-115306225	0.0960124	0.0149523	-2.68285
AGTRAP	chr1:11796141-11810828	20.1572	8.98045	-1.16644
AGXT	chr2:241808161-241818536	0	0	0
AGXT2	chr5:34998205-35048240	0.0234997	0	-1.79769e+308
AGXT2L1	chr4:109663201-109684235	0	0.112161	1.79769e+308
AGXT2L2	chr5:177631507-177659803	14.7587	9.13135	-0.69267
AHCTF1	chr1:247002401-247094726	6.01974	7.56196	0.329061
AHCY	chr20:32868070-32899608	51.8475	34.2769	-0.597038
AHCYL1	chr1:110527386-110566364	28.0397	31.7208	0.177958
AHCYL2	chr7:128864854-129070052	26.996	25.8593	-0.0620593
AHDC1	chr1:27860755-27930143	2.92866	1.35802	-1.10874
AHI1	chr6:135605109-135818903	2.91884	3.85014	0.399514
AHNAK	chr11:62201015-62314332	36.5391	24.171	-0.596167
AHNAK2	chr14:105403590-105444694	0.974576	1.79814	0.883661
AHR	chr7:17338275-17385775	20.3344	20.7426	0.028672
AHRR	chr5:271735-438405	0.268244	0.238707	-0.168305
AHSA1	chr14:77924372-77935815	51.9865	56.14	0.110895
AHSA2	chr2:61404554-61697849	21.8894	29.2567	0.418532
AHSG	chr3:186330849-186339107	0.0377884	0.0882737	1.22404
AHSP	chr16:31539202-31540124	0.341728	0.133046	-1.36092
AICDA	chr12:8754761-8765442	0.219787	0.0622331	-1.82035
AIDA	chr1:222841354-222885864	28.5168	39.88	0.483852
AIF1	chr6_ssto_hap7:2913800-2915605	71.1021	62.7293	-0.180753
AIF1L	chr9:133971862-133998539	1.55487	0.675512	-1.20274
AIFM1	chrX:129263337-129299861	42.5917	35.4443	-0.26502
AIFM2	chr10:71812356-71892690	4.47149	2.71394	-0.720367
AIFM3	chr22:21319417-21335649	2.54024	1.09205	-1.21792
AIG1	chr6:143382022-143661441	11.5191	10.3678	-0.151914
AIM1	chr6:106959729-107018334	3.40952	3.23083	-0.0776621
AIM1L	chr1:26648349-26680621	3.49102	1.22325	-1.51293
AIM2	chr1:159032274-159046647	1.7378	2.48604	0.516593
AIMP1	chr4:106967232-107270381	18.2398	32.7006	0.842228
AIMP2	chr7:6048881-6098860	14.8433	9.57084	-0.633095
AIP	chr11:67250504-67258579	35.234	17.7685	-0.987645
AIPL1	chr17:6327058-6338519	0.220805	0.156301	-0.49844
AIRE	chr21:45705762-45718110	0.0882444	0.0458085	-0.945889
AJAP1	chr1:4715104-4843851	0.055458	0.0444612	-0.318848
AK1	chr9:130628758-130640022	10.1131	4.22069	-1.26067
AK2	chr1:33473540-33502512	37.4538	34.9624	-0.099306
AK3	chr9:4709556-4742043	11.3257	16.5464	0.546916
AK4	chr1:65613231-65697828	2.24814	2.80088	0.317149
AK5	chr1:77747661-78025654	0.21557	0.116209	-0.891437
AK7	chr14:96858447-96955112	0.571692	1.0387	0.86147
AK8	chr9:135600964-135754198	0.462475	0.381297	-0.278461
AKAP1	chr17:55162552-55198710	32.6996	24.4121	-0.42168
AKAP10	chr17:19808749-19881129	4.29349	4.24957	-0.0148325
AKAP11	chr13:42846288-42897403	4.77899	7.13963	0.579145
AKAP12	chr6:151561133-151679694	1.83809	2.08456	0.181531
AKAP13	chr15:85923870-86292586	16.9056	14.7607	-0.195739
AKAP14	chrX:119029935-119054679	0.193903	2.63915	3.76666
AKAP17A	chrY:1660485-1711974	0	0	0
AKAP2	chr9:112403067-112934791	8.34184	5.12598	-0.702537
AKAP3	chr12:4724675-4754343	0.0918883	0.128791	0.487074
AKAP4	chrX:49955410-49965664	0	0	0
AKAP5	chr14:64932216-64941221	0.551969	0.731301	0.405878
AKAP6	chr14:32798478-33302268	0.0660847	0.158332	1.26057
AKAP7	chr6:131456825-131604675	1.14468	1.44421	0.335341
AKAP8	chr19:15464331-15490612	13.113	9.82441	-0.416552
AKAP8L	chr19:15490858-15529833	32.0752	17.7194	-0.856131
AKAP9	chr7:91570188-91739987	5.21615	7.08906	0
AKD1	chr6:109814058-110012415	1.06086	1.72537	0.701676
AKIP1	chr11:8932700-8954553	7.23611	7.73648	0.0964629
AKIRIN1	chr1:39456915-39471737	20.314	19.4129	-0.0654563
AKIRIN2	chr6:88384577-88411985	11.4379	13.3595	0.22404
AKIRIN2-AS1	chr6:88384577-88411985	2.76692	2.4947	-0.149419
AKNA	chr9:117096432-117156685	5.35723	1.96504	-1.44693
AKNAD1	chr1:109358524-109399716	0.0363936	0.0283385	-0.360923
AKR1A1	chr1:46016454-46035723	67.8407	50.7991	-0.417348
AKR1B1	chr7:134127106-134143888	27.8996	13.1899	-1.08081
AKR1B10	chr7:134212343-134226166	101.719	114.279	0.167969
AKR1B15	chr7:134233848-134264592	0.436879	0.368531	-0.245445
AKR1C1	chr10:5005453-5020158	3.12558	3.56498	0.18977
AKR1C2	chr10:5031964-5060207	0.560835	0.616827	0.137289
AKR1C3	chr10:5136567-5149878	73.3708	104.313	0.507643
AKR1C4	chr10:5238797-5260910	0.0523461	0.366842	2.809
AKR1CL1	chr10:5196654-5227150	0.053815	0	-1.79769e+308
AKR1D1	chr7:137761177-137803050	0.130292	0.0507264	-1.36094
AKR1E2	chr10:4868401-4890251	0.516226	0.488104	-0.0808147
AKR7A2	chr1:19630458-19638640	26.6668	12.6605	-1.07472
AKR7A2P1	chr1:113454469-113498975	0.0923652	0.0359618	-1.36089
AKR7A3	chr1:19609056-19615280	18.1046	15.3402	-0.23904
AKR7L	chr1:19592475-19600568	5.03222	6.57046	0.3848
AKT1	chr14:105235686-105262080	32.0079	12.2815	-1.38194
AKT1S1	chr19:50372296-50380644	21.0601	5.88267	-1.83997
AKT2	chr19:40736223-40791302	15.2824	7.1094	-1.10407
AKT3	chr1:243419306-244006886	1.21261	1.37241	0.178593
AKTIP	chr16:53468350-53537170	11.9948	16.4953	0.459645
ALAD	chr9:116148591-116163618	33.9631	34.0077	0.00189338
ALAS1	chr3:52232115-52248343	33.3891	20.7943	-0.68319
ALAS2	chrX:55035487-55057497	0.0604433	0.0235323	-1.36094
ALB	chr4:74269971-74287129	0.22795	0.177497	-0.360923
ALCAM	chr3:105085556-105295757	13.7468	16.1077	0.228653
ALDH16A1	chr19:49956472-49974305	11.0503	2.88768	-1.9361
ALDH18A1	chr10:97365685-97416567	21.5925	18.1213	-0.252844
ALDH1A1	chr9:75515577-75568233	284.018	335.687	0.241138
ALDH1A2	chr15:58245621-58358121	0.292972	0.442782	0.595834
ALDH1A3	chr15:101420008-101456830	1.2109	1.76332	0.542216
ALDH1B1	chr9:38392701-38398657	3.83549	2.62932	-0.54472
ALDH1L1	chr3:125822407-125899485	0.0177173	0.0965709	2.44643
ALDH1L2	chr12:105413561-105478341	0.568273	0.492276	-0.207118
ALDH2	chr12:112204690-112247789	140.385	138.611	-0.0183441
ALDH3A1	chr17:19641297-19651746	31.1355	9.47466	-1.71641
ALDH3A2	chr17:19552063-19580908	12.4425	13.1096	0.0753482
ALDH3B1	chr11:67776047-67796743	16.4678	7.11174	-1.21137
ALDH3B2	chr11:67429632-67448685	0.542422	0.299125	-0.858668
ALDH4A1	chr1:19197923-19229293	4.76819	1.61776	-1.55944
ALDH5A1	chr6:24495196-24537435	1.42871	1.17793	-0.278461
ALDH6A1	chr14:74486058-74551196	4.17933	2.9296	-0.512566
ALDH7A1	chr5:125877532-125931082	5.88467	5.44242	-0.112713
ALDH8A1	chr6:135238527-135271260	0.283279	0.219382	-0.368778
ALDH9A1	chr1:165631448-165667900	29.9982	29.7642	-0.0112971
ALDOA	chr16:30064410-30081741	516.033	234.355	-1.13877
ALDOB	chr9:104182841-104198062	1.37401	1.72271	0.32629
ALDOC	chr17:26900132-26903951	10.9404	11.8596	0.116399
ALG1	chr16:5121809-5147789	5.62196	3.34897	-0.747353
ALG10	chr12:34175215-34181236	0.601975	0.868544	0.528894
ALG10B	chr12:38710556-38723528	1.52619	2.87092	0.911583
ALG11	chr13:52586522-52607736	2.77175	3.93183	0.504403
ALG12	chr22:50296853-50312106	12.9067	5.20149	-1.31112
ALG13	chrX:110924345-111003875	23.7649	34.5037	0.537917
ALG14	chr1:95448278-95538507	8.42633	12.3673	0.553559
ALG1L	chr3:125635443-125655887	0.0721039	0.088558	0.296545
ALG1L2	chr3:129800673-129830276	0.945051	0.625593	-0.595169
ALG2	chr9:101978706-101984246	14.1166	21.1311	0.581982
ALG3	chr3:183948316-183967313	34.4414	14.0608	-1.29247
ALG5	chr13:37523907-37573504	34.2914	55.0795	0.683667
ALG6	chr1:63833260-63904233	4.11806	5.82785	0.501001
ALG8	chr11:77811987-77850699	18.8673	20.1368	0.0939424
ALG9	chr11:111652918-111742305	2.23136	1.95614	-0.189918
ALK	chr2:29415639-30144477	0.00854005	0.0132997	0.639077
ALKBH1	chr14:78138748-78174356	3.10793	3.33391	0.101258
ALKBH2	chr12:109525992-109531293	11.4343	7.5771	-0.593653
ALKBH3	chr11:43902356-43942494	10.0054	9.3549	-0.0969778
ALKBH4	chr7:102073995-102105321	2.9182	1.49277	-0.967092
ALKBH5	chr17:18086866-18113267	8.46269	4.25579	-0.991689
ALKBH6	chr19:36500021-36505141	24.4003	8.87387	-1.45926
ALKBH7	chr19:6372443-6375261	15.3291	2.78751	-2.45922
ALKBH8	chr11:107373452-107436461	1.70154	2.56641	0.592907
ALLC	chr2:3705785-3750260	0.0417165	0	-1.79769e+308
ALMS1	chr2:73612885-73837046	0.781491	0.687755	-0.184334
ALMS1P	chr2:73872045-73912694	0.0372715	0.0580441	0.639077
ALOX12	chr17:6888441-6915653	0.0960927	0.149648	0.639077
ALOX12B	chr17:7975953-7991021	0.0450369	0.105206	1.22404
ALOX12P2	chr17:6756894-6803668	0.262382	0.770083	1.55335
ALOX15	chr17:4534213-4544960	0.146066	0.146233	0.00164742
ALOX15B	chr17:7942357-7952451	2.90638	0.561666	-2.37144
ALOX5	chr10:45869628-45941563	13.0912	9.88481	-0.405317
ALOX5AP	chr13:31287614-31338565	25.4066	26.4924	0.0603738
ALOXE3	chr17:7999217-8022234	0.0341713	0.026608	-0.360926
ALPI	chr2:233320832-233324742	0	0	0
ALPK1	chr4:113218498-113363764	5.55162	6.05013	0.124055
ALPK2	chr18:56148481-56296189	0.0510622	0.0284003	-0.846349
ALPK3	chr15:85359910-85416713	3.0538	3.11158	0.0270401
ALPL	chr1:21835857-21904905	14.7835	0.801488	-4.20517
ALPP	chr2:233243347-233247599	0.0971657	0.0302639	-1.68285
ALPPL2	chr2:233271551-233275424	0	0	0
ALS2	chr2:202564985-202645895	4.05512	4.88735	0.269309
ALS2CL	chr3:46710484-46735194	24.5831	16.2606	-0.596286
ALS2CR11	chr2:202352143-202483905	0.0451631	0.0366267	-0.302246
ALS2CR12	chr2:202153146-202222101	0.237886	0.532548	1.16264
ALS2CR8	chr2:203776977-203851060	1.87388	2.69366	0.523542
ALX1	chr12:85674035-85695561	0	0	0
ALX3	chr1:110602996-110613322	0.852685	0.442638	-0.945885
ALX4	chr11:44282277-44331716	0.0196731	0	-1.79769e+308
AMACR	chr5:33987090-34124633	1.83642	2.66215	0.535698
AMBN	chr4:71458000-71473004	0	0.0227364	1.79769e+308
AMBP	chr9:116822407-116840752	0.294627	0.163869	-0.846349
AMBRA1	chr11:46417963-46612914	5.29513	2.93554	-0.851039
AMD1	chr6:111195986-111216913	13.5121	17.9017	0.405846
AMDHD1	chr12:96337070-96362370	0.374951	0.271107	-0.467838
AMDHD2	chr16:2570362-2581409	5.61904	1.80848	-1.63555
AMELX	chrX:11155662-11683821	0	0	0
AMELY	chrY:6733958-6742068	0	0	0
AMFR	chr16:56395363-56459444	13.9539	11.971	-0.221125
AMH	chr19:2249112-2252072	6.44629	0.755148	-3.09364
AMHR2	chr12:53817638-53825318	0	0.0879527	1.79769e+308
AMICA1	chr11:118064441-118095809	13.0968	7.82497	-0.743061
AMIGO1	chr1:110049445-110052336	0.684788	0.408803	-0.744251
AMIGO2	chr12:47469489-47473734	11.7952	20.9766	0.830581
AMIGO3	chr3:49726989-49761384	1.81354	0.320279	-2.5014
AMMECR1	chrX:109437413-109699562	9.02924	11.3751	0.333202
AMMECR1L	chr2:128619206-128643514	5.32628	6.01676	0.17586
AMN	chr14:103388992-103397179	5.04702	0.803852	-2.65043
AMN1	chr12:31824070-31882108	2.60633	5.38308	1.04641
AMOT	chrX:112018104-112084043	7.92614	10.3507	0.38504
AMOTL1	chr11:94501507-94609918	1.40077	1.00366	-0.480953
AMOTL2	chr3:134074189-134093406	5.42495	2.74026	-0.985294
AMPD1	chr1:115215719-115238239	0.354423	0.331172	-0.0978895
AMPD2	chr1:110162458-110174677	16.0977	6.16446	-1.3848
AMPD3	chr11:10471867-10529126	1.95269	1.6694	-0.226129
AMPH	chr7:38423296-38671167	0.0668642	0.0650811	-0.0389944
AMT	chr3:49454210-49466757	17.8746	11.7441	-0.605967
AMTN	chr4:71384297-71398459	0.391706	0.355843	-0.13853
AMY1A,AMY1B,AMY1C	chr1:104292278-104301311	0	0	0
AMY1B	chr1:104292278-104301311	0	0	0
AMY1C	chr1:104292278-104301311	0	0	0
AMY2A	chr1:104159998-104168400	0	0	0
AMY2B	chr1:104068577-104122149	5.86782	13.45	1.19671
AMZ1	chr7:2719162-2755069	0.0737462	0.00957061	-2.94589
AMZ2	chr17:66244144-66253305	25.7198	29.6872	0.206963
AMZ2P1	chr17:62962667-62971703	1.99791	2.66337	0.41476
ANAPC1	chr2:112526639-112641741	4.28094	3.51165	-0.28578
ANAPC10	chr4:145916312-146050676	8.45767	12.7594	0
ANAPC11	chr17:79849598-79858363	73.1989	49.9947	-0.550045
ANAPC13	chr3:134196545-134293855	34.7869	48.7658	0.487323
ANAPC16	chr10:73856273-73995618	23.4155	40.7773	0.800305
ANAPC2	chr9:140069235-140084822	11.5689	3.85841	-1.58418
ANAPC4	chr4:25378847-25420120	11.7001	21.4537	0.874706
ANAPC5	chr12:121746047-121792012	40.5464	40.798	0.00892391
ANAPC7	chr12:110810704-110841535	21.4179	21.4078	-0.000676343
ANG	chr14:21152335-21168758	40.8003	37.5214	-0.120866
ANGEL1	chr14:77253585-77279283	3.52374	2.00113	-0.816292
ANGEL2	chr1:213165523-213189168	4.41312	6.6007	0.580818
ANGPT1	chr8:108261709-108510254	1.39069	0.60485	0
ANGPT2	chr8:6264112-6501140	1.00214	1.09117	0.122794
ANGPT4	chr20:853296-896960	0	0.0234643	1.79769e+308
ANGPTL1	chr1:178694299-178889237	0.789788	0.590865	-0.418638
ANGPTL2	chr9:129677052-129985445	4.41019	3.81696	-0.208417
ANGPTL3	chr1:62920396-63153969	0.0807644	0.0838514	0.0541148
ANGPTL4	chr19:8429010-8439257	3.7857	2.99888	-0.336139
ANGPTL5	chr11:101761404-101871793	0.0478244	0.316534	2.72654
ANGPTL6	chr19:10196805-10213425	0.323283	0	-1.79769e+308
ANGPTL7	chr1:11166587-11322608	0.101759	0.138664	0.446432
ANK1	chr8:41510743-41754280	0.375455	0.677761	0.852138
ANK2	chr4:113739238-114304896	0.355115	0.424602	0.257826
ANK3	chr10:61786055-62493284	3.00281	4.37788	0.54392
ANKAR	chr2:190540710-190611376	0.614405	1.33	1.11416
ANKDD1A	chr15:65204100-65251041	0.765247	0.817592	0.0954556
ANKFN1	chr17:54230835-54560007	1.16442	0.652818	-0.834854
ANKFY1	chr17:4066664-4167274	5.01189	4.53487	-0.144293
ANKH	chr5:14704908-14871887	2.67128	2.33185	-0.196052
ANKHD1	chr5:139781398-139929163	8.52107	10.1124	0.247025
ANKHD1-EIF4EBP3	chr5:139781398-139929163	2.71053	0.817756	-1.72883
ANKIB1	chr7:91875547-92030698	6.53507	9.81381	0.58661
ANKK1	chr11:113258512-113271140	0.154867	0.206726	0.416685
ANKLE1	chr19:17392453-17398454	0.515294	0.361118	-0.512926
ANKLE2	chr12:133302253-133338451	17.0822	19.3552	0.180224
ANKMY1	chr2:241418838-241497405	3.8456	2.04087	-0.914026
ANKMY2	chr7:16639400-16685442	12.8104	18.8532	0.55749
ANKRA2	chr5:72848024-72861511	4.90452	6.32457	0.366854
ANKRD1	chr10:92671856-92681032	4.6479	0.546289	-3.08884
ANKRD10	chr13:111530886-111567416	38.8049	69.0326	0.83104
ANKRD11	chr16:89334034-89556969	8.08884	5.30191	-0.609421
ANKRD12	chr18:9136750-9285983	4.54199	8.2976	0.86937
ANKRD13A	chr12:110437234-110477235	14.1127	13.2848	-0.0872148
ANKRD13B	chr17:27920526-27948441	1.20273	0.51577	-1.22152
ANKRD13C	chr1:70724684-70820417	3.07928	4.56675	0.568577
ANKRD13D	chr11:67056761-67069955	10.4249	3.93573	-1.40533
ANKRD16	chr10:5903688-5931860	1.00339	0.878507	-0.191752
ANKRD17	chr4:73940501-74124502	10.2667	9.97345	-0.0418037
ANKRD18A	chr9:38571360-38620360	1.33269	2.44035	0.87275
ANKRD19P	chr9:95571892-95600739	0.688954	0.957974	0.475579
ANKRD2	chr10:99332255-99343641	0.0450563	0.0350837	-0.360927
ANKRD20A1,ANKRD20A3	chr9:67926760-67970293	0	0	2.37152e-322
ANKRD20A2,ANKRD20A3	chr9:43089971-43133544	0	0	2.37152e-322
ANKRD20A3	chr9:67926760-67970293	0	0	0
ANKRD20A4	chr9:69381980-69425109	0	0	0
ANKRD20A5P	chr18:14179095-14227049	0.059098	0.333628	2.49706
ANKRD20A8P	chr2:95421070-95522820	0.13439	0.139526	0.0541148
ANKRD20A9P	chr13:19408542-19446109	0.863197	1.07564	0.317439
ANKRD22	chr10:90562486-90611732	7.32632	11.2394	0.617407
ANKRD23	chr2:97503650-97509758	1.458	0.525287	-1.47282
ANKRD24	chr19:4183350-4224811	1.4625	0.537767	-1.44338
ANKRD26	chr10:27293044-27389427	1.22024	2.32943	0.932809
ANKRD26P1	chr16:46503248-46603009	0.00874489	0.0136187	0.639077
ANKRD26P3	chr13:19836939-19919113	0	0	0
ANKRD27	chr19:33087906-33166102	5.78604	5.54875	-0.0604135
ANKRD28	chr3:15708743-15901053	6.47332	8.93379	0.464767
ANKRD29	chr18:21179977-21242849	6.10235	7.59493	0.31567
ANKRD30A	chr10:37414784-37521495	0.0369608	0.0383735	0.0541148
ANKRD30B	chr18:14748238-14852737	0.258028	0.264846	0.0376267
ANKRD30BL	chr2:132905163-133015542	3.43158	0.428848	-3.00033
ANKRD30BP2	chr21:14410486-14490571	2.10944	4.53896	1.1055
ANKRD31	chr5:74364121-74532703	0.0887532	0.179684	1.01759
ANKRD32	chr5:93954390-94031573	1.20462	1.55216	0.365701
ANKRD33	chr12:52281792-52285505	0	0	0
ANKRD33B	chr5:10564434-10657928	0.147427	0.0927205	-0.669045
ANKRD34A	chr1:145470507-145475647	0.546704	0.40205	-0.443385
ANKRD34B	chr5:79852573-79866304	0.0138719	0	-1.79769e+308
ANKRD34C	chr15:79484048-79590581	0	0	0
ANKRD35	chr1:145549208-145568526	1.27786	1.08433	-0.236934
ANKRD36	chr2:97779232-97930257	0.529221	0.890639	0.75097
ANKRD36B	chr2:98121260-98206428	1.36967	1.74964	0.353233
ANKRD36BP1	chr1:168214818-168216668	1.19445	1.76226	0.561075
ANKRD36BP2	chr2:89065418-89106109	1.42393	2.74552	0.9472
ANKRD37	chr4:186317839-186347139	11.0795	11.244	0.0212551
ANKRD39	chr2:97513723-97523756	7.44901	3.59618	-1.05058
ANKRD40	chr17:48770550-48785270	9.24181	8.20255	-0.172103
ANKRD42	chr11:82905290-82960013	1.73371	1.7601	0.0217971
ANKRD43	chr5:132149032-132152489	0.493198	0.594637	0.269844
ANKRD44	chr2:197851385-198175521	2.62818	3.91045	0.573269
ANKRD45	chr1:173577474-173639001	0.188788	0.375674	0.992714
ANKRD46	chr8:101532999-101572012	4.0596	6.76031	0.735753
ANKRD49	chr11:94227152-94232744	8.27347	15.9399	0.946077
ANKRD5	chr20:10004459-10288066	2.36641	2.07927	-0.186625
ANKRD50	chr4:125585203-125633887	3.18428	3.54814	0.156093
ANKRD52	chr12:56623819-56652143	6.19792	2.39399	-1.37237
ANKRD53	chr2:71205574-71212629	0.144609	0.0675609	-1.09789
ANKRD54	chr22:38226861-38240378	5.63531	3.78452	-0.574383
ANKRD55	chr5:55395506-55529186	0.0450761	0.0175496	-1.36092
ANKRD56	chr4:77816081-77819002	1.63805	1.26066	-0.377796
ANKRD57	chr2:110371910-110376564	3.14038	3.28758	0.0660875
ANKRD58	chrX:118892575-118894165	0.70918	0.290639	-1.28692
ANKRD6	chr6:90142896-90348474	0.580106	0.775094	0.418055
ANKRD62P1-PARP4P3	chr22:17134598-17156430	0.155117	0.211372	0.446432
ANKRD63	chr15:40573644-40574787	0	0	0
ANKRD7	chr7:117864711-117882784	0.0897231	0	-1.79769e+308
ANKRD9	chr14:102973197-102976128	4.11105	1.04816	-1.97165
ANKS1A	chr6:34857037-35059190	4.18503	2.47848	-0.755782
ANKS1B	chr12:99039077-100378432	0.232919	0.132548	-0.813306
ANKS3	chr16:4746510-4799397	4.23744	1.47999	-1.51761
ANKS4B	chr16:21245015-21263750	8.12077	5.18994	-0.6459
ANKS6	chr9:101494290-101558794	4.66703	3.82563	-0.286807
ANKUB1	chr3:149478889-149510610	0	0.177584	1.79769e+308
ANKZF1	chr2:220094478-220101391	23.1269	20.5428	-0.170942
ANLN	chr7:36363758-36493400	5.61113	5.89479	0.071148
ANO1	chr11:69924407-70035652	21.4097	21.616	0.0138348
ANO10	chr3:43407817-43663560	11.5958	7.98801	-0.537699
ANO2	chr12:5671816-6055398	0.279917	0.160603	-0.801495
ANO3	chr11:26353677-26684836	0.0758917	0.0511404	-0.569479
ANO4	chr12:101188373-101522419	0.0528668	0.0617484	0.22404
ANO5	chr11:22214721-22304913	0.657621	0.849282	0.368988
ANO6	chr12:45566816-45834187	10.824	14.8965	0.460742
ANO7	chr2:242127923-242164791	2.50172	1.682	-0.57274
ANO8	chr19:17420336-17445638	3.60966	1.66987	-1.11213
ANO9	chr11:417929-442011	11.9156	6.66829	-0.837463
ANP32A	chr15:69070874-69113261	39.325	50.9104	0.372514
ANP32B	chr9:100745488-100778224	98.4841	111.72	0.181925
ANP32C	chr4:164445449-165304407	0.309419	0	-1.79769e+308
ANP32D	chr12:48866447-48866843	0	0.417556	1.79769e+308
ANP32E	chr1:150190716-150208504	18.2071	25.4846	0.485127
ANPEP	chr15:90328125-90358072	5.8273	1.34488	-2.11535
ANTXR1	chr2:69240275-69476459	5.11202	7.35994	0.525799
ANTXR2	chr4:80822770-80994477	2.54259	3.40549	0.421567
ANTXRL	chr10:47658233-47701446	0.0268795	0	-1.79769e+308
ANUBL1	chr10:46111038-46168251	1.19793	1.89206	0.659421
ANXA1	chr9:75766780-75785307	121.98	118.475	-0.0420696
ANXA10	chr4:169013687-169108893	209.12	304.347	0.541386
ANXA11	chr10:81914879-81965328	95.2675	59.686	-0.674592
ANXA13	chr8:124693033-124749647	0.969792	0.934046	-0.0541824
ANXA2	chr15:60639349-60690185	735.624	750.826	0.02951
ANXA2P1	chr4:154074269-154260474	0.681404	1.06084	0.638619
ANXA2P2	chr9:33624222-33625532	2.89951	13.328	2.20058
ANXA2P3	chr10:66585284-66586634	0.0902707	0.738053	3.03139
ANXA3	chr4:79472741-79531605	51.4043	77.9738	0.601103
ANXA4	chr2:69969126-70053596	261.306	298.231	0.190687
ANXA5	chr4:122589151-122618147	222.916	367.31	0.720499
ANXA6	chr5:150480266-150537443	21.1448	10.6298	-0.992193
ANXA7	chr10:75135188-75173841	46.9007	79.7481	0.765842
ANXA8,ANXA8L1	chr10:48255224-48271368	0	0	0
ANXA8L1	chr10:48255224-48271368	0	0	0
ANXA8L2	chr10:47746919-47763040	0.141758	0.0441529	-1.68285
ANXA9	chr1:150954498-150968114	4.02408	3.77999	-0.0902751
AOAH	chr7:36552548-36764154	5.82884	3.24716	-0.84403
AOC2	chr17:40996608-41002724	0.315414	0.423262	0.424302
AOC3	chr17:41003200-41010140	8.18131	2.96376	-1.4649
AOC4	chr17:41019161-41021234	0.110738	0.043114	-1.36092
AOX1	chr2:201450730-201536217	0.930324	0.596575	-0.641031
AOX2P	chr2:201560445-201658941	0.0146657	0.0114197	-0.360923
AP1AR	chr4:113152894-113191211	8.06584	12.1127	0.586629
AP1B1	chr22:29723668-29784572	29.1903	9.68048	-1.59234
AP1B1P1	chr22:32517963-32529456	0	0.0646028	1.79769e+308
AP1G1	chr16:71762904-71842976	13.2205	17.9613	0.442112
AP1G2	chr14:24025197-24048009	51.3438	25.9242	-0.98589
AP1M1	chr19:16308664-16346156	11.3066	4.88908	-1.20953
AP1M2	chr19:10683346-10697991	59.6961	27.265	-1.13059
AP1S1	chr7:100797685-100804557	43.7255	29.9943	-0.543787
AP1S2	chrX:15843928-15873100	8.76107	5.96921	-0.553568
AP1S3	chr2:224620046-224702319	4.31983	4.62642	0.0989226
AP2A1	chr19:50270179-50316567	19.1034	6.56522	-1.54092
AP2A2	chr11:925808-1012245	12.1897	6.95711	-0.809102
AP2B1	chr17:33914281-34053436	32.3992	26.4732	-0.291423
AP2M1	chr3:183892633-183901879	125.087	83.6205	-0.581008
AP2S1	chr19:47341422-47354203	85.8398	52.5171	-0.708858
AP3B1	chr5:77298149-77590528	9.14149	10.4535	0.193482
AP3B2	chr15:83328032-83378635	0.0443488	0.011511	-1.94589
AP3D1	chr19:2100992-2151556	30.6216	16.8293	-0.863575
AP3M1	chr10:75880014-75910826	8.63545	11.0055	0.349876
AP3M2	chr8:42010463-42028701	5.24054	8.44553	0.688472
AP3S1	chr5:115177618-115249778	30.0801	52.5983	0.806205
AP3S2	chr15:90373830-90456222	4.82145	4.00088	-0.269148
AP4B1	chr1:114356432-114447741	13.6617	14.8839	0.12362
AP4E1	chr15:51200945-51298097	1.72592	1.71101	-0.0125224
AP4M1	chr7:99690403-99723128	5.84216	3.93946	-0.568503
AP4S1	chr14:31363004-31562638	1.18556	2.30637	0.960058
APAF1	chr12:99039077-100378432	4.49879	5.94896	0.403099
APBA1	chr9:72042448-72287275	0.259619	0.309553	0.253787
APBA2	chr15:29213839-29410516	0.777003	0.284718	-1.44839
APBA3	chr19:3750770-3761673	5.00487	0.948507	-2.3996
APBB1	chr11:6416354-6440644	2.82305	1.00111	-1.49565
APBB1IP	chr10:26727265-26856732	6.23196	7.60188	0.286671
APBB2	chr4:40812043-41216635	3.04746	3.63198	0.253148
APBB3	chr5:139937852-139944189	5.38046	3.05254	-0.817719
APC	chr5:112043201-112181936	1.72123	1.60066	-0.104774
APC2	chr19:1450147-1479228	0.120361	0.0202804	-2.56921
APCDD1	chr18:10454624-10488698	6.6276	7.55307	0.188575
APCDD1L	chr20:57034425-57089949	0.0355929	0	-1.79769e+308
APCS	chr1:159557615-159558661	0	0	0
APEH	chr3:49711434-49720934	27.901	14.7993	-0.914791
APEX1	chr14:20923289-20925926	88.371	63.5919	-0.474729
APEX2	chrX:55026779-55034212	7.61667	4.18113	-0.865267
APH1A	chr1:150237798-150241532	84.3215	61.2726	-0.460659
APH1B	chr15:63569748-63601325	2.88043	3.5967	0.320392
API5	chr11:43333504-43366080	18.9278	21.1721	0.161657
APIP	chr11:34903842-35017675	20.255	33.2617	0.71558
APITD1	chr1:10490158-10512060	7.67519	12.6102	0.716312
APITD1-CORT	chr1:10490158-10512060	0.465035	0.185529	-1.3257
APLF	chr2:68694690-68807294	0.496968	0.431197	-0.204803
APLN	chrX:128779235-128788933	1.0282	0.240187	-2.09789
APLNR	chr11:57001051-57004927	3.07264	0.812155	-1.91965
APLP1	chr19:36359400-36370699	0.484462	0.0898026	-2.43155
APLP2	chr11:129939715-130014706	147.383	124.841	-0.239486
APOA1	chr11:116706468-116708338	0.447585	0	-1.79769e+308
APOA1BP	chr1:156561557-156564091	54.5901	36.1401	-0.595037
APOA2	chr1:161192082-161193418	0.191749	0.447925	1.22404
APOA4	chr11:116691417-116694011	0	0	0
APOA5	chr11:116660085-116663136	0.0303618	0	-1.79769e+308
APOB	chr2:21224300-21266945	0.00371962	0	-1.79769e+308
APOBEC1	chr12:7801995-7818502	19.1604	36.3335	0.923173
APOBEC2	chr6:41020939-41032630	0.325598	0.422554	0.376043
APOBEC3A	chr22:39353526-39388783	1.37664	0.871688	-0.65927
APOBEC3B	chr22:39353526-39388783	2.05838	1.65785	-0.312198
APOBEC3C	chr22:39410264-39414825	17.8282	9.47729	-0.911615
APOBEC3D	chr22:39417117-39429256	3.21874	2.05063	-0.650429
APOBEC3F	chr22:39436672-39451975	2.97529	2.70154	-0.13925
APOBEC3G	chr22:39473009-39483748	6.95134	7.24175	0.0590471
APOBEC3H	chr22:39493228-39500072	2.14969	1.5772	-0.446763
APOBEC4	chr1:183605207-183897666	0.0402096	0.516613	3.68347
APOBR	chr16:28505969-28510291	3.13013	0.730076	-2.10011
APOC1	chr19:45417920-45422606	292.373	195.473	-0.580842
APOC1P1	chr19:45430059-45434643	0.603159	0.188376	-1.67892
APOC2	chr19:45445494-45452822	11.9016	8.04713	-0.564606
APOC3	chr11:116700623-116703787	0	0	0
APOC4	chr19:45445494-45452822	0.347786	0.391384	0.170386
APOC4-APOC2	chr19:45445494-45452822	0.105408	0	-1.79769e+308
APOD	chr3:195295572-195311076	10.7785	22.352	1.05224
APOE	chr19:45409038-45412650	277.186	50.8746	-2.44584
APOF	chr12:56754354-56756583	0.104516	0.0271276	-1.94589
APOH	chr17:64208146-64225556	0.363118	0	-1.79769e+308
APOL1	chr22:36649116-36663577	126.043	123.588	-0.0283797
APOL2	chr22:36622254-36636000	32.9586	25.1646	-0.38926
APOL3	chr22:36536370-36562225	27.5268	15.2863	-0.848599
APOL4	chr22:36585175-36600879	3.99006	3.9203	-0.0254492
APOL5	chr22:36113918-36125529	0.0419531	0	-1.79769e+308
APOL6	chr22:36044423-36064456	7.15898	8.62945	0.269515
APOLD1	chr12:12878850-12944399	3.65744	1.37954	-1.40665
APOM	chr6_ssto_hap7:2954468-2956785	1.85559	1.58937	-0.223419
APOO	chrX:23851464-23926057	7.22551	11.1347	0.62389
APOOL	chrX:84258897-84363974	6.61893	9.35558	0.49923
APP	chr21:27252860-27543446	255.363	244.685	-0.0616227
APPBP2	chr17:58520519-58603580	5.61906	6.11266	0.12147
APPL1	chr3:57261764-57326710	5.395	7.57846	0.490281
APPL2	chr12:105567074-105630008	23.2255	22.8525	-0.0233566
APRT	chr16:88875876-88878342	107.298	42.7734	-1.32683
APTX	chr9:32972603-33001639	8.47322	8.66743	0.0326928
AQP1	chr7:30951414-30965131	85.4868	22.7636	-1.90897
AQP10	chr1:154293591-154297801	0	0.0253851	1.79769e+308
AQP11	chr11:77300679-77321401	0.769913	1.0543	0.453522
AQP12A	chr2:241631261-241637900	0	0	0
AQP12B	chr2:241615834-241622317	0	0	0
AQP2	chr12:50344523-50352664	0.260412	0.15208	-0.77596
AQP3	chr9:33441159-33447590	22.6714	8.68978	-1.38348
AQP4	chr18:24432007-24765289	7.64275	1.38487	-2.46434
AQP5	chr12:50355278-50359461	36.8598	15.3971	-1.25938
AQP6	chr12:50366619-50370922	0.612537	0.707219	0.207361
AQP7	chr9:33384947-33402517	0.147494	0.191414	0.376043
AQP7P1	chr9:67270214-67289492	0.434749	0.446852	0.0396153
AQP7P3	chr9:42858151-42893137	2.69975	10.3874	1.94393
AQP8	chr16:25228284-25240253	0.140553	0	-1.79769e+308
AQP9	chr15:58430407-58478110	1.74526	1.10148	-0.663992
AQPEP	chr5:115298150-115363299	0.0117179	0.0638705	2.44643
AQR	chr15:35148551-35261995	5.80645	6.65382	0.196525
AR	chrX:66763873-66944119	0.0331435	0.0511345	0.625574
ARAF	chrX:47420515-47479256	16.7411	5.47291	-1.61301
ARAP1	chr11:72396113-72463434	16.4161	5.12819	-1.67859
ARAP2	chr4:36067619-36245979	2.21281	2.69718	0.285571
ARAP3	chr5:141032967-141061800	5.1166	2.39048	-1.09789
ARC	chr8:143692409-143695833	0.529035	0.0147122	-5.16828
ARCN1	chr11:118443101-118473747	26.4381	26.3124	-0.0068751
AREG	chr4:75480628-75490485	0.200078	0	-1.79769e+308
ARF1	chr1:228270360-228286913	256.538	184.6	-0.474767
ARF3	chr12:49329991-49351252	49.7512	33.8548	-0.55537
ARF4	chr3:57557089-57583215	133.349	190.149	0.511922
ARF5	chr7:127228405-127231759	79.3658	47.2186	-0.749162
ARF6	chr14:50359735-50363772	28.878	30.3954	0.0738816
ARFGAP1	chr20:61904164-61921142	25.3497	9.52987	-1.41144
ARFGAP2	chr11:46958250-47198676	18.4854	10.0495	-0.879266
ARFGAP3	chr22:43192531-43253408	12.9319	19.5902	0.599194
ARFGEF1	chr8:68109896-68255912	7.93276	10.2317	0.36715
ARFGEF2	chr20:47538274-47653230	5.97637	7.72699	0.370637
ARFIP1	chr4:153701111-153833063	16.2584	24.755	0.606537
ARFIP2	chr11:6495912-6505911	12.1232	7.58698	-0.67617
ARFRP1	chr20:62289162-62367494	9.26977	4.70357	-0.978778
ARG1	chr6:131894364-131949363	0.0416159	0	-1.79769e+308
ARG2	chr14:68086578-68141602	4.96327	5.48159	0.143302
ARGFX	chr3:121286777-121309469	0.351379	0.281898	-0.317854
ARGFXP2	chr17:30469472-30552746	0.672342	0.120815	-2.4764
ARGLU1	chr13:107195661-107220514	110.697	171.663	0.632962
ARHGAP1	chr11:46698631-46722120	15.0316	6.04479	-1.31423
ARHGAP10	chr4:148653452-148993927	5.09896	3.50412	-0.541153
ARHGAP11A	chr15:32907690-32931868	2.871	4.18091	0.542265
ARHGAP11B	chr15:30918878-30931013	0.3816	0.891418	1.22404
ARHGAP12	chr10:32095224-32217770	13.9696	24.1422	0.789261
ARHGAP15	chr2:143886898-144525921	5.19032	5.49233	0.0815956
ARHGAP17	chr16:24930711-25026675	9.86178	5.71366	-0.787433
ARHGAP18	chr6:129898239-130031370	10.1623	12.3772	0.284449
ARHGAP19	chr10:98757794-99052430	1.90521	1.86422	-0.0313719
ARHGAP19-SLIT1	chr10:98757794-99052430	0	0	0
ARHGAP20	chr11:110447765-110583451	0.276751	0.148154	-0.901491
ARHGAP21	chr10:24872537-25012597	17.3805	23.9009	0.459595
ARHGAP22	chr10:49654078-49813138	0.915022	0.237499	-1.94589
ARHGAP23	chr17:36584719-36668628	2.35111	0.834077	-1.49509
ARHGAP24	chr4:86396283-86923823	6.68293	6.38673	-0.0654036
ARHGAP25	chr2:68961912-69053957	5.36212	2.98298	-0.846047
ARHGAP26	chr5:142150291-142608572	5.64277	5.60999	-0.00840419
ARHGAP27	chr17_ctg5_hap1:121842-125407	30.2779	12.408	-1.28699
ARHGAP28	chr18:6834431-6915712	0.291496	0.166451	-0.808382
ARHGAP29	chr1:94634462-94703307	3.0955	2.28826	-0.435921
ARHGAP30	chr1:161016731-161039760	8.80405	3.95285	-1.15528
ARHGAP31	chr3:119013219-119138323	2.20856	0.839393	-1.39569
ARHGAP32	chr11:128834954-129062093	6.02854	6.9351	0.20211
ARHGAP33	chr19:36266416-36279724	2.01924	0.409259	-2.30272
ARHGAP35	chr19:47421932-47508333	5.72239	2.66886	-1.1004
ARHGAP36	chrX:130192215-130223857	0	0	0
ARHGAP39	chr8:145754562-145838888	1.20517	0.489612	-1.29952
ARHGAP4	chrX:153172829-153191714	11.1565	2.2476	-2.31143
ARHGAP40	chr20:37230576-37279295	0.943057	0.856715	-0.13853
ARHGAP42	chr11:100558406-100861656	0.876297	1.32924	0.601109
ARHGAP44	chr17:12692828-12921381	3.15498	1.86986	-0.754701
ARHGAP5	chr14:32546494-32628934	3.92637	5.84482	0.573962
ARHGAP6	chrX:11155662-11683821	0.649888	0.506046	-0.360923
ARHGAP8	chr22:45064426-45258664	25.6933	15.2348	-0.754023
ARHGAP9	chr12:57853917-57873633	9.42766	4.66873	-1.01387
ARHGDIA	chr17:79825596-79829282	127.363	28.4902	-2.1604
ARHGDIB	chr12:15094949-15114562	203.606	146.364	-0.476219
ARHGDIG	chr16:330605-333003	0.210165	0.0545494	-1.94589
ARHGEF1	chr19:42387266-42411604	27.1273	8.59953	-1.65742
ARHGEF10	chr8:1772148-1906807	6.42798	5.74594	-0.161823
ARHGEF10L	chr1:17866329-18024370	7.81779	3.47683	-1.16899
ARHGEF11	chr1:156904631-157015162	9.54003	4.31167	-1.14575
ARHGEF12	chr11:120207617-120360645	11.8556	13.5902	0.196999
ARHGEF15	chr17:8213555-8225834	4.23689	1.07978	-1.97227
ARHGEF16	chr1:3371146-3397677	20.432	7.4474	-1.45602
ARHGEF17	chr11:73019662-73080425	2.6123	0.842248	-1.633
ARHGEF18	chr19:7459998-7537371	7.87511	4.50782	-0.804869
ARHGEF19	chr1:16524598-16539104	5.82549	2.98128	-0.966446
ARHGEF2	chr1:155916629-155948336	33.4818	21.3892	-0.646496
ARHGEF25	chr12:58003962-58011026	2.5335	1.61799	-0.64693
ARHGEF26	chr3:153839148-153975616	1.08157	0.356308	-1.60193
ARHGEF26-AS1	chr3:153742189-153838999	3.30722	2.74354	-0.269582
ARHGEF3	chr3:56761445-57113336	12.28	13.1679	0.100717
ARHGEF33	chr2:39146503-39202590	0.0883659	0.206423	1.22404
ARHGEF35	chr7:143883175-143892791	4.71879	5.16541	0.130466
ARHGEF37	chr5:148961134-149014527	2.42081	2.05794	-0.234289
ARHGEF38	chr4:106473776-106602070	3.74736	4.38734	0.227474
ARHGEF4	chr2:131674223-131804836	0.284039	0.0116405	-4.60886
ARHGEF40	chr14:21538526-21558036	8.3935	3.12212	-1.42675
ARHGEF5	chr7:144052488-144077725	2.34115	2.19672	-0.0918645
ARHGEF6	chrX:135747711-135863503	5.09931	4.75843	-0.099817
ARHGEF7	chr13:111767623-111958081	12.6166	11.2993	-0.159086
ARHGEF9	chrX:62854847-63005426	9.44156	9.29252	-0.0229556
ARID1A	chr1:27022521-27108601	10.8214	7.05476	-0.617216
ARID1B	chr6:157099063-157531913	3.04139	3.04609	0.00222786
ARID2	chr12:46123619-46301819	2.60634	4.10773	0.656314
ARID3A	chr19:926036-972803	1.2312	0.293793	-2.06719
ARID3B	chr15:74833547-74890472	2.58977	1.43755	-0.849209
ARID3C	chr9:34621454-34628011	0	0.077822	1.79769e+308
ARID4A	chr14:58765221-58840451	5.44749	6.94899	0.351211
ARID4B	chr1:235330209-235491532	9.42691	14.6406	0.635115
ARID5A	chr2:97202463-97218371	9.69233	2.83771	-1.77212
ARID5B	chr10:63661012-63856707	4.33533	4.83965	0.158762
ARIH1	chr15:72766666-72878896	9.99912	12.21	0.288192
ARIH2	chr3:48955220-49022971	17.0993	14.3934	-0.248524
ARL1	chr12:101786902-101801572	28.4588	37.027	0.379704
ARL10	chr5:175792501-175800503	0.0940417	0.0732271	-0.360923
ARL11	chr13:50202434-50208008	0.494848	0.283325	-0.804529
ARL13A	chrX:100224696-100245820	0.140172	0.302191	1.10826
ARL13B	chr3:93698982-93774522	2.18913	2.80273	0.356479
ARL14	chr3:160394947-160396235	23.1415	55.0618	1.25057
ARL15	chr5:53180613-53606403	3.08397	4.379	0.505811
ARL16	chr17:79648223-79650954	14.902	12.6878	-0.232068
ARL17A	chr17_ctg5_hap1:1450905-1513884	0.205357	0.142581	-0.526355
ARL17B	chr17_ctg5_hap1:195720-458604	0	0	-0.526355
ARL2	chr11:64781584-64808044	39.2455	21.4202	-0.873555
ARL2-SNX15	chr11:64781584-64808044	0	0	0
ARL2BP	chr16:57279037-57287545	18.4211	21.4414	0.219044
ARL3	chr10:104433483-104474190	3.93456	6.65452	0.75813
ARL4A	chr7:12726451-12730558	10.0367	15.4001	0.617656
ARL4C	chr2:235401685-235405693	10.4356	9.40776	-0.14959
ARL4D	chr17:41476352-41478504	2.5473	1.75014	-0.541495
ARL5A	chr2:152657479-152685009	14.3297	20.959	0.548563
ARL5B	chr10:18948312-18966940	3.24135	3.19063	-0.0227539
ARL5C	chr17:37313146-37322414	0	0	0
ARL6	chr3:97483594-97517373	1.75394	2.13642	0.284593
ARL6IP1	chr16:18802990-18812857	140.666	193.049	0.456701
ARL6IP4	chr12:123464879-123467460	56.9759	28.0797	-1.02082
ARL6IP5	chr3:69134089-69155239	88.0493	147.467	0.744008
ARL6IP6	chr2:153574422-153617767	7.0965	12.1569	0.776594
ARL8A	chr1:202101976-202113866	11.8428	7.56547	-0.646509
ARL8B	chr3:5163929-5222601	23.8752	38.7321	0.698016
ARL9	chr4:57371374-57390058	0.327145	0.382105	0.22404
ARMC1	chr8:66514690-66546452	8.5888	13.5318	0.655826
ARMC10	chr7:102715327-102789569	17.0004	20.9235	0.299557
ARMC2	chr6:109169618-109295352	0.451575	0.678137	0.58661
ARMC3	chr10:23216953-23326514	0.337846	1.0987	1.70136
ARMC4	chr10:28101096-28287977	0.0921992	0.646132	2.809
ARMC5	chr16:31470316-31478488	2.77626	0.791391	-1.81068
ARMC6	chr19:19144386-19168987	8.07878	2.45221	-1.72005
ARMC7	chr17:73106081-73127877	5.7612	3.20732	-0.845002
ARMC8	chr3:137906147-138048728	10.0387	12.3186	0.295266
ARMC9	chr2:232063341-232209914	4.05938	2.94084	-0.465031
ARMCX1	chrX:100805513-100809675	5.25747	7.83256	0.575114
ARMCX2	chrX:100910267-100914863	1.97885	1.9599	-0.013883
ARMCX3	chrX:100878119-100882831	29.1858	47.2091	0.693799
ARMCX4	chrX:100673265-100788446	2.00912	2.60998	0.377471
ARMCX5	chrX:101854095-101972661	13.004	18.4455	0.504317
ARMCX5-GPRASP2,GPRASP2	chrX:101854095-101972661	1.30576	1.93916	0.570539
ARMCX6	chrX:100870107-100872991	48.7179	50.7041	0.0576498
ARMS2	chr10:124214178-124216868	0	0	0
ARNT	chr1:150782180-150849244	10.0131	9.03838	-0.147751
ARNT2	chr15:80696691-80890277	2.16692	1.19253	-0.861616
ARNTL	chr11:13299324-13408812	4.25036	6.53287	0.620131
ARNTL2	chr12:27485987-27573466	3.14757	4.52834	0.524745
ARPC1A	chr7:98923495-98963885	73.6729	81.1114	0.138772
ARPC1B	chr7:98972297-99006305	175.595	102.998	-0.769639
ARPC2	chr2:219081873-219119071	223.297	262.466	0.233172
ARPC3	chr12:110872705-110888158	253.988	453.851	0.83746
ARPC4	chr3:9821653-9878040	98.158	52.6263	0
ARPC4-TTLL3	chr3:9821653-9878040	6.06851	2.82184	0
ARPC5	chr1:183595331-183604985	94.9554	145.86	0.619267
ARPC5L	chr9:127631483-127639696	50.4479	68.952	0.4508
ARPM1	chr3:169484710-169487683	0.949117	0.918208	-0.0477648
ARPP19	chr15:52839431-52861213	13.989	17.9975	0.3635
ARPP21	chr3:35683848-35835988	0	0	0
ARR3	chrX:69488184-69501690	0.187234	0.328034	0.809002
ARRB1	chr11:74971165-75062875	3.6145	1.21955	-1.56744
ARRB2	chr17:4613788-4624795	22.9285	8.43352	-1.44293
ARRDC1	chr9:140500095-140513308	45.053	17.9452	-1.32803
ARRDC2	chr19:18111943-18124911	15.8139	10.0179	-0.65861
ARRDC3	chr5:90664540-90716532	10.1892	14.0958	0.468226
ARRDC4	chr15:98503932-98517068	4.32755	9.44147	1.12546
ARRDC5	chr19:4890448-4902879	0.0721535	0.0842752	0.22404
ARSA	chr22:51061181-51066601	8.72996	3.96669	-1.13804
ARSB	chr5:78073036-78282357	1.17503	0.759003	-0.630515
ARSD	chrX:2822010-2847416	11.8925	10.3369	-0.202251
ARSE	chrX:2852672-2882494	4.20936	2.13849	-0.977008
ARSF	chrX:2958274-3030770	0.0527189	0.0205252	-1.36092
ARSG	chr17:66255322-66417000	0.766372	0.408304	-0.908399
ARSH	chrX:2924653-2951426	0.0696771	0.10851	0.639077
ARSI	chr5:149675908-149682525	0.331858	0.0408011	-3.02389
ARSJ	chr4:114821439-114900878	2.31373	2.1079	-0.134414
ARSK	chr5:94890824-94940806	1.08746	0.885261	-0.296792
ART1	chr11:3666360-3685646	0.0466819	0	-1.79769e+308
ART3	chr4:76932336-77033955	0	0.181849	1.79769e+308
ART4	chr12:14982244-14996413	0.221619	0.483189	1.1245
ART5	chr11:3659735-3663546	0	0	0
ARTN	chr1:44398991-44402912	0.487783	0.101285	-2.26782
ARV1	chr1:231114822-231136479	17.09	27.978	0.711141
ARVCF	chr22:19863039-20004309	1.77052	0.561648	-1.65643
ARX	chrX:25021812-25034065	0.34888	0.498045	0.513546
AS3MT	chr10:104613966-104661655	0.957913	0.659087	-0.539425
ASAH1	chr8:17913924-17942507	104.638	87.8327	-0.252582
ASAH2	chr10:51946999-52008370	0.196284	0.0573146	-1.77597
ASAH2B	chr10:52499707-52514569	0.724073	0.563811	-0.360923
ASAP1	chr8:131064352-131414217	5.036	5.34355	0.08552
ASAP1-IT1	chr8:131064352-131414217	0.0530434	0.123909	1.22404
ASAP2	chr2:9346893-9545812	17.2807	27.8711	0.68961
ASAP3	chr1:23755055-23810750	3.38603	2.02276	-0.743268
ASB1	chr2:239335625-239360891	2.84226	2.68134	-0.0840825
ASB10	chr7:150872784-150884919	0	0	0
ASB11	chrX:15299830-15333746	0.122628	0.0477425	-1.36094
ASB12	chrX:63444071-63450511	1.18739	1.07251	-0.146798
ASB13	chr10:5680819-5708558	5.71547	4.99402	-0.194671
ASB14	chr3:57261764-57326710	0.716554	0.805564	0.168925
ASB15	chr7:123249111-123277932	0	0	0
ASB16	chr17:42248073-42264082	0.891379	0.152686	-2.54547
ASB17	chr1:76384557-76398116	0	0	0
ASB18	chr2:237103514-237172988	0	0	0
ASB2	chr14:94400498-94443076	0.709732	0.251452	-1.49699
ASB3	chr2:53897116-54087170	6.86708	9.91607	0.530071
ASB4	chr7:95115212-95169543	0.114377	0.244153	1.09399
ASB5	chr4:177134825-177190373	0	0	0
ASB6	chr9:132388434-132404448	6.18288	3.24033	-0.932136
ASB7	chr15:101142754-101191904	2.63691	3.21894	0.287738
ASB8	chr12:48541571-48551377	7.71179	9.23317	0.259762
ASB9	chrX:15262108-15288589	0.794867	0.527292	-0.59211
ASB9P1	chr15:93338713-93340338	0.145626	0.255137	0.809002
ASCC1	chr10:73856273-73995618	7.72076	8.99153	0.219824
ASCC2	chr22:30184596-30234293	26.5967	14.8132	-0.84436
ASCC3	chr6:100956607-101329224	3.30662	3.24708	-0.0262145
ASCL1	chr12:103351451-103354294	0	0	0
ASCL2	chr11:2289727-2292182	0.440329	0.293888	-0.583315
ASCL3	chr11:8959118-8964580	0.231638	0.180369	-0.360923
ASCL4	chr12:108168161-108170421	0	0.0195972	1.79769e+308
ASF1A	chr6:119134611-119256327	4.76149	7.88741	0.728141
ASF1B	chr19:14230320-14247440	12.5698	5.35554	-1.23086
ASGR1	chr17:7076750-7082883	0.568903	0.248074	-1.19741
ASGR2	chr17:7004640-7018130	0.306851	0.282465	-0.119464
ASH1L	chr1:155305051-155533735	7.00428	6.47643	-0.113039
ASH2L	chr8:37963010-37997228	17.8871	17.9871	0.00804464
ASIP	chr20:32848170-32857148	0.135883	0.211615	0.639077
ASL	chr7:65540775-65558329	34.5148	12.7006	-1.44232
ASMT	chrY:1660485-1711974	0	0	0
ASMTL	chrY:1469423-1522655	0	0	0
ASMTL-AS1	chrY:1469423-1522655	0	0	0
ASNA1	chr19:12848305-12859137	51.5299	24.7784	-1.05632
ASNS	chr7:97481428-97501854	15.8918	18.5931	0.226482
ASNSD1	chr2:190526124-190535557	11.3446	17.774	0.64776
ASPA	chr17:3377403-3402700	0.766632	0.902692	0.2357
ASPDH	chr19:51014856-51017947	0.558776	0.124999	-2.16036
ASPG	chr14:104552022-104579046	0.0292651	0	-1.79769e+308
ASPH	chr8:62200524-62627199	43.9034	75.7387	0.786699
ASPHD1	chr16:29912146-29917377	14.0896	5.7543	-1.29192
ASPHD2	chr22:26825279-26840978	3.04627	3.02012	-0.0124364
ASPM	chr1:197053256-197115824	2.37753	3.12088	0.39249
ASPN	chr9:95059639-95432547	2.60299	9.37956	1.84935
ASPRV1	chr2:70187223-70314147	0.63038	0.306785	-1.03899
ASPSCR1	chr17:79935425-79975282	10.0068	2.85131	-1.81128
ASRGL1	chr11:62104773-62160887	15.6249	9.36842	-0.73797
ASS1	chr9:133320093-133376661	59.2301	42.8581	-0.46676
ASTE1	chr3:130569368-130745646	4.07927	4.32852	0.0855625
ASTL	chr2:96789588-96804175	0.0947306	0	-1.79769e+308
ASTN1	chr1:176830202-177134024	0.014565	0.0109482	-0.41181
ASTN2	chr9:119187503-120177317	13.4828	14.5965	0.114505
ASXL1	chr20:30946146-31027122	11.6523	9.7855	-0.251899
ASXL2	chr2:25962252-26101312	3.03742	2.16274	-0.489985
ASXL3	chr18:31158540-31327399	0	0.00541892	1.79769e+308
ASZ1	chr7:117003275-117067577	0.0572043	0.0148477	-1.94589
ATAD1	chr10:89512874-89577917	11.7584	20.6043	0.809252
ATAD2	chr8:124332090-124408705	4.36485	5.3162	0.284465
ATAD2B	chr2:23971533-24149936	1.9355	3.14823	0.701837
ATAD3A	chr1:1447522-1470067	6.19181	1.51452	-2.0315
ATAD3B	chr1:1407163-1431582	5.73416	1.55461	-1.88303
ATAD3C	chr1:1385068-1405538	4.00735	2.48087	-0.6918
ATAD5	chr17:29159022-29222295	1.02871	1.36174	0.404612
ATAT1	chr6_ssto_hap7:1926891-1946878	7.21609	5.02644	-0.52168
ATCAY	chr19:3880617-3928080	0.278505	0.175158	-0.669045
ATE1	chr10:123502624-123687546	3.48402	4.0191	0.206118
ATF1	chr12:51157788-51214943	5.46485	9.26359	0.761389
ATF2	chr2:175939005-176032897	6.62048	6.08476	-0.121735
ATF3	chr1:212738696-212794116	143.807	58.2055	-1.3049
ATF4	chr22:39916568-39918691	275.162	256.333	-0.102263
ATF5	chr19:50392913-50437193	20.7479	11.9147	-0.800226
ATF6	chr1:161736033-161933860	8.87622	9.70591	0.128917
ATF6B	chr6_mcf_hap5:3462872-3475845	29.0467	12.6061	-1.20425
ATF7	chr12:53905842-54020199	14.3847	15.7635	0.13205
ATF7IP	chr12:14518610-14651697	6.35219	5.21751	-0.283892
ATF7IP2	chr16:10522724-10577495	4.576	5.79611	0.340996
ATG10	chr5:81267843-81551216	1.36377	1.74483	0.355483
ATG12	chr5:115163893-115177548	6.58317	9.43362	0.519029
ATG13	chr11:46638825-46697568	10.0861	5.54221	-0.863843
ATG14	chr14:55833108-55878576	3.47793	4.9013	0.494936
ATG16L1	chr2:234160216-234204320	11.3206	10.7656	-0.0725232
ATG16L2	chr11:72525450-72540680	8.45061	3.17594	-1.41187
ATG2A	chr11:64662003-64684722	3.68346	1.04535	-1.81707
ATG2B	chr14:96747594-96829678	1.29709	1.37997	0.089352
ATG3	chr3:112251358-112280485	56.8526	80.1192	0.49492
ATG4A	chrX:107334898-107397901	13.4881	14.4059	0.0949636
ATG4B	chr2:242577026-242613271	20.2137	12.6339	-0.678031
ATG4C	chr1:63249776-63330941	4.22868	5.39535	0.35151
ATG4D	chr19:10654646-10676702	6.23378	2.73715	-1.18743
ATG5	chr6:106632351-106773695	6.52018	9.50454	0.543706
ATG7	chr3:11314009-11762220	5.3813	3.76167	-0.516581
ATG9A	chr2:220084101-220094361	13.9186	5.41153	-1.3629
ATG9B	chr7:150688143-150721586	2.23314	1.34757	-0.728713
ATHL1	chr11:289137-295688	11.8235	4.07718	-1.53601
ATIC	chr2:216176678-216214496	39.1922	44.1263	0.171072
ATL1	chr14:50999799-51099784	2.19694	3.65289	0.733546
ATL2	chr2:38522028-38604432	12.8013	16.9039	0.401067
ATL3	chr11:63396436-63439083	3.93381	5.5961	0.508493
ATM	chr11:108093558-108239826	3.45558	4.65897	0.431084
ATMIN	chr16:81069457-81080951	7.27197	9.56131	0.394862
ATN1	chr12:7033625-7051484	34.6299	9.9294	-1.80224
ATOH1	chr4:94750077-94751142	0	0	0
ATOH7	chr10:69990381-69991855	0	0.063433	1.79769e+308
ATOH8	chr2:85980908-86018506	1.29882	0.256397	-2.34074
ATOX1	chr5:151122382-151138210	72.4084	58.2144	-0.314781
ATP10A	chr15:25923859-26108349	1.05989	0.777222	-0.44751
ATP10B	chr5:159990126-160279219	0.576547	0.317542	-0.860494
ATP10D	chr4:47487409-47595503	2.63457	2.90887	0.142891
ATP11A	chr13:113344642-113541482	10.968	8.15623	-0.427331
ATP11B	chr3:182511290-182639421	16.2285	21.5745	0.410799
ATP11C	chrX:138808504-138914447	3.51845	5.57322	0.663571
ATP12A	chr13:25254548-25285923	0	0.080322	1.79769e+308
ATP13A1	chr19:19756009-19774503	17.2943	4.51453	-1.93765
ATP13A2	chr1:17312452-17338423	8.06528	1.86797	-2.11026
ATP13A3	chr3:194123402-194188968	9.13327	14.1557	0.632174
ATP13A4	chr3:193119865-193272696	4.28554	3.18847	-0.426611
ATP13A5	chr3:192992830-193096514	0.164872	0.0933675	-0.820354
ATP1A1	chr1:116915794-116961244	212.607	141.451	-0.587885
ATP1A1OS	chr1:116915794-116961244	3.09802	2.42828	-0.35141
ATP1A2	chr1:160085519-160113374	0.325162	0.460351	0.501574
ATP1A3	chr19:42470733-42498382	0.170092	0.0240809	-2.82035
ATP1A4	chr1:160121351-160156767	0.0142069	0.0589814	2.05367
ATP1B1	chr1:169075946-169337186	537.841	877.309	0.705904
ATP1B2	chr17:7554253-7561089	0.595626	0.231897	-1.36092
ATP1B3	chr3:141595469-141645382	49.9503	68.0167	0.445396
ATP1B4	chrX:119495939-119517104	0.170366	0.079593	-1.09793
ATP2A1	chr16:28889808-28936532	0.575987	0.204826	-1.49164
ATP2A2	chr12:110719031-110788897	36.9428	28.8307	-0.357686
ATP2A3	chr17:3827168-3867736	18.5015	6.24188	-1.56759
ATP2B1	chr12:89981825-90049844	7.98411	10.7595	0.430402
ATP2B2	chr3:10365706-10547268	0	0	0
ATP2B3	chrX:152801579-152848387	0.00832683	0.00648376	-0.360937
ATP2B4	chr1:203595914-203713209	11.6473	14.0541	0.270999
ATP2C1	chr3:130569368-130745646	29.9861	35.8784	0.258821
ATP2C2	chr16:84402132-84497793	10.7542	3.7499	-1.51998
ATP4A	chr19:36041094-36054560	0	0	0
ATP4B	chr13:114303121-114312513	0	0	0
ATP5A1	chr18:43664109-43684199	174.889	202.872	0.214133
ATP5B	chr12:57031958-57039852	297.425	212.25	-0.48676
ATP5C1	chr10:7830092-7849762	116.998	197.339	0.754188
ATP5D	chr19:1241748-1244824	66.4032	20.5413	-1.69272
ATP5E	chr20:57603732-57617901	679.74	1563.36	1.20159
ATP5EP2	chr13:28519342-28519710	3.44355	17.7946	2.36947
ATP5F1	chr1:111982511-112004525	75.5165	84.0007	0.153608
ATP5G1	chr17:46970147-46973232	88.7101	71.9396	-0.302312
ATP5G2	chr12:54058943-54070512	253.561	163.635	-0.631857
ATP5G3	chr2:176040985-176046490	35.9985	49.4685	0.458573
ATP5H	chr17:73034954-73043074	257.77	447.19	0.794805
ATP5I	chr4:666224-668127	400.767	516.464	0.365904
ATP5J	chr21:27096790-27144771	104.83	189.379	0.85322
ATP5J2	chr7:99006600-99063824	383.347	376.116	-0.0274725
ATP5J2-PTCD1	chr7:99006600-99063824	0	1.73498	1.79769e+308
ATP5L	chr11:118272103-118280562	88.9707	107.883	0.278062
ATP5L2	chr22:43013845-43045405	0.434319	0.405924	-0.0975429
ATP5O	chr21:35275756-35288158	160.549	213.928	0.414111
ATP5S	chr14:50779046-50792946	3.62765	5.20355	0.520459
ATP5SL	chr19:41937222-41945843	17.8152	9.41884	-0.919485
ATP6AP1	chrX:153656977-153664862	102.885	60.3398	-0.769847
ATP6AP1L	chr5:81601165-81614147	0.932808	0.653712	-0.512926
ATP6AP2	chrX:40440215-40465888	42.2803	57.9053	0.453711
ATP6V0A1	chr17:40610861-40674597	15.3896	7.43689	-1.04919
ATP6V0A2	chr12:124196864-124246301	3.24276	3.50451	0.111991
ATP6V0A4	chr7:138391038-138490769	0.0182924	0.185176	3.33958
ATP6V0B	chr1:44440601-44443972	61.7531	35.7598	-0.788171
ATP6V0C	chr16:2563726-2570224	137.816	53.8558	-1.35557
ATP6V0CP3	chr6:42695313-42695932	0	0	0
ATP6V0D1	chr16:67471916-67515089	62.0394	26.5172	-1.22626
ATP6V0D2	chr8:87111138-87166454	3.32073	0.930123	-1.83601
ATP6V0E1	chr5:172410762-172461900	130.532	194.317	0.574008
ATP6V0E2	chr7:149564782-149577787	6.86994	2.52346	-1.44489
ATP6V1A	chr3:113465865-113530905	9.328	12.0659	0.371293
ATP6V1B1	chr2:71162997-71192561	0.62625	0.0696629	-3.16828
ATP6V1B2	chr8:20054703-20079207	31.3972	24.8311	-0.33849
ATP6V1C1	chr8:104033247-104085285	8.19696	10.5816	0.368403
ATP6V1C2	chr2:10861774-10952960	1.68842	2.31355	0.454432
ATP6V1D	chr14:67804580-67826720	31.1977	50.2952	0.688982
ATP6V1E1	chr22:18074902-18111588	81.2302	95.6086	0.235125
ATP6V1E2	chr2:46738985-46747096	0.991093	1.04411	0.0751765
ATP6V1F	chr7:128502856-128505903	123.523	94.1367	-0.391948
ATP6V1G1	chr9:117349993-117361152	57.7266	91.5601	0.665483
ATP6V1G2	chr6_ssto_hap7:2827543-2845430	0.441011	0.452939	0.0385018
ATP6V1G2-DDX39B	chr6_ssto_hap7:2827543-2845430	1.13363	0	-1.79769e+308
ATP6V1G3	chr1:198492351-198510075	0	0	0
ATP6V1H	chr8:54628114-54755850	14.7864	19.5504	0.402929
ATP7A	chrX:77166193-77305892	3.3805	4.62717	0.452894
ATP7B	chr13:52506805-52585630	9.42712	4.87279	-0.952068
ATP8A1	chr4:42410391-42659122	2.37547	2.76449	0.218803
ATP8A2	chr13:25946208-26595420	0.0646718	0.0251789	-1.36092
ATP8B1	chr18:55297533-55470327	17.7803	22.0832	0.312671
ATP8B2	chr1:154298035-154323780	1.78537	0.812643	-1.13553
ATP8B3	chr19:1782073-1812270	0.478142	0.40616	-0.235392
ATP8B4	chr15:50150434-50411419	0.576901	0.596496	0.04819
ATP8B5P	chr9:35406751-35483026	0.219224	0.10146	-1.11149
ATP9A	chr20:50213313-50384908	9.70551	9.12019	-0.0897399
ATP9B	chr18:76829396-77138282	5.33401	3.57116	-0.578828
ATPAF1	chr1:47098410-47134099	8.69356	8.80978	0.0191584
ATPAF1-AS1	chr1:47137499-47139251	0	0	0
ATPAF2	chr17:17921333-17942480	3.68416	1.94237	-0.923517
ATPBD4	chr15:35663169-36151202	2.9777	3.94307	0.405122
ATPIF1	chr1:28562601-28564616	226.633	338.783	0.580001
ATR	chr3:142168076-142297668	4.14261	5.80027	0.48558
ATRIP	chr3:48488217-48507054	2.82871	1.29361	-1.12875
ATRN	chr20:3451664-3631769	8.25472	5.64523	-0.548187
ATRNL1	chr10:116853123-117708496	0	0.0236319	1.79769e+308
ATRX	chrX:76760355-77041719	10.8903	16.9042	0.634338
ATXN1	chr6:16299342-16761721	1.43583	1.83202	0.35155
ATXN10	chr22:46067677-46241187	22.0657	25.0233	0.181466
ATXN1L	chr16:71879898-71919174	6.76049	5.22446	-0.371846
ATXN2	chr12:111890017-112037480	7.7672	7.14118	-0.12123
ATXN2L	chr16:28834413-28848558	26.4066	9.43372	-1.485
ATXN3	chr14:92524895-92572965	1.66525	2.08558	0.324706
ATXN3L	chrX:13336767-13338518	0	0	0
ATXN7	chr3:63850232-63989136	4.58779	5.63517	0.296661
ATXN7L1	chr7:105245220-105517031	2.8728	3.52864	0.296656
ATXN7L2	chr1:110026560-110035420	2.51841	0.4255	-2.56528
ATXN7L3	chr17:42269172-42275529	19.3999	10.1095	-0.940338
ATXN7L3B	chr12:74931550-74935232	43.0498	36.4761	-0.239053
ATXN8OS	chr13:70274724-70713885	0	0	0
AUH	chr9:93976096-94124206	7.02728	10.4199	0.568304
AUP1	chr2:74753774-74784678	92.1384	44.0594	-1.06435
AURKA	chr20:54944444-54967351	7.16084	7.41612	0.0505362
AURKAIP1	chr1:1309109-1310818	59.0365	26.0749	-1.17895
AURKAPS1	chr1:220321609-220445843	0.42689	0.543936	0.349571
AURKB	chr17:8108048-8113883	5.16199	3.82435	-0.432713
AURKC	chr19:57742376-57746916	0.296682	0.311451	0.0700874
AUTS2	chr7:69063904-70257885	4.75458	5.35105	0.170505
AVEN	chr15:34158427-34357287	3.27462	6.04068	0.883385
AVIL	chr12:58176527-58209852	8.29194	7.38566	-0.166984
AVL9	chr7:32535175-32758780	6.57358	5.43737	-0.273771
AVP	chr20:3063201-3065370	0	0	0
AVPI1	chr10:99437180-99447015	11.0159	6.44174	-0.774061
AVPR1A	chr12:63540215-63546590	0.0262059	0.0102028	-1.36092
AVPR1B	chr1:206224282-206231482	0	0.0256762	1.79769e+308
AVPR2	chrX:153167984-153172620	0.291252	0.113394	-1.36093
AWAT1	chrX:69454504-69460511	0	0	0
AWAT2	chrX:69260391-69269788	0.0269495	0	-1.79769e+308
AXDND1	chr1:179334854-179545084	3.07096	2.19199	-0.486454
AXIN1	chr16:337439-402676	8.26711	3.05819	-1.4347
AXIN2	chr17:63524682-63557740	5.62799	5.41288	-0.0562249
AXL	chr19:41725107-41767671	4.04392	2.26307	-0.837475
AZGP1	chr7:99564349-99573735	110.17	79.8264	-0.464797
AZGP1P1	chr7:99578384-99581860	1.37631	0.741935	-0.891437
AZI1	chr17:79163392-79196751	4.03126	1.0149	-1.98989
AZI2	chr3:28363844-28390618	12.7784	16.7553	0.390909
AZIN1	chr8:103838535-103876397	19.5234	31.4269	0.686793
AZU1	chr19:827830-832017	0	0	0
B2M	chr15:45003684-45010357	4276.02	7180.72	0.74786
B3GALNT1	chr3:160801670-160823160	2.78339	4.2732	0.618472
B3GALNT2	chr1:235530727-235667781	5.70983	6.72277	0.235606
B3GALT1	chr2:168675181-168727366	0	0.0410296	1.79769e+308
B3GALT2	chr1:193091087-193223942	0.154768	0.108461	-0.512926
B3GALT4	chr6_qbl_hap6:4477155-4478841	6.87708	2.52797	-1.44382
B3GALT5	chr21:41029253-41034815	2.83589	1.62254	-0.805543
B3GALT6	chr1:1167628-1170420	3.35934	2.21098	-0.603493
B3GALTL	chr13:31774111-31906411	0.813341	1.77933	1.1294
B3GAT1	chr11:134248397-134281812	0.249418	0.109245	-1.191
B3GAT2	chr6:71377478-71666788	0	0	0
B3GAT3	chr11:62382767-62389647	9.97241	3.22381	-1.62917
B3GNT1	chr11:66112842-66115161	8.48507	6.99569	-0.278461
B3GNT2	chr2:62423261-62451866	14.3963	20.9474	0.541069
B3GNT3	chr19:17905918-17924385	30.1734	15.0868	-0.999993
B3GNT4	chr12:122688227-122692084	0	0.0929555	1.79769e+308
B3GNT5	chr3:182895830-183145855	11.2124	16.5565	0.562302
B3GNT6	chr11:76745434-76753005	0.157904	0.158084	0.00164742
B3GNT7	chr2:232260334-232265875	81.0889	31.7355	-1.35341
B3GNT8	chr19:41931263-41934635	1.85889	0.16887	-3.46046
B3GNT9	chr16:67143914-67184902	4.60405	2.17955	-1.07887
B3GNTL1	chr17:80901666-81009686	5.17702	3.24544	-0.67371
B4GALNT1	chr12:58013692-58026985	0.0863462	0.0162161	-2.41271
B4GALNT2	chr17:47209821-47247351	0.0322957	0.025144	-0.361129
B4GALNT3	chr12:569542-671058	16.8192	8.90964	-0.91667
B4GALNT4	chr11:369794-382117	0.302561	0.0371991	-3.02389
B4GALT1	chr9:33110638-33167356	20.3659	14.7486	-0.465581
B4GALT2	chr1:44444873-44456843	10.5469	3.80405	-1.47121
B4GALT3	chr1:161141099-161147758	15.5841	8.32793	-0.904045
B4GALT4	chr3:118930588-118959752	45.841	70.1601	0.614012
B4GALT5	chr20:48249482-48330421	17.474	15.1212	-0.208636
B4GALT6	chr18:29202208-29264686	0.460326	0.830532	0.851381
B4GALT7	chr5:177027118-177037346	9.27377	5.02573	-0.883824
B7H6	chr11:17373308-17398868	1.32378	0.567582	-1.22176
B9D1	chr17:19246482-19266046	1.78519	1.33447	-0.419816
B9D2	chr19:41860321-41889987	4.25914	1.41598	-1.58876
BAALC	chr8:104145190-104242533	0.772858	0.335169	-1.20532
BAAT	chr9:104122698-104147287	19.624	17.3134	-0.180736
BABAM1	chr19:17378231-17390162	40.538	22.5129	-0.848523
BACE1	chr11:117103403-117186972	4.87747	3.62592	-0.427785
BACE1-AS	chr11:117103403-117186972	1.81407	1.93514	0.093211
BACE2	chr21:42539727-42648524	54.9083	39.6067	-0.471281
BACH1	chr21:30671219-30734217	3.68563	5.12497	0.475635
BACH2	chr6:90636246-91006627	0.093006	0.126736	0.446434
BAD	chr11:64037299-64056972	25.5296	8.19904	-1.63864
BAG1	chr9:33252469-33264759	10.8647	9.42688	-0.204803
BAG2	chr6:57037103-57050012	5.0958	8.48091	0.734909
BAG3	chr10:121410881-121437329	12.9534	10.6657	-0.280357
BAG4	chr8:38034105-38070819	2.68011	5.55197	1.05071
BAG5	chr14:104022880-104029151	6.58219	7.54157	0.196298
BAG6	chr6_ssto_hap7:2937601-2951276	31.2556	13.9511	-1.16374
BAGE,BAGE5	chr21:11020841-11098937	0.0692119	0	-1.79769e+308
BAGE3	chr21:11020841-11098937	0	0	0
BAGE4	chr21:11020841-11098937	0	0	0
BAGE5	chr21:11020841-11098937	0	0	0
BAHCC1	chr17:79373539-79433358	1.34433	0.581996	-1.20781
BAHD1	chr15:40733410-40760441	6.40686	4.21484	-0.604139
BAI1	chr8:143545376-143626368	0.437491	0.136264	-1.68285
BAI2	chr1:32192717-32229648	0.188723	0.0696091	-1.43893
BAI3	chr6:69345631-70099403	0.0666891	0.0667653	0.00164742
BAIAP2	chr17:79008946-79156964	11.7696	4.80284	-1.2931
BAIAP2L1	chr7:97910978-98030427	42.2879	34.0793	-0.311351
BAIAP2L2	chr22:38480895-38506676	18.7406	4.06852	-2.20359
BAIAP3	chr16:1383605-1401873	0.663608	0.229825	-1.52979
BAK1	chr6:33540322-33548070	19.7194	11.9112	-0.727304
BAMBI	chr10:28966423-28971868	4.22057	10.3628	1.29591
BANF1	chr11:65764015-65771617	50.5227	38.3606	-0.397305
BANF2	chr20:17674319-17716517	0	0	0
BANK1	chr4:102711763-102995969	2.25193	1.51542	-0.57145
BANP	chr16:87985037-88110924	5.82903	3.0506	-0.934165
BAP1	chr3:52435024-52444009	18.3285	7.41606	-1.30536
BARD1	chr2:215593274-215674428	1.47234	1.28134	-0.200458
BARHL1	chr9:135457992-135465640	0	0	0
BARHL2	chr1:91177578-91182794	0	0	0
BARX1	chr9:96713908-96717608	0	0	0
BARX2	chr11:129245880-129322174	11.8502	9.15002	-0.373063
BASP1	chr5:17217749-17276943	7.43748	6.34769	-0.228583
BASP1P1	chr13:23471168-23472320	0	0.0424782	1.79769e+308
BATF	chr14:75988783-76013334	11.5904	5.46974	-1.08339
BATF2	chr11:64755416-64764517	3.98231	3.03845	-0.390267
BATF3	chr1:212859758-212873327	1.73012	1.29537	-0.417506
BAX	chr19:49458116-49465055	55.8933	23.083	-1.27584
BAZ1A	chr14:35221936-35344853	8.25032	9.56304	0.213021
BAZ1B	chr7:72854727-72936615	11.7778	10.0847	-0.223907
BAZ2A	chr12:56915608-57030163	13.5289	8.98761	-0.590037
BAZ2B	chr2:160175489-160473059	5.40382	8.36986	0.631225
BBC3	chr19:47724078-47736023	5.24982	3.0464	-0.78516
BBIP1	chr10:112631552-112679124	4.26727	12.1728	1.51227
BBOX1	chr11:27062508-27149354	0.0922817	0	-1.79769e+308
BBS1	chr11:66278118-66301084	6.29346	4.91324	-0.35718
BBS10	chr12:76738265-76742222	2.57318	5.21186	1.01825
BBS12	chr4:123653856-123666098	1.5662	1.93537	0.30534
BBS2	chr16:56518258-56554008	7.73277	10.9309	0.499353
BBS4	chr15:72978525-73030817	5.06617	6.39278	0.335548
BBS5	chr2:170336005-170363165	5.69574	3.05679	-0.897864
BBS7	chr4:122745483-122791652	2.70817	3.54951	0.390305
BBS9	chr7:33169151-33645680	2.56407	1.89149	-0.438911
BBX	chr3:107241782-107530049	5.13214	6.01495	0.228993
BCAM	chr19:45312337-45324678	23.8596	3.47212	-2.78068
BCAN	chr1:156611739-156629320	0.770704	0.308853	-1.31926
BCAP29	chr7:107220421-107263762	5.72237	9.03687	0.65921
BCAP31	chrX:152965946-152990201	214.104	175.4	-0.287661
BCAR1	chr16:75262927-75301951	25.2503	5.8573	-2.10799
BCAR3	chr1:94027348-94147385	6.52434	5.37851	-0.278626
BCAR4	chr16:11913691-11922689	0	0	0
BCAS1	chr20:52560078-52687304	59.8391	53.8882	-0.151119
BCAS2	chr1:115110180-115124265	23.6219	40.6055	0.781546
BCAS3	chr17:58755171-59470199	4.28206	2.43476	-0.814528
BCAS4	chr20:49411466-49493714	1.24794	0.88884	-0.489556
BCAT1	chr12:24962957-25102393	1.04604	0.898278	-0.219702
BCAT2	chr19:49298318-49314320	14.2228	4.16534	-1.7717
BCCIP	chr10:127512103-127569884	32.9796	56.1947	0.768858
BCDIN3D	chr12:50222325-50236912	1.72485	2.17345	0.333521
BCHE	chr3:165490691-165555253	0.992027	1.22156	0.300275
BCKDHA	chr19:41903693-41930910	20.7278	6.92816	-1.58102
BCKDHB	chr6:80816343-81055987	4.96514	5.15725	0.0547687
BCKDK	chr16:31119661-31124112	13.7196	5.37033	-1.35316
BCL10	chr1:85731459-85742587	9.74366	10.533	0.112374
BCL11A	chr2:60678301-60780633	0.600989	0.159356	-1.91509
BCL11B	chr14:99635624-99737822	1.4553	1.75433	0.2696
BCL2	chr18:60790578-60986613	0.740861	0.820457	0.147224
BCL2A1	chr15:80253231-80263643	19.6436	17.0525	-0.204077
BCL2L1	chr20:30252260-30310656	65.142	26.9708	-1.27219
BCL2L10	chr15:52401821-52404972	0.832568	0.707229	-0.235392
BCL2L11	chr2:111878490-111926022	5.40191	5.17627	-0.0615573
BCL2L12	chr19:50162825-50177173	14.2767	6.91658	-1.04554
BCL2L13	chr22:18121484-18211989	11.3134	9.25557	-0.289639
BCL2L14	chr12:12223877-12252627	20.5775	19.3545	-0.0883993
BCL2L15	chr1:114356432-114447741	10.8858	18.0852	0.732367
BCL2L2	chr14:23775970-23795394	15.5113	14.5953	-0.0878158
BCL2L2-PABPN1	chr14:23775970-23795394	44.159	47.231	0.0970268
BCL3	chr19:45251977-45263301	29.0797	9.19813	-1.6606
BCL6	chr3:187416046-187463513	12.8793	14.5703	0.177976
BCL6B	chr17:6926368-6932961	2.72719	1.62605	-0.746045
BCL7A	chr12:122459860-122499950	2.34225	1.75369	-0.417506
BCL7B	chr7:72950682-72972065	25.4197	13.797	-0.881592
BCL7C	chr16:30899115-30905399	31.0624	8.06242	-1.94589
BCL9	chr1:147013181-147098015	3.28196	2.46262	-0.414362
BCL9L	chr11:118754474-118781613	9.1092	2.51434	-1.85714
BCLAF1	chr6:136578000-136610989	13.3149	19.9321	0.58205
BCMO1	chr16:81272295-81324747	1.00095	1.46818	0.552663
BCO2	chr11:112046207-112089649	0.379193	0.761473	1.00586
BCOR	chrX:39910498-40036582	3.30302	3.0485	-0.115684
BCORL1	chrX:129139163-129192058	1.92903	0.896584	-1.10536
BCORP1	chrY:21617316-21665039	0	0	0
BCR	chr22:23522551-23660224	8.51537	3.59709	-1.24324
BCRP2	chr22:21457304-21476575	0.58305	0.378334	-0.623957
BCRP3	chr22:25028881-25055114	0.478514	0.447197	-0.0976508
BCS1L	chr2:219524378-219528166	16.0354	10.3135	-0.63673
BCYRN1	chrX:70430034-70948962	307.607	188.665	-0.705263
BDAG1,LOC100499484	chr9:100000707-100139577	0.284808	0.259243	-0.135684
BDH1	chr3:197236653-197300194	9.00956	5.2594	-0.776558
BDH2	chr4:103998781-104021024	13.9666	18.5163	0.40681
BDKRB1	chr14:96722558-96731100	0.476706	0.222717	-1.09789
BDKRB2	chr14:96671134-96710666	0.829561	0.565208	-0.553568
BDNF	chr11:27528398-27743605	0.338867	0.262022	-0.371028
BDNF-AS1	chr11:27528398-27743605	0.750475	1.23881	0.723078
BDP1	chr5:70751441-70863649	1.85708	2.4694	0.411125
BEAN1	chr16:66460815-66527432	0.4678	0.543833	0.217272
BECN1	chr17:40950853-40976310	43.0061	54.4893	0.341434
BEGAIN	chr14:101003483-101036131	0.230274	0.130405	-0.820357
BEND2	chrX:18181050-18239024	0.188003	0.0836602	-1.16814
BEND3	chr6:107386384-107435636	1.29084	0.761652	-0.761102
BEND4	chr4:42112869-42154895	0.0419091	0.0188013	-1.15643
BEND5	chr1:48998526-50489626	0.552216	0.644988	0.22404
BEND6	chr6:56819772-56892142	0.103747	0.0807846	-0.360923
BEND7	chr10:13480483-13544976	3.78267	6.34307	0.745777
BEST1	chr11:61717355-61735132	0.370188	0.267121	-0.470767
BEST2	chr19:12863406-12869271	0	0.0472309	1.79769e+308
BEST3	chr12:70047388-70093196	0	0.0150696	1.79769e+308
BEST4	chr1:45249256-45253426	0.410222	0.340721	-0.267813
BET1	chr7:93620999-93633690	5.77837	10.1978	0.819517
BET1L	chr11:202923-207422	17.7887	10.2642	-0.793345
BET3L	chr6:116817650-116880031	0	0.0445435	1.79769e+308
BEX1	chrX:102317580-102319168	0.235678	0.305858	0.376043
BEX2	chrX:102564273-102565974	1.8336	0.71063	-1.36751
BEX4	chrX:102470019-102472122	8.29868	8.15252	-0.0256362
BEX5	chrX:101408678-101410986	3.36174	3.46841	0.0450697
BFAR	chr16:14726667-14763093	13.3253	12.4483	-0.0982172
BFSP1	chr20:17474549-17539605	1.69783	1.58212	-0.101835
BFSP2	chr3:133118789-133194056	0	0.141643	1.79769e+308
BGLAP	chr1:156182778-156213123	3.81678	0	-1.79769e+308
BGN	chrX:152760346-152775004	39.6649	16.6391	-1.25329
BHLHA15	chr7:97841565-97842271	0.92632	0.0801438	-3.53085
BHLHA9	chr17:1173857-1174565	0	0	0
BHLHB9	chrX:101975641-102007369	1.72429	1.81269	0.072126
BHLHE22	chr8:65492794-65496191	0.405212	0.189315	-1.09789
BHLHE23	chr20:61637330-61638387	0	0	0
BHLHE40	chr3:5021096-5026865	134.737	86.2617	-0.643354
BHLHE41	chr12:26272958-26278003	16.1518	17.3665	0.104607
BHMT	chr5:78407603-78428113	0.0450761	0.0175496	-1.36092
BHMT2	chr5:78365546-78385897	1.00957	0.732655	-0.462542
BICC1	chr10:60272903-60588845	0.248552	0.276485	0.153651
BICD1	chr12:32260184-32531141	2.41882	2.18404	-0.147305
BICD2	chr9:95473644-95527083	5.55352	5.93365	0.0955182
BID	chr22:18216905-18257258	16.0742	17.0868	0.0881386
BIK	chr22:43506756-43525718	40.3353	28.0079	-0.526207
BIN1	chr2:127805606-127864864	22.0293	8.60293	-1.35653
BIN2	chr12:51674821-51717938	8.89474	7.18702	-0.307559
BIN3	chr8:22462144-22526661	15.6192	10.176	-0.618151
BIRC2	chr11:102217965-102249401	14.4634	24.8929	0.783328
BIRC3	chr11:102188180-102210135	15.1322	21.4871	0.505846
BIRC5	chr17:76210276-76221716	7.82455	5.51721	-0.504069
BIRC6	chr2:32582095-32843965	5.64159	6.82996	0.275775
BIRC7	chr20:61867275-61871854	4.74919	0.529919	-3.16384
BIRC8	chr19:53792853-53794875	0	0	0
BIVM	chr13:103436630-103528351	4.69462	7.13528	0.603961
BIVM-ERCC5	chr13:103436630-103528351	2.98017	1.99093	-0.58195
BK250D10.8	chr22:42348190-42354946	0.079463	0	-1.79769e+308
BLCAP	chr20:36145818-36156333	47.5273	35.7938	-0.409046
BLID	chr11:121959810-122073770	0	0	0
BLK	chr8:11351520-11422108	0.433766	0.151991	-1.51293
BLM	chr15:91260578-91358686	1.05335	1.37012	0.379318
BLMH	chr17:28575212-28619184	7.16439	6.99493	-0.0345349
BLNK	chr10:97951454-98031333	9.7836	12.8363	0.391791
BLOC1S1	chr12:56109817-56118526	134.787	112.389	-0.262178
BLOC1S1-RDH5	chr12:56109817-56118526	2.52981	1.21509	-1.05796
BLOC1S2	chr10:102033712-102046439	12.8821	30.5991	1.24812
BLOC1S3	chr19:45682002-45685058	5.72342	2.70761	-1.07985
BLVRA	chr7:43798271-43846941	18.4557	20.9365	0.181949
BLVRB	chr19:40953690-40971725	115.909	48.3992	-1.25994
BLZF1	chr1:169337193-169396670	8.45274	10.1685	0.266617
BMF	chr15:40380091-40401075	3.34715	2.09865	-0.673474
BMI1	chr10:22605311-22620414	1.81905	1.91004	0.0704109
BMP1	chr8:22022652-22069840	5.2971	2.36677	-1.16228
BMP10	chr2:69092612-69098649	0	0	0
BMP15	chrX:50653734-50659641	0	0	0
BMP2	chr20:6748744-6760910	12.7185	9.61621	-0.403388
BMP2K	chr4:79697531-79833341	3.30279	2.59655	-0.347091
BMP3	chr4:81952118-81978685	0.196559	0.1239	-0.665777
BMP4	chr14:54416454-54423554	31.0232	35.8542	0.208793
BMP5	chr6:55620237-55740375	0.842216	0.450866	-0.901491
BMP6	chr6:7727010-8102828	0.61472	0.385494	-0.673222
BMP7	chr20:55743808-55841707	1.71755	1.41111	-0.283518
BMP8A	chr1:39957317-40025370	0.66528	0.998593	0.585936
BMP8B	chr1:40204516-40254533	0.26188	0.090406	-1.53441
BMPER	chr7:33945111-34194112	0.453553	0.100905	-2.16828
BMPR1A	chr10:88516395-88684945	3.32189	5.94101	0.838705
BMPR1B	chr4:95679127-96079601	0.135295	0.0902999	-0.583315
BMPR2	chr2:203241049-203432474	4.89472	7.81293	0.674639
BMS1	chr10:43277953-43330385	5.21327	5.64719	0.115344
BMS1P1	chr10:48927373-48952629	0.115586	0.120004	0.0541148
BMS1P4	chr10:75458908-75490272	2.32774	1.81253	-0.360923
BMS1P5	chr10:46737612-46762892	0.205538	0.180051	-0.190998
BMX	chrX:15518899-15574652	1.98772	2.55642	0.363016
BNC1	chr15:83924654-83953468	0.0234837	0.0274289	0.22404
BNC2	chr9:16409500-16870786	0.337726	0.199608	-0.758682
BNIP1	chr5:172571444-172591390	3.43825	3.11125	-0.144179
BNIP2	chr15:59955061-59981642	14.1842	23.2741	0.714443
BNIP3	chr10:133781203-133795435	3.38392	4.45215	0.395806
BNIP3L	chr8:26240522-26270644	18.5128	33.4278	0.852527
BNIPL	chr1:151009028-151020076	3.27644	1.19472	-1.45546
BOC	chr3:112931374-113160361	0.659949	0.361145	-0.869776
BOD1	chr5:173034147-173043666	7.92551	9.15223	0.20762
BOD1L	chr4:13570365-13629328	3.31478	4.19528	0.339852
BOD1P	chr18:54814292-54817639	0.0164662	0.0128217	-0.360923
BOK	chr2:242483800-242513553	12.2174	3.98408	-1.61662
BOK-AS1	chr2:242483800-242513553	0.0901811	0	-1.79769e+308
BOLA1	chr1:149871154-149872348	10.1325	10.2938	0.0227816
BOLA2	chr16:30204255-30218248	0	0	0
BOLA2B	chr16:29464913-29478899	0	0	0
BOLA3	chr2:74362527-74375039	44.1061	58.5418	0.40849
BOLL	chr2:198591602-198650938	0.0201275	0.0156725	-0.360937
BOP1	chr8:145486055-145515120	14.6006	3.71535	-1.97445
BORA	chr13:73302041-73590591	5.36835	8.53889	0.669569
BPESC1	chr3:138823026-138844005	0	0	0
BPGM	chr7:134331530-134364567	9.9564	14.2537	0.517635
BPHL	chr6:3118925-3153432	5.32523	5.29032	-0.00948988
BPI	chr20:36932551-36965905	0.0315287	0.0491006	0.639077
BPIFA1	chr20:31823801-31831115	0.252538	0.328502	0.379405
BPIFA2	chr20:31755959-31769223	0.182934	0.28489	0.639077
BPIFA3	chr20:31805134-31815559	0	0	0
BPIFA4P	chr20:31781410-31798268	0	0	0
BPIFB1	chr20:31870940-31897684	42.0887	47.5328	0.175492
BPIFB2	chr20:31595406-31611515	0.0305608	0.0237967	-0.360923
BPIFB3	chr20:31643229-31661434	0	0	0
BPIFB4	chr20:31669317-31699557	0	0	0
BPIFB6	chr20:31619453-31631853	0	0	0
BPIFC	chr22:32809833-32853373	0	0	0
BPNT1	chr1:220046618-220321383	19.7175	20.7449	0.0732788
BPTF	chr17:65821779-65980494	6.56318	7.60302	0.212177
BPY2	chrY:26764150-26785352	0	0	0
BPY2B	chrY:27177049-27198251	0	0	0
BRAF	chr7:140433812-140624564	1.79298	1.55779	-0.202858
BRAP	chr12:112079949-112123790	6.13438	6.90661	0.171061
BRAT1	chr7:2577443-2595392	9.72758	3.12737	-1.63713
BRCA1	chr17:41196311-41277500	2.7571	2.97553	0.109995
BRCA2	chr13:32889616-32973809	0.458303	0.465006	0.020948
BRCC3	chrX:154299694-154351349	23.1516	31.8256	0.459076
BRD1	chr22:50166936-50218452	9.17871	8.32767	-0.140379
BRD2	chr6_ssto_hap7:4367204-4430060	53.8445	35.5409	-0.599319
BRD3	chr9:136890560-136933141	4.60079	4.32099	-0.0905212
BRD4	chr19:15348300-15391262	10.8152	5.8804	-0.879079
BRD7	chr16:50352928-50402845	23.2704	24.257	0.059905
BRD7P3	chr6:118781934-119031238	0.0229273	0.0357065	0.639118
BRD8	chr5:137475458-137514358	10.7769	10.0976	-0.0939249
BRD9	chr5:863849-892939	7.24958	5.5976	-0.373088
BRDT	chr1:92414927-92479985	0.0591655	0.0460702	-0.360923
BRE	chr2:28004265-28561767	23.6209	18.2406	-0.372909
BREA2	chr8:144779284-144780583	0.32397	0.454077	0.487074
BRF1	chr14:105675622-105864484	4.78506	1.4611	-1.71148
BRF2	chr8:37654400-37707431	5.26043	4.62942	-0.184349
BRI3	chr7:97910978-98030427	116.748	80.3501	-0.539031
BRI3BP	chr12:125478193-125510349	5.47244	3.35617	-0.705368
BRIP1	chr17:59756546-59940920	0.884175	0.961843	0.12147
BRIX1	chr5:34915819-34925787	11.9023	21.2108	0.833554
BRK1	chr3:10157332-10168874	158.929	207.359	0.38375
BRMS1	chr11:66104803-66112582	20.1849	10.6364	-0.924258
BRMS1L	chr14:36295596-36341169	1.39155	1.87928	0.433493
BROX	chr1:222885905-222906106	6.37494	7.55502	0.245025
BRP44	chr1:167885912-168045083	42.4282	58.6846	0.467958
BRP44L	chr6:166778407-166796486	24.6201	29.4485	0.25836
BRPF1	chr3:9773433-9789699	5.76623	2.62993	-1.13261
BRPF3	chr6:36164549-36200567	4.57211	3.22075	-0.50546
BRS3	chrX:135570124-135574598	0	0.0333155	1.79769e+308
BRSK1	chr19:55795533-55823903	1.29515	0.406196	-1.67287
BRSK2	chr11:1411128-1483328	0.4237	0.134412	-1.65638
BRWD1	chr21:40557403-40685712	5.40122	7.92827	0.553722
BRWD3	chrX:79924986-80065233	4.20655	6.31726	0.586662
BSCL2	chr11:62457733-62494857	6.14785	4.4467	-0.467347
BSDC1	chr1:32830704-32860062	18.2311	12.2594	-0.572514
BSG	chr19:571324-583493	273.997	88.2503	-1.63449
BSN	chr3:49591921-49708982	0.0427143	0.0332602	-0.360923
BSN-AS2	chr3:49586738-49591799	0.582412	0.201558	-1.53085
BSND	chr1:55464616-55474465	0	0	0
BSPH1	chr19:48471302-48495427	0	0	0
BSPRY	chr9:116111811-116133513	11.247	9.60335	-0.227929
BST1	chr4:15704572-15733796	2.02702	1.76778	-0.197424
BST2	chr19:17513754-17516384	215.242	109.27	-0.978066
BSX	chr11:122848356-122852379	0.103749	0	-1.79769e+308
BTAF1	chr10:93683735-93790080	7.58936	12.6154	0.733131
BTBD1	chr15:83685180-83736167	17.8436	24.6674	0.467202
BTBD10	chr11:13409555-13484838	15.5714	17.0939	0.134581
BTBD11	chr12:107712196-108053419	0.280017	0.163497	-0.776249
BTBD16	chr10:124030820-124097676	0.975606	1.93594	0.988662
BTBD17	chr17:72352554-72357958	0	0	0
BTBD18	chr11:57479994-57586652	0	0.0567716	1.79769e+308
BTBD19	chr1:45274153-45279801	0.794136	0.0883382	-3.16828
BTBD2	chr19:1985446-2015702	25.96	6.61008	-1.97355
BTBD3	chr20:11871476-11907243	7.1219	8.32617	0.22539
BTBD6	chr14:105675622-105864484	12.1712	8.63044	-0.495963
BTBD7	chr14:93703895-93799385	3.21394	3.59114	0.160101
BTBD8	chr1:92545861-92613401	0.0416159	0.194429	2.22404
BTBD9	chr6:38136226-38607924	1.56922	0.812423	-0.949747
BTC	chr4:75671447-75719882	1.20181	1.36772	0.186565
BTD	chr3:15643254-15687325	9.50878	6.42993	-0.564456
BTF3	chr5:72794249-72801448	246.25	339.203	0.462028
BTF3L4	chr1:52521856-52554090	11.4319	17.9454	0.650546
BTF3P11	chr13:77502584-77503224	0	0.184496	1.79769e+308
BTG1	chr12:92534053-92539673	37.5583	51.0443	0.44262
BTG2	chr1:203274663-203278729	114.769	83.8376	-0.453064
BTG3	chr21:18965967-18985268	19.5077	34.0758	0.804708
BTG4	chr11:111338255-111383064	0	0.0507068	1.79769e+308
BTK	chrX:100604434-100641212	4.53632	2.44414	-0.892197
BTLA	chr3:112182812-112218408	0.292199	0.618333	1.08143
BTN1A1	chr6:26501494-26510652	0.0782023	0.0304467	-1.36092
BTN2A1	chr6:26458152-26482737	8.66286	8.24059	-0.0720946
BTN2A2	chr6:26383323-26395100	4.21658	3.9123	-0.108054
BTN2A3	chr6:26421618-26430816	0.499534	0.671859	0.427573
BTN3A1	chr6:26402464-26415444	12.75	9.00923	-0.501019
BTN3A2	chr6:26365397-26378548	14.1522	9.97722	-0.504317
BTN3A3	chr6:26440699-26453643	10.4517	7.76312	-0.429026
BTNL2	chr6_ssto_hap7:3709955-3722348	0	0	0
BTNL3	chr5:180415844-180433727	0	0.0180203	1.79769e+308
BTNL8	chr5:180326076-180377906	10.0991	8.38289	-0.268714
BTNL9	chr5:180467224-180488523	6.95603	3.86364	-0.848305
BTRC	chr10:103113824-103317070	2.7266	3.46914	0.347474
BUB1	chr2:111395408-111435684	4.83332	4.4967	-0.104147
BUB1B	chr15:40453209-40569688	3.5468	4.34497	0.292828
BUB3	chr10:124913759-124924886	38.4518	47.2026	0.295815
BUD13	chr11:116618885-116643714	7.82264	5.46214	-0.518188
BUD31	chr7:99006600-99063824	48.9875	47.3228	-0.0498764
BVES	chr6:105544698-105585049	0.188001	0.169504	-0.149419
BYSL	chr6:41888964-41900784	6.63421	3.81234	-0.799247
BZRAP1	chr17:56378593-56494931	0.970368	0.435706	-1.15518
BZW1	chr2:201676268-201688569	50.5783	76.2792	0.592771
BZW2	chr7:16685758-16746148	34.4952	39.6809	0.20205
C10orf10	chr10:45455218-45490172	59.1578	30.1957	-0.970225
C10orf103	chr10:75007124-75118617	0.443507	0.300201	-0.563028
C10orf105	chr10:73156690-73575704	0.159764	0.0355313	-2.16878
C10orf107	chr10:63422718-63526091	0.444168	1.76772	1.99271
C10orf108	chr10:320129-735608	0.528762	0.463167	-0.191085
C10orf11	chr10:77542518-78317126	7.96471	13.8079	0.7938
C10orf111	chr10:15137383-15146256	0.450606	0.293564	-0.618193
C10orf113	chr10:21068902-21463116	0.68868	0	-1.79769e+308
C10orf114	chr10:21783420-21786213	0.202906	0.0677126	-1.58332
C10orf116	chr10:88728187-88769960	64.7956	29.3934	-1.1404
C10orf118	chr10:115881973-115934364	3.74167	6.01286	0.684367
C10orf12	chr10:98741040-98745585	1.085	0.612748	-0.824323
C10orf120	chr10:124457224-124459338	0	0	0
C10orf122	chr10:127344262-127371713	0	0	0
C10orf125	chr10:135168657-135171529	6.21923	2.08309	-1.57801
C10orf128	chr10:50363890-50396407	3.73518	2.90846	-0.360923
C10orf129	chr10:96953956-96988686	0	0	0
C10orf131	chr10:97471535-97849992	0.106432	0.124304	0.223943
C10orf136	chr10:44340753-44346070	0	0.0439127	1.79769e+308
C10orf137	chr10:127408083-127452712	3.31722	5.26001	0.66509
C10orf140	chr10:21802408-21814611	0.0890767	0.0189166	-2.23539
C10orf18	chr10:5726800-5805703	4.60968	5.59946	0.280623
C10orf2	chr10:102747292-102754158	4.45292	3.5601	-0.322834
C10orf25	chr10:45493145-45500777	0.712294	0.629657	-0.177905
C10orf26	chr10:104503726-104576021	9.89611	8.08086	-0.292352
C10orf27	chr10:72530994-72545157	0	0	0
C10orf28	chr10:99894380-100004654	5.6705	7.5584	0.414605
C10orf32	chr10:104613966-104661655	9.17957	18.1397	0.982652
C10orf32-AS3MT	chr10:104613966-104661655	0.0714874	0	-1.79769e+308
C10orf35	chr10:71390002-71393355	1.60115	1.61617	0.0134729
C10orf40	chr10:61717974-61720671	0	0	0
C10orf44	chr10:44124264-44170147	0	0.0233767	1.79769e+308
C10orf46	chr10:120440493-120514758	4.45076	5.91381	0.410038
C10orf47	chr10:11865396-11936709	2.11711	1.84171	-0.201051
C10orf53	chr10:50887683-50916956	0	0.0918279	1.79769e+308
C10orf54	chr10:73156690-73575704	7.34066	2.41692	-1.60274
C10orf55	chr10:75669726-75682535	0.332414	0.144816	-1.19876
C10orf57	chr10:81805988-81852307	11.2409	14.2509	0.342302
C10orf58	chr10:82168241-82192753	16.1094	23.0736	0.518342
C10orf62	chr10:99344101-99372555	0	0	0
C10orf67	chr10:23605519-23633772	0.0377882	0.0294244	-0.360923
C10orf68	chr10:32735040-33171792	0.452679	0.736977	0.703133
C10orf71	chr10:50507186-50535537	0.018676	0.00793063	-1.23568
C10orf76	chr10:103605355-103815932	6.37494	5.25351	-0.279129
C10orf81	chr10:115511212-115542192	32.907	33.3332	0.0185653
C10orf82	chr10:118423206-118429481	0	0	0
C10orf88	chr10:124690418-124713919	2.549	4.36102	0.774732
C10orf90	chr10:128113573-128210010	0	0	0
C10orf91	chr10:134258713-134261825	0.677376	0.4521	-0.583315
C10orf92	chr10:134621895-134674363	0.31471	0.422038	0.423349
C10orf93	chr10:134742688-134756089	0.0374062	0.0582538	0.639077
C10orf95	chr10:104209573-104216050	0.829413	0.239688	-1.79094
C10orf96	chr10:118083939-118139541	0	0	0
C10orf99	chr10:85933553-85945050	0	0	0
C11orf1	chr11:111744779-111754797	22.8321	42.4826	0.895807
C11orf10	chr11:61556601-61560085	303.371	333.893	0.138302
C11orf16	chr11:8932700-8954553	0.240511	0.491605	1.0314
C11orf2	chr11:64863682-64879180	16.5161	5.78375	-1.5138
C11orf20	chr11:64067862-64072239	0.19139	0.298057	0.639077
C11orf21	chr11:2317506-2323143	3.88144	1.51117	-1.36092
C11orf24	chr11:68028802-68039469	16.9023	8.72462	-0.954052
C11orf30	chr11:76156068-76262589	2.50656	2.43023	-0.0446191
C11orf31	chr11:57479994-57586652	45.7913	55.3504	0.27352
C11orf34	chr11:112118875-112131583	0	0.0602566	1.79769e+308
C11orf35	chr11:537521-560779	3.27265	0.964376	-1.76279
C11orf36	chr11:3239173-3244361	0	0	0
C11orf40	chr11:4592652-4599050	0	0	0
C11orf41	chr11:33563876-33695646	0.340083	0.335428	-0.0198857
C11orf42	chr11:6226797-6232365	0.0550748	0.128655	1.22404
C11orf45	chr11:128761312-128787951	0.25726	0.577393	1.16632
C11orf46	chr11:30344648-30359165	6.27716	8.87524	0.499674
C11orf48	chr11:62430288-62441162	28.3262	23.708	-0.256764
C11orf49	chr11:46958250-47198676	17.7556	11.8962	-0.577774
C11orf51	chr11:71709957-71823822	16.3886	15.0883	-0.119261
C11orf52	chr11:111783459-111797595	16.5754	17.4901	0.0774963
C11orf53	chr11:111126706-111156972	11.8437	9.2223	-0.360923
C11orf54	chr11:93474792-93496247	12.0015	16.1652	0.429668
C11orf57	chr11:111944967-111957522	6.3155	8.96136	0.50482
C11orf58	chr11:16760147-16779901	18.0927	28.7634	0.668825
C11orf61	chr11:124636393-124670299	6.55446	7.41637	0.178236
C11orf63	chr11:122753472-122830430	1.356	1.20139	-0.174657
C11orf65	chr11:108253726-108338258	0.436618	0.728529	0.738613
C11orf66	chr11:61248584-61258400	0.852016	0.603469	-0.497602
C11orf67	chr11:77532207-77583398	33.3679	33.6165	0.0107081
C11orf68	chr11:65684282-65686531	13.8872	6.73849	-1.04326
C11orf70	chr11:101918168-101955291	3.13495	3.49185	0.155551
C11orf71	chr11:114262169-114271139	3.38145	1.90667	-0.826586
C11orf73	chr11:86013252-86056985	13.5549	22.2756	0.716647
C11orf74	chr11:36613492-36680817	12.8378	21.6261	0.752377
C11orf75	chr11:93211638-93276546	30.8477	30.4951	-0.0165882
C11orf80	chr11:66512206-66614003	5.3812	5.68828	0.0800652
C11orf82	chr11:82612736-82645699	1.49455	1.16375	-0.360923
C11orf83	chr11:62430288-62441162	5.44758	3.48599	-0.644046
C11orf84	chr11:63580922-63595190	5.24179	1.5134	-1.79226
C11orf85	chr11:64705928-64727609	0	0.063785	1.79769e+308
C11orf86	chr11:66742753-66744479	1.21254	0.451558	-1.42505
C11orf87	chr11:109292845-109299893	0	0.00703024	1.79769e+308
C11orf88	chr11:111385509-111407756	0.810504	6.97047	3.10436
C11orf9	chr11:61520120-61555989	25.1701	10.8314	-1.21649
C11orf91	chr11:33719653-33722286	0.887496	0.460709	-0.945885
C11orf92	chr11:111164113-111179353	7.0893	7.17706	0.0177489
C11orf93	chr11:111164113-111179353	27.6494	23.205	-0.252817
C11orf94	chr11:45928085-45928833	0	0	0
C11orf95	chr11:63527363-63536113	1.51103	1.08666	-0.475634
C11orf96	chr11:43964105-43965433	24.5736	6.98737	-1.81429
C12orf10	chr12:53693469-53700965	19.4906	9.87878	-0.980374
C12orf11	chr12:27058111-27091254	8.84923	10.5976	0.260109
C12orf12	chr12:91345991-91348953	0	0	0
C12orf23	chr12:107349543-107367813	14.0135	25.4652	0.86171
C12orf24	chr12:110890290-110928192	1.61045	2.50803	0.639091
C12orf26	chr12:82746082-82873016	2.7392	4.19296	0.614216
C12orf29	chr12:88429267-88535993	3.5733	5.45289	0.609763
C12orf32	chr12:2986364-2998626	10.2284	10.1959	-0.00459151
C12orf33	chr12:9208184-9217666	0.0257947	0.0200855	-0.360923
C12orf34	chr12:110152186-110211292	1.49828	0.658821	-1.18535
C12orf35	chr12:32112352-32146043	7.07551	10.0895	0.511954
C12orf36	chr12:13523604-13529679	21.1637	29.0743	0.458152
C12orf37	chr12:91311799-91342446	0.0860685	0.0335093	-1.36092
C12orf39	chr12:21679255-21684210	0.136241	0	-1.79769e+308
C12orf4	chr12:4596900-4647637	4.55277	6.43244	0.498622
C12orf40	chr12:40019971-40115720	0	0	0
C12orf41	chr12:49046994-49076035	8.75085	10.3595	0.243457
C12orf42	chr12:103695732-103889749	0	0	0
C12orf43	chr12:121440847-121454300	4.34181	2.69996	-0.685358
C12orf44	chr12:52463757-52471279	24.4814	15.8911	-0.623465
C12orf45	chr12:105380097-105388505	24.3411	35.5982	0.548407
C12orf47	chr12:112277572-112331228	7.77038	12.1567	0.645691
C12orf48	chr12:102513955-102591614	2.92971	4.33912	0.566646
C12orf49	chr12:117153595-117175843	14.0898	9.27854	-0.60268
C12orf5	chr12:4430358-4469190	1.70372	2.37687	0.48038
C12orf50	chr12:88373815-88423176	0.0344674	0.0536773	0.639077
C12orf51	chr12:112597991-112819896	4.98437	3.33242	-0.580842
C12orf52	chr12:113623554-113630119	10.0774	3.92346	-1.36092
C12orf53	chr12:6802956-6809812	0.34215	0.245927	-0.4764
C12orf54	chr12:48876285-48890297	0.0754674	0.0587639	-0.360923
C12orf56	chr12:64660762-64784345	0	0.0290848	1.79769e+308
C12orf57	chr12:7053202-7055165	123.034	66.279	-0.89243
C12orf59	chr12:10331556-10344403	0.200193	0.109118	-0.875496
C12orf60	chr12:14956505-14976791	2.01921	1.79067	-0.173296
C12orf61	chr12:62995530-62997214	0.209737	0.190534	-0.13853
C12orf62	chr12:50505899-50514234	67.6409	81.7393	0.273134
C12orf65	chr12:123717843-123742506	6.88967	6.51248	-0.0812282
C12orf66	chr12:64586418-64616076	1.14468	1.41267	0.303474
C12orf67	chr12:24719897-24737102	0.0343531	0	-1.79769e+308
C12orf68	chr12:48577365-48579709	0.0483605	0.11297	1.22404
C12orf69	chr12:14956505-14976791	0.0816991	0.487725	2.57768
C12orf70	chr12:27619742-27655118	0.968574	0.414808	-1.22342
C12orf71	chr12:27233989-27235455	0.135703	0.158501	0.22404
C12orf73	chr12:104343980-104350993	2.36266	4.76164	1.01105
C12orf74	chr12:93096618-93102325	0.187686	0.0730724	-1.36092
C12orf75	chr12:105724413-105765296	134.611	218.127	0.696367
C12orf76	chr12:110478982-110505500	2.55434	4.34801	0.767401
C12orf77	chr12:25146364-25150373	0.396402	0.154333	-1.36092
C13orf15	chr13:42031541-42045013	58.0057	22.8063	-1.34676
C13orf16	chr13:111973014-111996594	1.12546	1.11536	-0.0129994
C13orf26	chr13:31506833-31549153	0	0.912723	1.79769e+308
C13orf27	chr13:103418462-103426149	4.31875	7.53452	0.802902
C13orf30	chr13:43355685-43365685	0.384223	1.56095	2.02241
C13orf33	chr13:31456971-31506745	0.497105	1.10594	1.15365
C13orf35	chr13:113301357-113338811	0	0	0
C14orf1	chr14:76117232-76127538	26.6401	26.1408	-0.0272992
C14orf101	chr14:57046510-57116232	4.23339	6.61266	0.643416
C14orf102	chr14:90744397-90798481	2.06699	1.66244	-0.314229
C14orf105	chr14:57936594-57960576	19.8201	26.7812	0.434258
C14orf109	chr14:93651295-93653431	14.3671	20.5297	0.514942
C14orf118	chr14:76618258-76669134	2.59761	1.91623	-0.438912
C14orf119	chr14:23527773-23569665	22.3218	30.8642	0.467484
C14orf126	chr14:31915242-31926680	2.23633	2.19703	-0.0255741
C14orf128	chr14:32544624-32545905	1.10456	1.57059	0.507833
C14orf129	chr14:96846021-96853563	6.5268	11.2673	0.7877
C14orf132	chr14:96505661-96560135	0.603791	0.237841	-1.34405
C14orf135	chr14:60558628-60601532	4.34539	5.13487	0.240842
C14orf142	chr14:93669236-93695561	8.08745	15.4536	0.934182
C14orf148	chr14:77860364-77889399	0.344507	0.390191	0.179646
C14orf149	chr14:59939405-59951073	2.7687	5.71482	1.0455
C14orf153	chr14:104029298-104057236	7.92607	9.4139	0.248186
C14orf159	chr14:91580356-91691703	8.01471	6.02261	-0.412261
C14orf162	chr14:70036530-70037918	0	0	0
C14orf165	chr14:24391456-24403777	0.142619	0.111052	-0.360923
C14orf166	chr14:52456227-52471420	79.1819	122.79	0.632947
C14orf166B	chr14:77292724-77336645	0.0338146	0.0263303	-0.360923
C14orf167	chr14:24407939-24438488	10.9632	9.57182	-0.195804
C14orf169	chr14:73945188-74025651	2.54097	2.26312	-0.167069
C14orf176	chr14:21558204-21572863	0.860879	0.457049	-0.913464
C14orf177	chr14:99177949-99184103	0	0	0
C14orf178	chr14:78183943-78236085	0	0.657728	1.79769e+308
C14orf180	chr14:105046055-105056183	0.0314903	0.0245204	-0.360923
C14orf182	chr14:50448429-50474238	0.542093	0.308465	-0.813435
C14orf183	chr14:50550368-50559361	0	0.104435	1.79769e+308
C14orf184	chr14:92038787-92041383	0.0432678	0.185302	2.09851
C14orf19	chr14:35409127-35409702	0.278341	0.325102	0.22404
C14orf2	chr14:104378624-104387903	104.273	161.707	0.63301
C14orf21	chr14:24769097-24774374	5.97994	1.98935	-1.58784
C14orf23	chr14:29241909-29264000	0.0352416	0.0137207	-1.36092
C14orf28	chr14:45366506-45376460	1.30239	1.47645	0.180971
C14orf33	chr14:56042874-56046810	0.237296	0.369549	0.639077
C14orf34	chr14:56247852-56263392	0.13872	0.0446906	-1.63413
C14orf37	chr14:58470807-58618847	0.0359638	0.238032	2.72654
C14orf38	chr14:59951160-60043549	0	0	0
C14orf39	chr14:60902673-60952764	0	0	0
C14orf43	chr14:74181824-74253896	4.59135	2.79091	-0.718184
C14orf45	chr14:74486058-74551196	1.23719	2.16998	0.810621
C14orf48	chr14:94463615-94478041	0	0	0
C14orf49	chr14:95883830-95942173	0.252783	0.0656111	-1.94589
C14orf50	chr14:65016619-65056096	3.66095	7.10989	0.957607
C14orf55	chr14:70935595-70950473	0.201013	0.426878	1.08654
C14orf64	chr14:98391946-98444461	0.206256	0.0963626	-1.09789
C14orf70	chr14:101123604-101139081	0	0	0
C14orf79	chr14:105452615-105461855	2.17882	1.67268	-0.381387
C14orf80	chr14:105956191-105965585	4.57408	1.16862	-1.96867
C14orf82	chr14:51955854-52197444	0.0767378	0.0597561	-0.36085
C14orf86	chr14:94371075-94395954	0.0235425	0	-1.79769e+308
C14orf93	chr14:23456109-23479360	5.01776	3.74738	-0.421162
C15orf17	chr15:75192327-75199462	14.9416	16.4522	0.13894
C15orf2	chr15:24920540-24928593	0.145087	0.0975689	-0.572427
C15orf23	chr15:40674921-40686489	5.96522	8.79385	0.559918
C15orf24	chr15:34376223-34394053	50.0041	79.201	0.663471
C15orf26	chr15:81426643-81441516	0.415067	0.293817	-0.498426
C15orf27	chr15:76352298-76497304	0.777964	0.165211	-2.23539
C15orf29	chr15:34432874-34502297	3.71388	8.97753	1.27339
C15orf32	chr15:93014906-93044347	0	0	0
C15orf33	chr15:49447975-49913118	0.336321	0.690004	1.03677
C15orf34	chr15:72635777-72671129	0.795494	0.945437	0.249131
C15orf37	chr15:80135888-80217196	1.55098	0.852288	-0.863762
C15orf38	chr15:90373830-90456222	4.88725	2.35297	-1.05454
C15orf38-AP3S2	chr15:90373830-90456222	1.55434	0.61513	-1.33734
C15orf39	chr15:75494220-75504510	3.98324	1.14521	-1.79833
C15orf40	chr15:83654994-83680393	8.03691	14.4616	0.847509
C15orf41	chr15:36871811-37110707	4.41816	5.6232	0.347949
C15orf42	chr15:90118817-90198682	1.08208	0.418888	-1.36917
C15orf43	chr15:45248902-45271421	0	0.0377098	1.79769e+308
C15orf44	chr15:65871095-65903627	11.4159	13.6714	0.260124
C15orf48	chr15:45722762-45725647	54.0715	171.025	1.66126
C15orf5	chr15:77400497-77712446	0.0800157	0.186917	1.22404
C15orf50	chr15:70127572-70135306	0	0	0
C15orf52	chr15:40623652-40633168	9.98215	8.29987	-0.266263
C15orf53	chr15:38988798-38992239	0.0281359	0.0219085	-0.360923
C15orf54	chr15:39542884-39547048	0	0.0980814	1.79769e+308
C15orf55	chr15:34638065-34649931	0.0721028	0.0112288	-2.68285
C15orf56	chr15:40453209-40569688	0.053886	0.0419628	-0.360799
C15orf57	chr15:40845297-40857252	15.1733	17.3245	0.191279
C15orf58	chr15:90777486-90785312	1.48817	0.66718	-1.15739
C15orf59	chr15:74032140-74043816	0.272236	0.141321	-0.945885
C15orf60	chr15:73735498-73925753	0.0717249	0.111988	0.642797
C15orf61	chr15:67547137-67819641	2.42912	3.3035	0.443564
C15orf62	chr15:41060066-41106767	1.94675	1.05758	-0.880297
C15orf63	chr15:44038589-44094769	8.08475	36.6965	2.18237
C16orf11	chr16:610421-615529	0	0	0
C16orf13	chr16:684428-686347	52.6061	20.6325	-1.35031
C16orf3	chr16:90089007-90114191	0.196348	0.356753	0.861509
C16orf42	chr16:1383605-1401873	22.9144	10.1711	-1.17177
C16orf45	chr16:15528324-15682116	2.9149	2.24777	-0.374952
C16orf46	chr16:81087101-81110872	0.408676	0.833156	1.02763
C16orf48	chr16:67696849-67700628	10.703	4.19725	-1.35051
C16orf5	chr16:4560676-4588816	2.06983	0.648085	-1.67526
C16orf52	chr16:22019455-22095972	2.47919	3.95601	0.674181
C16orf53	chr16:29827527-29859360	5.95983	4.31817	-0.464852
C16orf54	chr16:29753785-29757340	1.57927	0.454831	-1.79586
C16orf55	chr16:89724209-89737675	1.1985	0.730355	-0.71456
C16orf57	chr16:58035276-58055527	16.3539	8.16485	-1.00214
C16orf58	chr16:31494438-31519706	20.5053	9.08512	-1.17442
C16orf59	chr16:2510114-2514964	2.36144	0.452622	-2.38329
C16orf61	chr16:81009698-81066709	34.8319	58.7938	0.755257
C16orf62	chr16:19566736-19712485	8.3174	5.13313	-0.696294
C16orf7	chr16:89773540-89883065	13.4925	3.99081	-1.7574
C16orf70	chr16:67143914-67184902	6.93713	5.55808	-0.319753
C16orf71	chr16:4746510-4799397	0.186148	0.112737	-0.723493
C16orf72	chr16:9185536-9213555	7.21158	10.6437	0.561608
C16orf73	chr16:1877224-1922179	0.115101	0.0339895	-1.75975
C16orf74	chr16:85741123-85784689	0.745974	0.232346	-1.68285
C16orf78	chr16:49407807-49433319	0.202229	0	-1.79769e+308
[truncated: 14,383 more rows]

## Sheet: A126
RNA-seq of cancer versus normal lung tissues
gene	locus	126p	126c	log2(fold_change)
1/2-SBSRNA4	chr4:110351118-110461615	1.37397	0.932196	-0.559644
A1BG	chr19:58858171-58874214	3.64977	1.99465	-0.871667
A1BG-AS1	chr19:58858171-58874214	4.04984	1.61702	-1.32452
A1CF	chr10:52559168-52645435	0.00671939	0.00968863	0.527963
A2LD1	chr13:100741268-101241046	0.893602	1.03073	0.205963
A2M	chr12:9217772-9268558	931.245	284.063	-1.71295
A2ML1	chr12:8975149-9029377	0.0977953	0.0793103	-0.302256
A2MP1	chr12:9381128-9386803	0.244246	0.17607	-0.472181
A4GALT	chr22:43088126-43116876	14.0653	10.4649	-0.426584
A4GNT	chr3:137842559-137851229	0.194321	0.0840485	-1.20915
AA06	chr17:31340105-32483825	0	0	0
AAA1	chr7:34386123-34917944	0	0.0292467	1.79769e+308
AAAS	chr12:53701239-53715412	23.5212	21.2094	-0.149254
AACS	chr12:125549924-125627871	4.8665	12.6941	1.3832
AACSP1	chr5:178191863-178203277	0.309335	0.0445982	-2.79411
AADAC	chr3:151347319-151546276	3.34448	0.031311	-6.73897
AADACL2	chr3:151347319-151546276	0	0	0
AADACL3	chr1:12776117-12788726	0	0	0
AADACL4	chr1:12704565-12727097	0.133249	0	-1.79769e+308
AADAT	chr4:170981372-171011372	2.50411	2.15197	-0.218638
AAGAB	chr15:67493366-67547074	5.55876	11.7721	1.08253
AAK1	chr2:69685126-69870977	1.81699	1.51213	-0.264965
AAMP	chr2:219128851-219134893	47.1415	42.4927	-0.149784
AANAT	chr17:74449432-74466199	0.071877	0.0790671	0.137547
AARS	chr16:70286296-70323412	34.6697	53.9569	0.638132
AARS2	chr6:44266462-44281063	6.28152	4.7968	-0.38904
AARSD1	chr17:41102542-41132545	12.5698	12.5578	-0.00137527
AASDH	chr4:57204456-57253638	1.46993	2.00154	0.445357
AASDHPPT	chr11:105921824-105969419	2.8537	16.863	2.56295
AASS	chr7:121713597-121784344	4.53707	5.09974	0.168663
AATF	chr17:35306174-35414171	21.0676	22.8487	0.117081
AATK	chr17:79008946-79156964	6.35598	0.853525	-2.89661
AATK-AS1	chr17:79008946-79156964	0	0	0
ABAT	chr16:8768443-8878432	2.62094	2.34498	-0.16051
ABCA1	chr9:107543283-107690527	4.78089	5.00328	0.0655945
ABCA10	chr17:67144147-67323323	2.45624	0.996433	-1.30161
ABCA11P	chr4:419223-533320	1.94486	2.31021	0.248356
ABCA12	chr2:215796265-216003151	0	1.19283	1.79769e+308
ABCA13	chr7:48211056-48687091	0.211729	0.641564	1.59937
ABCA17P	chr16:2390922-2476700	0.0458761	0.0330709	-0.472181
ABCA2	chr9:139901685-139931234	13.4605	8.03596	-0.74419
ABCA3	chr16:2325878-2390747	65.2575	2.91492	-4.48462
ABCA4	chr1:94458393-94586705	0.179684	0.468774	1.38343
ABCA5	chr17:67144147-67323323	0.733462	1.19388	0.702868
ABCA6	chr17:67074846-67138015	1.84264	3.06201	0.732707
ABCA7	chr19:1040101-1065570	8.90819	9.32372	0.0657738
ABCA8	chr17:66863430-66951533	11.3218	4.21216	-1.42647
ABCA9	chr17:66970772-67057136	4.37703	3.16969	-0.465609
ABCB1	chr7:87133178-87461613	8.00723	1.70343	-2.23286
ABCB10	chr1:229652328-229694442	3.06862	2.71702	-0.175564
ABCB11	chr2:169779448-169887833	0.0266573	0.0288249	0.112781
ABCB4	chr7:87031360-87105019	0.201839	0.460752	1.19078
ABCB5	chr7:20655244-20796637	0.460009	0.245029	-0.908711
ABCB6	chr2:220074487-220083712	8.52927	6.88198	-0.309598
ABCB7	chrX:74273104-74376132	5.52468	5.51127	-0.00350585
ABCB8	chr7:150725509-150744869	7.22287	5.64803	-0.354824
ABCB9	chr12:123405497-123451056	1.51859	1.79265	0.239365
ABCC1	chr16:16043433-16236930	11.5139	9.43554	-0.287201
ABCC10	chr6:43395291-43423786	6.85245	6.40192	-0.0981146
ABCC11	chr16:48200821-48269088	0	0	0
ABCC12	chr16:48116883-48180681	0.0122736	0	-1.79769e+308
ABCC13	chr21:15646119-15673692	0	0	0
ABCC2	chr10:101542462-101611662	0.150838	0.371513	1.30041
ABCC3	chr17:48712217-48769063	9.30992	15.1299	0.700559
ABCC4	chr13:95672082-95953687	2.93931	2.06502	-0.509318
ABCC5	chr3:183637723-183735727	16.6271	15.0297	-0.145717
ABCC6	chr16:16243421-16317328	3.14829	1.28902	-1.28829
ABCC6P1	chr16:18582569-18609607	0.0725174	0.0871265	0.264784
ABCC6P2	chr16:14916288-14918559	0.605766	0.960698	0.665322
ABCC8	chr11:17414431-17498449	0.140382	0.0183996	-2.93161
ABCC9	chr12:21950323-22089628	3.12324	3.8541	0.303348
ABCD1	chrX:152990322-153010216	7.43027	4.75973	-0.642534
ABCD2	chr12:39945021-40013843	0.142325	0.470241	1.72422
ABCD3	chr1:94883932-94984219	5.95964	4.38905	-0.441316
ABCD4	chr14:74751979-74769767	13.5951	10.7574	-0.337763
ABCE1	chr4:145916312-146050676	2.5892	7.70823	1.57389
ABCF1	chr6_ssto_hap7:1871447-1891586	23.3329	21.0646	-0.147543
ABCF2	chr7:150904922-150924317	14.2931	15.8666	0.150669
ABCF3	chr3:183903862-183911795	25.5434	22.0666	-0.211085
ABCG1	chr21:43619798-43717354	19.6218	9.81129	-0.999945
ABCG2	chr4:89011415-89080011	3.24295	0.716913	-2.17744
ABCG4	chr11:119019749-119033374	0.232454	0.181426	-0.357567
ABCG5	chr2:44039610-44065958	0.0720601	0	-1.79769e+308
ABCG8	chr2:44066102-44105605	0	0.0356858	1.79769e+308
ABHD1	chr2:27346656-27357542	0.196103	0.249728	0.348745
ABHD10	chr3:111697827-111712210	5.89167	6.29874	0.0963867
ABHD11	chr7:73150424-73153190	11.081	9.14471	-0.277076
ABHD11-AS1	chr7:73149398-73150330	3.38563	0.976246	-1.79411
ABHD12	chr20:25228705-25371618	33.7501	17.9246	-0.912952
ABHD12B	chr14:51338877-51371688	0.143499	0.172407	0.264784
ABHD13	chr13:108870762-108886603	1.26682	2.25719	0.833321
ABHD14A	chr3:52009041-52023218	16.8341	10.0205	-0.748434
ABHD14A-ACY1	chr3:52009041-52023218	0	0.462807	1.79769e+308
ABHD14B	chr3:52002525-52008646	23.1003	15.1804	-0.6057
ABHD15	chr17:27887688-27894042	6.32201	4.59918	-0.459006
ABHD16A	chr6_ssto_hap7:2985531-3001955	26.6091	27.0409	0.0232236
ABHD16B	chr20:62492565-62494341	5.57865	3.79809	-0.554643
ABHD2	chr15:89631380-89745591	18.8709	14.3348	-0.396637
ABHD3	chr18:19230857-19284766	7.43317	7.05796	-0.0747281
ABHD4	chr14:23067146-23081265	14.7987	13.2778	-0.156449
ABHD5	chr3:43732374-43764217	2.7807	3.25843	0.228731
ABHD6	chr3:58223258-58280461	9.90605	3.30974	-1.58159
ABHD8	chr19:17402939-17414282	9.94658	4.84223	-1.03853
ABI1	chr10:26986594-27150016	16.5572	17.0732	0.0442684
ABI2	chr2:204193002-204296892	5.80553	6.06063	0.0620402
ABI3	chr17:47283595-47300587	18.2586	8.22467	-1.15055
ABI3BP	chr3:100468178-100712334	26.7588	6.72825	-1.99171
ABL1	chr9:133589267-133763062	14.3019	14.8613	0.0553609
ABL2	chr1:179068461-179198819	2.34813	4.53695	0.950209
ABLIM1	chr10:116190868-116444414	16.6923	7.96622	-1.06722
ABLIM2	chr4:7967036-8160559	2.09356	1.15539	-0.857584
ABLIM3	chr5:148521053-148639999	15.6034	3.1788	-2.2953
ABO	chr9:136130562-136150630	10.2746	2.80944	-1.87073
ABP1	chr7:150549572-150558379	0.657318	11.8461	4.17167
ABR	chr17:906758-1090616	38.5052	23.2164	-0.729911
ABRA	chr8:107771710-107782472	0	0	0
ABT1	chr6:26597170-26600277	12.0103	9.5109	-0.336617
ABTB1	chr3:127391780-127399769	36.1272	14.0262	-1.36496
ABTB2	chr11:34172533-34379555	1.68554	1.85063	0.134807
ACAA1	chr3:38080695-38178733	49.3374	38.8877	-0.343369
ACAA2	chr18:47309873-47340251	22.2844	16.1658	-0.463093
ACACA	chr17:35441926-35766902	5.86372	7.26073	0.3083
ACACB	chr12:109577201-109706030	9.32335	2.83601	-1.71698
ACAD10	chr12:112123856-112194911	6.15782	5.19692	-0.244763
ACAD11	chr3:132276981-132593050	6.85755	7.30707	0.0916013
ACAD8	chr11:134123433-134135746	10.004	144.144	3.84887
ACAD9	chr3:128598332-128631957	15.161	12.5685	-0.270553
ACADL	chr2:211052715-211090215	3.57053	0.499414	-2.83783
ACADM	chr1:76190042-76229355	6.47347	9.73764	0.589034
ACADS	chr12:121163570-121177811	12.6571	5.66416	-1.16001
ACADSB	chr10:124768428-124817806	3.32412	2.50345	-0.409053
ACADVL	chr17:7093209-7128585	151.691	98.4804	-0.623231
ACAN	chr15:89346673-89418585	0.233817	2.61781	3.48491
ACAP1	chr17:7239847-7254793	13.0867	16.4854	0.33309
ACAP2	chr3:194995464-195163817	2.78147	3.29767	0.245603
ACAP3	chr1:1227763-1243269	22.5864	15.2195	-0.569529
ACAT1	chr11:107992257-108018891	19.0927	30.2113	0.662067
ACAT2	chr6:160181290-160210735	7.41044	9.77551	0.399612
ACBD3	chr1:226332379-226374423	9.226	15.4053	0.739645
ACBD4	chr17:43209966-43221543	12.8716	9.41882	-0.450575
ACBD5	chr10:27484142-27531068	4.6405	4.17179	-0.153614
ACBD6	chr1:180257351-180472022	11.4719	12.3425	0.105531
ACBD7	chr10:15117473-15130775	0.711946	0.984834	0.468112
ACCN1	chr17:31340105-32483825	0.0980768	0.11067	0.174279
ACCN2	chr12:50451486-50477394	0.886382	1.3147	0.568739
ACCN3	chr7:150745604-150749843	1.8298	1.38972	-0.396896
ACCN4	chr2:220378891-220403494	0.451734	0.0665333	-2.76332
ACCN5	chr4:156750880-156787425	0.0409262	0.0295026	-0.472181
ACCS	chr11:44087728-44105569	23.4869	11.8212	-0.990482
ACCSL	chr11:44069530-44081527	0	0	0
ACD	chr16:67679029-67694718	9.8372	6.91472	-0.508577
ACE	chr17:61554421-61575741	39.5858	12.4163	-1.67274
ACE2	chrX:15579155-15620192	0.295103	0.425464	0.527819
ACER1	chr19:6306509-6333640	0.206574	0.148914	-0.472181
ACER2	chr9:19408924-19452500	0.575111	0.596999	0.0538875
ACER3	chr11:76571916-76734850	3.11685	2.81382	-0.147559
ACHE	chr7:100487614-100493541	1.49083	3.58761	1.26691
ACIN1	chr14:23527773-23569665	53.8395	43.285	-0.314797
ACLY	chr17:40023178-40075272	26.9263	28.2839	0.0709663
ACMSD	chr2:135596185-135676176	0	0.264426	1.79769e+308
ACN9	chr7:96745904-96811075	2.23509	3.03287	0.440356
ACO1	chr9:32384600-32450832	12.6796	10.782	-0.233886
ACO2	chr22:41865128-41940479	43.0014	30.8753	-0.477929
ACOT1	chr14:73945188-74025651	0.957635	0.658962	-0.53928
ACOT11	chr1:55013806-55100417	1.48719	2.97089	0.99831
ACOT12	chr5:80256557-81047072	0	0	0
ACOT13	chr6:24667262-24719403	3.33867	3.59517	0.106789
ACOT2	chr14:74035771-74042359	10.0136	4.63449	-1.11148
ACOT4	chr14:74058409-74062470	2.60132	1.81374	-0.520276
ACOT6	chr14:74083547-74086592	0.152159	0	-1.79769e+308
ACOT7	chr1:6324331-6453826	20.833	14.2067	-0.552304
ACOT8	chr20:44462469-44486048	13.6165	11.0228	-0.304857
ACOT9	chrX:23721776-23761407	15.1572	17.2006	0.182457
ACOX1	chr17:73937588-74002080	5.18527	4.77523	-0.118847
ACOX2	chr3:58490862-58522929	8.15991	6.13257	-0.41206
ACOX3	chr4:8368008-8442452	4.47516	4.00088	-0.161623
ACOXL	chr2:111490149-111875799	4.8021	0.546585	-3.13515
ACP1	chr2:264868-278282	37.5225	36.6502	-0.0339342
ACP2	chr11:47260852-47290401	27.0989	27.6663	0.0298938
ACP5	chr19:11685474-11689801	395.483	55.6535	-2.82907
ACP6	chr1:147119167-147142634	2.73371	4.32451	0.661674
ACPL2	chr3:140950681-141013486	2.31092	2.94933	0.351918
ACPP	chr3:132036210-132087146	0.964206	1.4469	0.585549
ACPT	chr19:51293671-51298481	0.106537	0.0383999	-1.47218
ACR	chr22:51176651-51183727	1.4099	0.263502	-2.41971
ACRBP	chr12:6747241-6756580	3.00531	1.35729	-1.14678
ACRC	chrX:70430034-70948962	0.983214	0.694021	-0.502527
ACRV1	chr11:125495035-125550793	0	0.172958	1.79769e+308
ACSBG1	chr15:78463186-78527049	1.07526	0.270085	-1.9932
ACSBG2	chr19:6135709-6193112	0.0728643	0.0875433	0.264784
ACSF2	chr17:48503518-48552200	19.3352	10.1408	-0.931055
ACSF3	chr16:89160216-89222171	7.3749	4.49682	-0.71372
ACSL1	chr4:185676748-185747215	22.501	16.5984	-0.43894
ACSL3	chr2:223725731-223808119	6.18823	10.777	0.800354
ACSL4	chrX:108884563-108976621	5.24821	10.7931	1.04021
ACSL5	chr10:114133915-114188138	17.7826	11.8844	-0.581394
ACSL6	chr5:131285666-131347761	0.233013	0.289118	0.311247
ACSM1	chr16:20634558-20702578	0.52761	0.57051	0.112781
ACSM2A	chr16:20462858-20498991	0.154499	0.0159106	-3.27954
ACSM2B	chr16:20548082-20587695	0	0	0
ACSM3	chr16:20775311-20860990	1.96221	2.77441	0.499699
ACSM4	chr12:7456927-7480969	0	0.0570511	1.79769e+308
ACSM5	chr16:20420855-20452281	4.50992	1.88325	-1.25988
ACSS1	chr20:24986872-25039616	17.3254	6.56365	-1.40032
ACSS2	chr20:33462765-33515769	23.6088	8.26046	-1.51503
ACSS3	chr12:81471808-81649582	6.30921	2.35945	-1.41901
ACTA1	chr1:229566992-229569843	0.283658	0.170401	-0.735216
ACTA2	chr10:90694830-90775542	409.315	450.699	0.138954
ACTB	chr7:5566778-5570232	1715.5	1584.19	-0.114883
ACTBL2	chr5:56775842-56778636	0.0235194	0.661227	4.81322
ACTC1	chr15:35080296-35087927	0.209531	0.17622	-0.249789
ACTG1	chr17:79476996-79479892	825.197	1057.45	0.357786
ACTG2	chr2:74120092-74146780	35.3858	25.8203	-0.454667
ACTL6A	chr3:179280707-179306193	13.1659	16.4294	0.31947
ACTL6B	chr7:100240725-100254084	0	0.0330794	1.79769e+308
ACTL7A	chr9:111624602-111626035	0	0	0
ACTL7B	chr9:111616868-111618275	0	0	0
ACTL8	chr1:18081807-18153558	0	0.0264954	1.79769e+308
ACTL9	chr19:8807750-8809172	0	0	0
ACTN1	chr14:69340839-69446083	71.0584	96.4829	0.441269
ACTN2	chr1:236849769-236927558	1.87395	0.162512	-3.52746
ACTN3	chr11:66314390-66330797	0.4133	0.132417	-1.64211
ACTN4	chr19:39138266-39235114	215.847	121.483	-0.829251
ACTR10	chr14:58666832-58702353	9.77527	10.5014	0.103374
ACTR1A	chr10:104238985-104262512	38.2066	32.5767	-0.22998
ACTR1B	chr2:98272401-98280561	33.7166	26.0369	-0.372899
ACTR2	chr2:65454828-65498390	35.8357	51.3353	0.518554
ACTR3	chr2:114647536-114716167	44.1558	73.904	0.743051
ACTR3B	chr7:152456850-152552463	1.86236	1.71668	-0.117513
ACTR3BP2	chr2:92129158-92130496	0	0	0
ACTR3BP5	chr10:38989726-38991371	0	0	0
ACTR3C	chr7:149944300-150035245	1.20271	0.918349	-0.389178
ACTR5	chr20:37377096-37401089	3.42714	2.79865	-0.292272
ACTR6	chr12:100594573-100618201	1.25647	4.27405	1.76622
ACTR8	chr3:53901093-53916229	5.51562	6.54127	0.246048
ACTRT1	chrX:127184940-127186382	0	0	0
ACTRT2	chr1:2938045-2939467	0	0	0
ACVR1	chr2:158592957-158732374	10.6259	20.6357	0.95755
ACVR1B	chr12:52345450-52390863	9.14224	10.6904	0.225696
ACVR1C	chr2:158383278-158485399	0.022289	0.17736	2.99228
ACVR2A	chr2:148602569-149271044	1.5345	1.6842	0.134292
ACVR2B	chr3:38492517-38534633	0.796511	0.593848	-0.423601
ACVRL1	chr12:52301201-52317145	45.8848	10.6097	-2.11263
ACY1	chr3:52009041-52023218	11.7738	13.6761	0.216077
ACY3	chr11:67410025-67418130	0.388856	1.12126	1.52782
ACYP1	chr14:75519927-75530736	7.99466	7.93792	-0.0102772
ACYP2	chr2:54342409-54532435	4.60483	5.25947	0.191769
ADA	chr20:43248162-43280376	8.1619	9.91634	0.280904
ADAD1	chr4:123300120-123350947	0	0	0
ADAD2	chr16:84224722-84230772	0.229958	0	-1.79769e+308
ADAL	chr15:43622871-43646096	1.27399	1.31102	0.0413416
ADAM1	chr12:112336866-112339706	2.21848	0.94955	-1.22425
ADAM10	chr15:58888509-59042177	11.3401	20.5844	0.860118
ADAM11	chr17:42836567-42859214	0.609532	0.188312	-1.69457
ADAM12	chr10:127702901-128077127	0.392908	13.0202	5.05042
ADAM15	chr1:155006281-155042029	61.1371	49.8629	-0.294082
ADAM17	chr2:9629410-9695917	10.5506	9.41526	-0.16425
ADAM18	chr8:39442086-39587583	0	0	0
ADAM19	chr5:156904311-157002783	4.90188	7.33317	0.581102
ADAM2	chr8:39601254-39695779	0	0	0
ADAM20	chr14:70989077-71001732	0.141226	0.0678705	-1.05714
ADAM21	chr14:70918873-70926622	0.0742855	0.0892507	0.264784
ADAM21P1	chr14:70712469-70714518	0.0330113	0	-1.79769e+308
ADAM22	chr7:87563565-87832204	0.616161	1.05944	0.781919
ADAM23	chr2:207308367-207482679	4.38794	1.88246	-1.22092
ADAM28	chr8:24151579-24212726	2.58876	8.71619	1.75143
ADAM29	chr4:175839508-175899331	0.22839	0.0449014	-2.34667
ADAM30	chr1:120436155-120439147	0	0	0
ADAM32	chr8:38965049-39142436	0.120719	0.243664	1.01325
ADAM33	chr20:3648619-3662738	18.2486	9.20632	-0.987086
ADAM3A	chr8:39308563-39380470	0	0	0
ADAM5P	chr8:39172181-39260375	0	0	0
ADAM6	chr14:106435818-106438358	0	0	0
ADAM7	chr8:24298508-24366275	0	0	0
ADAM8	chr10:135075919-135090407	9.87452	22.8706	1.21171
ADAM9	chr8:38854504-38962779	24.6884	46.9617	0.92765
ADAMDEC1	chr8:24241797-24263526	0.170458	3.89119	4.51272
ADAMTS1	chr21:28208605-28217728	68.4053	28.2557	-1.27557
ADAMTS10	chr19:8645125-8675588	14.6682	11.3035	-0.375918
ADAMTS12	chr5:33527286-33892124	1.60331	5.32586	1.73196
ADAMTS13	chr9:136243283-136324508	1.43518	0.81751	-0.811924
ADAMTS14	chr10:72432558-72522195	0.638916	14.2631	4.48052
ADAMTS15	chr11:130318868-130346539	6.213	0.963181	-2.68941
ADAMTS16	chr5:5140442-5320412	0.255455	1.41796	2.47268
ADAMTS17	chr15:100511642-100882183	1.9093	1.02511	-0.897272
ADAMTS18	chr16:77316024-77469011	0.0106723	0.284654	4.73727
ADAMTS19	chr5:128796102-129074376	0.274386	0.0179816	-3.93161
ADAMTS2	chr5:178537851-178772431	9.83511	23.9416	1.28351
ADAMTS20	chr12:43748011-43945724	0	0.00794378	1.79769e+308
ADAMTS3	chr4:73146685-73434516	0.292818	0.437805	0.580286
ADAMTS4	chr1:161159537-161168845	2.59753	12.0967	2.2194
ADAMTS5	chr21:28290230-28339439	0.515337	1.11448	1.11278
ADAMTS6	chr5:64444562-64777704	0.672783	0.988637	0.555299
ADAMTS7	chr15:79051544-79103773	11.1342	4.00488	-1.47517
ADAMTS8	chr11:130274817-130298539	21.4518	1.00301	-4.4187
ADAMTS9	chr3:64501330-64997143	3.18023	5.11651	0.68603
ADAMTS9-AS2	chr3:64501330-64997143	0.872705	0.390482	-1.16024
ADAMTSL1	chr9:18474078-18910947	2.15387	3.76689	0.80644
ADAMTSL2	chr9:136397285-136440641	14.7044	6.71541	-1.1307
ADAMTSL3	chr15:84322837-84708593	8.17699	2.19892	-1.89478
ADAMTSL4	chr1:150521897-150533412	28.146	6.68637	-2.07363
ADAMTSL5	chr19:1505016-1513188	1.2399	1.14209	-0.118544
ADAP1	chr7:937536-994289	7.82226	3.02674	-1.36982
ADAP2	chr17:29248753-29286211	8.16188	6.41856	-0.34665
ADAR	chr1:154554533-154600456	32.7622	36.7682	0.166427
ADARB1	chr21:46494492-46646478	21.8945	10.4867	-1.062
ADARB2	chr10:1223252-1779670	0.466877	0.128213	-1.8645
ADAT1	chr16:75632246-75657221	4.06623	4.03538	-0.0109864
ADAT2	chr6:143743968-143771841	1.18856	1.14724	-0.0510436
ADAT3	chr19:1905372-1926012	2.34551	2.00984	-0.222822
ADC	chr1:33546713-33585995	2.21708	6.03778	1.44536
ADCK1	chr14:78266425-78400297	3.6022	2.21198	-0.703541
ADCK2	chr7:140372952-140394908	9.2494	7.50111	-0.302256
ADCK3	chr1:227127937-227175246	16.0353	6.37708	-1.33029
ADCK4	chr19:41197433-41222790	15.6995	8.79273	-0.836334
ADCK5	chr8:145597730-145634733	6.20482	4.74776	-0.386141
ADCY1	chr7:45614124-45762714	0.83267	0.539511	-0.626094
ADCY10	chr1:167778624-167883453	0.0383824	0.033675	-0.188766
ADCY2	chr5:7396342-7830194	0.287899	0.44275	0.620928
ADCY3	chr2:25013135-25142055	24.9547	15.3818	-0.69809
ADCY4	chr14:24787554-24804277	27.2248	16.4079	0
ADCY5	chr3:123001142-123167392	5.09048	1.13384	-2.16659
ADCY6	chr12:49159974-49182820	15.3201	10.9824	-0.480232
ADCY7	chr16:50321822-50352043	24.6322	12.6347	-0.963151
ADCY8	chr8:131792546-132052835	0.875466	0.0112697	-6.27954
ADCY9	chr16:4012649-4166186	11.1445	3.80088	-1.55193
ADCYAP1	chr18:904943-912173	0.0412287	0.118886	1.52786
ADCYAP1R1	chr7:31092075-31151093	0.557992	0.105852	-2.39819
ADD1	chr4:2845583-2931789	69.07	45.155	-0.613175
ADD2	chr2:70889215-70995375	2.61357	0.32233	-3.01941
ADD3	chr10:111705316-111895323	12.8336	16.9934	0.405047
ADH1A	chr4:100010007-100222513	2.74865	0.172967	-3.99016
ADH1B	chr4:100227526-100242572	131.415	7.1591	-4.19821
ADH1C	chr4:100257648-100273917	2.20724	0.830162	-1.41078
ADH4	chr4:100010007-100222513	0.171562	0.29682	0.790853
ADH5	chr4:99992129-100009931	32.5673	28.68	-0.183379
ADH6	chr4:100010007-100222513	0.15273	0.256794	0.749632
ADH7	chr4:100333417-100356667	0.116853	0.210591	0.849747
ADHFE1	chr8:67344717-67381044	6.33881	2.95978	-1.09872
ADI1	chr2:3501689-3523350	41.6189	45.5696	0.130833
ADIG	chr20:37209837-37217104	0	0	0
ADIPOQ	chr3:186560462-186576252	0.181074	0.180736	-0.00269603
ADIPOR1	chr1:202909960-202927700	52.0156	40.6479	-0.355763
ADIPOR2	chr12:1800246-1897845	17.138	10.486	-0.708734
ADK	chr10:75910942-76469061	4.95174	7.81877	0.659006
ADM	chr11:10326641-10328923	16.1885	12.9391	-0.323232
ADM2	chr22:50920011-50924866	0.964649	4.99812	2.37331
ADNP	chr20:49506882-49547527	10.2973	12.6614	0.298166
ADNP2	chr18:77866914-77898228	2.91528	2.65235	-0.136359
ADO	chr10:64564515-64568239	4.74218	4.22947	-0.165072
ADORA1	chr1:203096835-203136533	2.4748	13.3028	2.42634
ADORA2A	chr22:24823529-24890783	5.39178	4.06264	-0.408344
ADORA2B	chr17:15848230-15879210	1.84773	0.783519	-1.23772
ADORA3	chr1:112025969-112106597	6.12306	4.72442	-0.374116
ADPGK	chr15:73043707-73090540	20.2485	20.3659	0.00833968
ADPRH	chr3:119298522-119308792	6.38388	3.28518	-0.95846
ADPRHL1	chr13:114076259-114107839	1.03373	0.885397	-0.223463
ADPRHL2	chr1:36554452-36559533	22.4426	15.7945	-0.506818
ADRA1A	chr8:26605666-26722922	2.16394	0.465898	-2.21558
ADRA1B	chr5:159343739-159400017	2.43637	0.406951	-2.58181
ADRA1D	chr20:4201277-4229659	1.38554	0.178357	-2.95761
ADRA2A	chr10:112836789-112840662	3.43714	5.78141	0.750211
ADRA2B	chr2:96778622-96781888	0.696329	0.157761	-2.14203
ADRA2C	chr4:3768295-3770253	2.95146	0.600743	-2.29661
ADRB1	chr10:115803805-115806667	3.46061	0.264335	-3.71059
ADRB2	chr5:148206155-148208197	11.8962	1.91101	-2.63809
ADRB3	chr8:37820513-37824184	0	0.0719267	1.79769e+308
ADRBK1	chr11:67033904-67054029	53.2862	34.6039	-0.622828
ADRBK2	chr22:25960860-26125258	4.02035	1.97512	-1.02538
ADRM1	chr20:60878026-60883918	52.5233	56.4443	0.103872
ADSL	chr22:40742503-40762575	23.3609	27.0115	0.20948
ADSS	chr1:244571793-244615436	6.37979	10.9525	0.779678
ADSSL1	chr14:105190533-105213647	5.29086	2.85153	-0.891767
AEBP1	chr7:44143959-44154159	140.546	320.078	1.18738
AEBP2	chr12:19592607-19675173	5.09455	3.31041	-0.621943
AEN	chr15:89164526-89175512	5.14622	7.85688	0.610444
AES	chr19:3052907-3062964	270.339	184.51	-0.55107
AFAP1	chr4:7755816-7941653	6.25155	9.02688	0.530012
AFAP1-AS1	chr4:7755816-7941653	0.171702	9.85152	5.84237
AFAP1L1	chr5:148651400-148721367	11.8588	4.17496	-1.50612
AFAP1L2	chr10:116054582-116164515	7.48159	9.32776	0.318186
AFF1	chr4:87856153-88062206	6.56287	6.12463	-0.0997032
AFF2	chrX:147582138-148082193	0.232103	0.123671	-0.908256
AFF3	chr2:100163715-100759037	2.14537	0.416149	-2.36606
AFF4	chr5:132211070-132299354	3.79526	8.05311	1.08535
AFG3L1P	chr16:90036182-90067195	6.64632	4.60561	-0.529163
AFG3L2	chr18:12328942-12377275	10.5822	8.27143	-0.355429
AFM	chr4:74347461-74369718	0	0	0
AFMID	chr17:76183397-76203782	14.5109	12.1722	-0.253547
AFP	chr4:74301932-74321492	0	0	0
AFTPH	chr2:64751438-64820138	5.18039	6.44856	0.315917
AGA	chr4:178351928-178363657	10.8785	13.1201	0.270297
AGAP1	chr2:236402735-237034120	4.43285	2.87798	-0.623175
AGAP11	chr10:88728187-88769960	3.26789	0.762116	-2.10028
AGAP2	chr12:58118993-58135940	5.76081	4.32641	-0.413099
AGAP3	chr7:150783825-150841523	42.7523	27.9426	-0.613534
AGAP4	chr10:46321049-46342921	0.218811	0.0394338	-2.47218
AGAP5	chr10:75434032-75457554	1.58995	1.10663	-0.522807
AGAP6	chr10:51748077-51770259	3.74789	2.44526	-0.616091
AGAP7	chr10:51464161-51486327	0.0824613	0.0792589	-0.0571438
AGAP8	chr10:51026324-51371331	0.109948	0.198147	0.849747
AGAP9	chr10:48215723-48237508	0	0	0
AGBL1	chr15:86685241-87572283	0.148179	0.0133523	-3.47218
AGBL2	chr11:47681142-47736928	1.33023	0.881175	-0.594172
AGBL3	chr7:134671258-134820530	0.585598	0.303415	-0.948619
AGBL4	chr1:48998526-50489626	0.218811	0.0157735	-3.79411
AGBL5	chr2:27274490-27294567	8.56372	4.59835	-0.897121
AGER	chr6_ssto_hap7:3496472-3499827	540.298	7.08005	-6.25385
AGFG1	chr2:228336887-228425938	3.32771	4.54521	0.449817
AGFG2	chr7:100136833-100165843	6.32133	3.80376	-0.732803
AGGF1	chr5:76326209-76361058	3.42559	4.83679	0.497699
AGK	chr7:141251077-141354209	5.99985	5.09979	-0.23449
AGL	chr1:100315639-100389579	0.835421	1.5711	0.9112
AGMAT	chr1:15853351-15911605	0.598856	1.01226	0.757301
AGMO	chr7:15239942-15601640	0.0536434	0.15468	1.52782
AGPAT1	chr6_ssto_hap7:3468303-3493616	33.202	28.1929	-0.235939
AGPAT2	chr9:139567594-139581911	47.3752	17.0906	-1.47093
AGPAT3	chr21:45285115-45407475	13.268	11.971	-0.148404
AGPAT4	chr6:161551056-161695107	2.29433	2.10031	-0.127471
AGPAT5	chr8:6565877-6619021	1.52461	2.28074	0.581061
AGPAT6	chr8:41435706-41482520	14.1096	15.0554	0.0936089
AGPAT9	chr4:84457652-84527026	2.32671	2.1861	-0.0899337
AGPHD1	chr15:78799905-78829715	1.0506	1.29406	0.30069
AGPS	chr2:178257470-178408564	3.42177	4.33874	0.342533
AGR2	chr7:16832263-16844738	23.5945	435.411	4.20585
AGR3	chr7:16899029-16921613	9.80387	1.84715	-2.40805
AGRN	chr1:955502-991492	39.0929	60.171	0.622162
AGRP	chr16:67516473-67517716	3.25882	0.313226	-3.37907
AGSK1	chr15:83130032-83182930	0.0516869	0.0186296	-1.4722
AGT	chr1:230838271-230850336	2.30635	7.53706	1.70839
AGTPBP1	chr9:88161453-88356944	2.89083	1.93805	-0.576879
AGTR1	chr3:148415657-148460790	3.98849	0.403409	-3.30553
AGTR2	chrX:115301957-115306225	0.0452068	0.114059	1.33517
AGTRAP	chr1:11796141-11810828	38.9334	28.0117	-0.474979
AGXT	chr2:241808161-241818536	0	0	0
AGXT2	chr5:34998205-35048240	0	0	0
AGXT2L1	chr4:109663201-109684235	0.0339091	0	-1.79769e+308
AGXT2L2	chr5:177631507-177659803	28.5504	17.596	-0.698265
AHCTF1	chr1:247002401-247094726	2.08238	3.53392	0.763035
AHCY	chr20:32868070-32899608	29.6484	26.568	-0.158266
AHCYL1	chr1:110527386-110566364	27.6181	23.6544	-0.223507
AHCYL2	chr7:128864854-129070052	10.5427	18.352	0.799697
AHDC1	chr1:27860755-27930143	10.7778	6.31747	-0.770645
AHI1	chr6:135605109-135818903	1.72542	3.14559	0.866381
AHNAK	chr11:62201015-62314332	124.869	54.5487	-1.1948
AHNAK2	chr14:105403590-105444694	2.03196	4.81876	1.24579
AHR	chr7:17338275-17385775	7.86435	11.1494	0.503571
AHRR	chr5:271735-438405	0.586489	0.536564	-0.128353
AHSA1	chr14:77924372-77935815	54.3718	46.6819	-0.219994
AHSA2	chr2:61404554-61697849	26.0951	26.3327	0.0130756
AHSG	chr3:186330849-186339107	0	0.0641305	1.79769e+308
AHSP	chr16:31539202-31540124	0	0.144986	1.79769e+308
AICDA	chr12:8754761-8765442	0.258714	0.118682	-1.12426
AIDA	chr1:222841354-222885864	15.0445	23.9471	0.670619
AIF1	chr6_ssto_hap7:2913800-2915605	104.623	100.994	-0.0509265
AIF1L	chr9:133971862-133998539	11.9654	4.17014	-1.5207
AIFM1	chrX:129263337-129299861	13.7352	12.6781	-0.115533
AIFM2	chr10:71812356-71892690	6.02486	8.29498	0.461312
AIFM3	chr22:21319417-21335649	1.418	0.921299	-0.622121
AIG1	chr6:143382022-143661441	13.353	17.765	0.411877
AIM1	chr6:106959729-107018334	3.30855	6.94592	1.06997
AIM1L	chr1:26648349-26680621	0.217552	0.322367	0.567347
AIM2	chr1:159032274-159046647	0.475715	9.25913	4.28271
AIMP1	chr4:106967232-107270381	5.63064	8.86407	0.654671
AIMP2	chr7:6048881-6098860	8.03311	10.4919	0.38525
AIP	chr11:67250504-67258579	64.9625	43.1192	-0.591276
AIPL1	chr17:6327058-6338519	0.330798	0.255496	-0.372653
AIRE	chr21:45705762-45718110	0.138498	0.0641615	-1.11008
AJAP1	chr1:4715104-4843851	0.39159	0.541067	0.466464
AK1	chr9:130628758-130640022	45.4605	14.6502	-1.63369
AK2	chr1:33473540-33502512	22.557	25.8936	0.199023
AK3	chr9:4709556-4742043	7.07355	6.35435	-0.154689
AK4	chr1:65613231-65697828	0.383253	1.19255	1.63768
AK5	chr1:77747661-78025654	0.312306	0.239204	-0.384718
AK7	chr14:96858447-96955112	1.96898	1.00615	-0.968607
AK8	chr9:135600964-135754198	2.5618	0.646358	-1.98675
AKAP1	chr17:55162552-55198710	14.1522	10.0095	-0.49966
AKAP10	chr17:19808749-19881129	5.3459	5.73201	0.100606
AKAP11	chr13:42846288-42897403	2.03818	3.81107	0.902912
AKAP12	chr6:151561133-151679694	7.77795	6.49204	-0.26072
AKAP13	chr15:85923870-86292586	26.6512	19.2127	-0.472137
AKAP14	chrX:119029935-119054679	3.38072	1.28109	-1.39996
AKAP17A	chrY:1660485-1711974	0	0	0
AKAP2	chr9:112403067-112934791	29.2304	13.3308	-1.13271
AKAP3	chr12:4724675-4754343	0.237958	0.233915	-0.0247223
AKAP4	chrX:49955410-49965664	0	0	0
AKAP5	chr14:64932216-64941221	0.387897	0.55925	0.527819
AKAP6	chr14:32798478-33302268	0.508619	0.237244	-1.10021
AKAP7	chr6:131456825-131604675	1.70852	1.60623	-0.0890635
AKAP8	chr19:15464331-15490612	12.954	11.1401	-0.217638
AKAP8L	chr19:15490858-15529833	39.0634	28.7115	-0.44419
AKAP9	chr7:91570188-91739987	3.3054	4.29755	0.378691
AKD1	chr6:109814058-110012415	0.647027	1.09877	0.763986
AKIP1	chr11:8932700-8954553	14.0601	13.7536	-0.031801
AKIRIN1	chr1:39456915-39471737	13.5532	13.668	0.0121714
AKIRIN2	chr6:88384577-88411985	23.2266	18.0646	-0.36261
AKIRIN2-AS1	chr6:88384577-88411985	4.28549	4.13966	-0.0499483
AKNA	chr9:117096432-117156685	16.9661	11.9306	-0.507986
AKNAD1	chr1:109358524-109399716	0	0.0463225	1.79769e+308
AKR1A1	chr1:46016454-46035723	76.0544	83.2322	0.13011
AKR1B1	chr7:134127106-134143888	84.7539	49.8847	-0.764681
AKR1B10	chr7:134212343-134226166	0.218733	1.51372	2.79085
AKR1B15	chr7:134233848-134264592	0	0.092678	1.79769e+308
AKR1C1	chr10:5005453-5020158	6.94375	5.26705	-0.398719
AKR1C2	chr10:5031964-5060207	4.29531	1.80978	-1.24695
AKR1C3	chr10:5136567-5149878	17.3686	9.33664	-0.895505
AKR1C4	chr10:5238797-5260910	0	0	0
AKR1CL1	chr10:5196654-5227150	0	0.0228323	1.79769e+308
AKR1D1	chr7:137761177-137803050	0.230053	0.239546	0.0583337
AKR1E2	chr10:4868401-4890251	0.911482	0.375465	-1.27954
AKR7A2	chr1:19630458-19638640	26.7102	20.5055	-0.381381
AKR7A2P1	chr1:113454469-113498975	0	0.0391878	1.79769e+308
AKR7A3	chr1:19609056-19615280	0.645792	0.211607	-1.60968
AKR7L	chr1:19592475-19600568	0.144337	0.160661	0.154578
AKT1	chr14:105235686-105262080	68.1236	48.8872	-0.478697
AKT1S1	chr19:50372296-50380644	21.147	19.5917	-0.110206
AKT2	chr19:40736223-40791302	26.1486	18.9202	-0.466805
AKT3	chr1:243419306-244006886	5.04288	4.40924	-0.193719
AKTIP	chr16:53468350-53537170	9.15322	9.92256	0.116433
ALAD	chr9:116148591-116163618	17.9544	13.6947	-0.390724
ALAS1	chr3:52232115-52248343	32.1559	15.3551	-1.06636
ALAS2	chrX:55035487-55057497	1.70841	0.0256442	-6.05787
ALB	chr4:74269971-74287129	0.0894407	0.0644754	-0.472181
ALCAM	chr3:105085556-105295757	12.9909	13.7672	0.0837394
ALDH16A1	chr19:49956472-49974305	16.0376	11.1829	-0.520162
ALDH18A1	chr10:97365685-97416567	9.1782	23.1325	1.33364
ALDH1A1	chr9:75515577-75568233	80.3234	16.5292	-2.2808
ALDH1A2	chr15:58245621-58358121	5.59203	1.60537	-1.80047
ALDH1A3	chr15:101420008-101456830	2.85072	49.427	4.1159
ALDH1B1	chr9:38392701-38398657	3.58591	12.0217	1.74524
ALDH1L1	chr3:125822407-125899485	0.437958	2.54074	2.53638
ALDH1L2	chr12:105413561-105478341	1.25433	6.13186	2.28941
ALDH2	chr12:112204690-112247789	234.633	58.3358	-2.00795
ALDH3A1	chr17:19641297-19651746	2.383	1.64561	-0.534158
ALDH3A2	chr17:19552063-19580908	20.1112	12.0668	-0.736961
ALDH3B1	chr11:67776047-67796743	30.2351	4.85857	-2.63762
ALDH3B2	chr11:67429632-67448685	0.452391	0.686418	0.601517
ALDH4A1	chr1:19197923-19229293	5.58949	3.26854	-0.774069
ALDH5A1	chr6:24495196-24537435	3.02962	3.28042	0.114743
ALDH6A1	chr14:74486058-74551196	4.63709	3.8174	-0.28063
ALDH7A1	chr5:125877532-125931082	6.32176	6.66408	0.0760795
ALDH8A1	chr6:135238527-135271260	0.805808	0.640976	-0.330167
ALDH9A1	chr1:165631448-165667900	26.2379	22.5862	-0.216215
ALDOA	chr16:30064410-30081741	339.738	573.822	0.756179
ALDOB	chr9:104182841-104198062	0.0548258	0.553315	3.33517
ALDOC	chr17:26900132-26903951	8.83785	13.8341	0.646463
ALG1	chr16:5121809-5147789	5.34343	6.65985	0.317723
ALG10	chr12:34175215-34181236	0.291773	0.45071	0.627354
ALG10B	chr12:38710556-38723528	0.222246	0.502885	1.17807
ALG11	chr13:52586522-52607736	2.56855	3.45693	0.428536
ALG12	chr22:50296853-50312106	12.7213	11.1746	-0.187024
ALG13	chrX:110924345-111003875	6.47414	6.89761	0.0914072
ALG14	chr1:95448278-95538507	4.2101	6.79006	0.68957
ALG1L	chr3:125635443-125655887	0.37662	0.536122	0.509451
ALG1L2	chr3:129800673-129830276	0.716	0.516146	-0.472181
ALG2	chr9:101978706-101984246	7.63519	9.24382	0.275826
ALG3	chr3:183948316-183967313	14.3365	16.4344	0.19703
ALG5	chr13:37523907-37573504	9.46585	18.6157	0.975715
ALG6	chr1:63833260-63904233	0.8079	1.63625	1.01814
ALG8	chr11:77811987-77850699	6.36428	19.477	1.6137
ALG9	chr11:111652918-111742305	2.91121	2.43021	-0.260536
ALK	chr2:29415639-30144477	0.170894	1.18845	2.79791
ALKBH1	chr14:78138748-78174356	2.66064	2.3606	-0.172621
ALKBH2	chr12:109525992-109531293	8.20921	10.2849	0.325216
ALKBH3	chr11:43902356-43942494	8.6546	8.4257	-0.0386712
ALKBH4	chr7:102073995-102105321	5.0547	3.20133	-0.658956
ALKBH5	chr17:18086866-18113267	19.5457	14.3484	-0.445962
ALKBH6	chr19:36500021-36505141	15.6251	9.62867	-0.698458
ALKBH7	chr19:6372443-6375261	28.1466	19.3555	-0.540219
ALKBH8	chr11:107373452-107436461	1.21436	4.86586	2.0025
ALLC	chr2:3705785-3750260	0	0	0
ALMS1	chr2:73612885-73837046	1.01093	1.23646	0.290535
ALMS1P	chr2:73872045-73912694	0.307108	0.126507	-1.27954
ALOX12	chr17:6888441-6915653	1.31162	0.760776	-0.785809
ALOX12B	chr17:7975953-7991021	0.07952	0.496807	2.6433
ALOX12P2	chr17:6756894-6803668	0.118789	1.43862	3.59821
ALOX15	chr17:4534213-4544960	7.76166	2.16016	-1.84522
ALOX15B	chr17:7942357-7952451	19.8326	2.93794	-2.755
ALOX5	chr10:45869628-45941563	90.1501	33.9989	-1.40684
ALOX5AP	chr13:31287614-31338565	90.2381	57.0525	-0.661447
ALOXE3	chr17:7999217-8022234	0	0.579923	1.79769e+308
ALPI	chr2:233320832-233324742	0	0	0
ALPK1	chr4:113218498-113363764	4.38385	5.09706	0.217466
ALPK2	chr18:56148481-56296189	0.0257596	1.48555	5.84975
ALPK3	chr15:85359910-85416713	2.65618	1.17264	-1.17959
ALPL	chr1:21835857-21904905	35.4002	101.985	1.52652
ALPP	chr2:233243347-233247599	0.365999	0.0329799	-3.47218
ALPPL2	chr2:233271551-233275424	0.159595	0	-1.79769e+308
ALS2	chr2:202564985-202645895	3.79457	3.27826	-0.211005
ALS2CL	chr3:46710484-46735194	20.0812	12.0591	-0.735732
ALS2CR11	chr2:202352143-202483905	0.0777283	0.0459157	-0.759453
ALS2CR12	chr2:202153146-202222101	0.665043	0.252322	-1.39818
ALS2CR8	chr2:203776977-203851060	1.57424	1.53562	-0.0358364
ALX1	chr12:85674035-85695561	0	0.0403023	1.79769e+308
ALX3	chr1:110602996-110613322	2.34197	1.03363	-1.18
ALX4	chr11:44282277-44331716	0.0231574	0.150242	2.69774
AMACR	chr5:33987090-34124633	1.78781	1.85438	0.0527404
AMBN	chr4:71458000-71473004	0	0	0
AMBP	chr9:116822407-116840752	0.49544	0	-1.79769e+308
AMBRA1	chr11:46417963-46612914	7.47194	5.55949	-0.42653
AMD1	chr6:111195986-111216913	7.83985	12.8866	0.716975
AMDHD1	chr12:96337070-96362370	0.788139	0.340889	-1.20915
AMDHD2	chr16:2570362-2581409	16.2269	10.6486	-0.607726
AMELX	chrX:11155662-11683821	0.112427	0	-1.79769e+308
AMELY	chrY:6733958-6742068	0	0	0
AMFR	chr16:56395363-56459444	21.0797	16.2192	-0.37815
AMH	chr19:2249112-2252072	0.503628	0.242035	-1.05714
AMHR2	chr12:53817638-53825318	0.257579	0.127795	-1.01119
AMICA1	chr11:118064441-118095809	44.2049	17.19	-1.36264
AMIGO1	chr1:110049445-110052336	2.47195	0.619813	-1.99574
AMIGO2	chr12:47469489-47473734	7.94604	21.8418	1.45878
AMIGO3	chr3:49726989-49761384	2.97101	2.28451	-0.379072
AMMECR1	chrX:109437413-109699562	0.876564	1.1037	0.332422
AMMECR1L	chr2:128619206-128643514	4.83966	4.99497	0.0455686
AMN	chr14:103388992-103397179	0.945141	2.62798	1.47535
AMN1	chr12:31824070-31882108	1.08648	2.40179	1.14444
AMOT	chrX:112018104-112084043	1.679	1.66928	-0.00837063
AMOTL1	chr11:94501507-94609918	9.94859	8.51512	-0.224465
AMOTL2	chr3:134074189-134093406	21.0692	10.3092	-1.0312
AMPD1	chr1:115215719-115238239	1.86348	1.30324	-0.5159
AMPD2	chr1:110162458-110174677	13.0189	15.2309	0.226399
AMPD3	chr11:10471867-10529126	3.99103	5.39436	0.434689
AMPH	chr7:38423296-38671167	0.787068	1.26241	0.681624
AMT	chr3:49454210-49466757	23.3774	11.2781	-1.05159
AMTN	chr4:71384297-71398459	0	0	0
AMY1A,AMY1B,AMY1C	chr1:104292278-104301311	0	0	0
AMY1B	chr1:104292278-104301311	0	0	0
AMY1C	chr1:104292278-104301311	0	0	0
AMY2A	chr1:104159998-104168400	0	0.0307413	1.79769e+308
AMY2B	chr1:104068577-104122149	3.76219	2.11643	-0.829936
AMZ1	chr7:2719162-2755069	1.12849	1.3767	0.286811
AMZ2	chr17:66244144-66253305	13.9212	19.7746	0.506363
AMZ2P1	chr17:62962667-62971703	2.10718	1.49188	-0.498177
ANAPC1	chr2:112526639-112641741	2.76404	3.11467	0.1723
ANAPC10	chr4:145916312-146050676	5.26261	6.06436	0.204576
ANAPC11	chr17:79849598-79858363	58.2114	56.6938	-0.0381112
ANAPC13	chr3:134196545-134293855	13.2873	18.252	0.45801
ANAPC16	chr10:73856273-73995618	15.8632	13.9178	-0.188751
ANAPC2	chr9:140069235-140084822	21.2566	11.9631	-0.829319
ANAPC4	chr4:25378847-25420120	5.92358	8.0955	0.450651
ANAPC5	chr12:121746047-121792012	37.0289	36.0489	-0.0386952
ANAPC7	chr12:110810704-110841535	12.3362	12.3923	0.00654734
ANG	chr14:21152335-21168758	18.9609	10.1617	-0.899883
ANGEL1	chr14:77253585-77279283	8.73226	5.66537	-0.624184
ANGEL2	chr1:213165523-213189168	2.49457	2.46027	-0.019974
ANGPT1	chr8:108261709-108510254	6.95814	1.4884	-2.22494
ANGPT2	chr8:6264112-6501140	2.87181	2.01296	-0.512638
ANGPT4	chr20:853296-896960	2.23467	0.0767101	-4.8645
ANGPTL1	chr1:178694299-178889237	3.91918	1.14324	-1.77743
ANGPTL2	chr9:129677052-129985445	17.4912	28.921	0.72549
ANGPTL3	chr1:62920396-63153969	0	0	0
ANGPTL4	chr19:8429010-8439257	1.22954	3.37901	1.45848
ANGPTL5	chr11:101761404-101871793	0.168884	0.0811626	-1.05714
ANGPTL6	chr19:10196805-10213425	0.558337	0.71429	0.355373
ANGPTL7	chr1:11166587-11322608	1.04809	0.669193	-0.647268
ANK1	chr8:41510743-41754280	0.379108	9.7864	4.6901
ANK2	chr4:113739238-114304896	2.71711	1.88506	-0.52746
ANK3	chr10:61786055-62493284	2.5275	1.98728	-0.346915
ANKAR	chr2:190540710-190611376	0.26036	0.448363	0.784158
ANKDD1A	chr15:65204100-65251041	3.45648	1.66112	-1.05714
ANKFN1	chr17:54230835-54560007	0.356368	0.355702	-0.00269603
ANKFY1	chr17:4066664-4167274	12.3276	10.8562	-0.183376
ANKH	chr5:14704908-14871887	6.89024	17.5025	1.34493
ANKHD1	chr5:139781398-139929163	7.73776	8.17154	0.0786929
ANKHD1-EIF4EBP3	chr5:139781398-139929163	7.47422	6.97923	-0.0988567
ANKIB1	chr7:91875547-92030698	4.42681	7.83967	0.824525
ANKK1	chr11:113258512-113271140	0.546887	0.525649	-0.0571438
ANKLE1	chr19:17392453-17398454	0.525683	0.685027	0.381968
ANKLE2	chr12:133302253-133338451	13.4051	19.5332	0.54315
ANKMY1	chr2:241418838-241497405	7.57814	3.60019	-1.07377
ANKMY2	chr7:16639400-16685442	4.30096	5.67793	0.400707
ANKRA2	chr5:72848024-72861511	5.71207	5.19664	-0.136433
ANKRD1	chr10:92671856-92681032	4.7829	1.11622	-2.09927
ANKRD10	chr13:111530886-111567416	22.5995	20.8913	-0.113388
ANKRD11	chr16:89334034-89556969	17.2886	12.0188	-0.524525
ANKRD12	chr18:9136750-9285983	1.70019	3.18934	0.907564
ANKRD13A	chr12:110437234-110477235	12.9772	12.1768	-0.0918423
ANKRD13B	chr17:27920526-27948441	4.45243	2.04115	-1.12521
ANKRD13C	chr1:70724684-70820417	1.75098	2.68527	0.616902
ANKRD13D	chr11:67056761-67069955	25.3041	15.5805	-0.699633
ANKRD16	chr10:5903688-5931860	2.76288	3.00712	0.122206
ANKRD17	chr4:73940501-74124502	7.63148	9.49824	0.315698
ANKRD18A	chr9:38571360-38620360	0.172387	0.434942	1.33517
ANKRD19P	chr9:95571892-95600739	0.753047	0.793399	0.0753065
ANKRD2	chr10:99332255-99343641	0.0530362	0.0382323	-0.472186
ANKRD20A1,ANKRD20A3	chr9:67926760-67970293	0.0184207	0.0265584	0.527842
ANKRD20A2,ANKRD20A3	chr9:43089971-43133544	0	0	2.37152e-322
ANKRD20A3	chr9:67926760-67970293	0	0	0
ANKRD20A4	chr9:69381980-69425109	0	0	0
ANKRD20A5P	chr18:14179095-14227049	0.29565	0.175516	-0.752289
ANKRD20A8P	chr2:95421070-95522820	0.0703072	0.0886945	0.335174
ANKRD20A9P	chr13:19408542-19446109	0.520271	0.553756	0.0899893
ANKRD22	chr10:90562486-90611732	0.306306	1.75458	2.51808
ANKRD23	chr2:97503650-97509758	2.20292	1.34798	-0.708622
ANKRD24	chr19:4183350-4224811	1.29114	0.689445	-0.905141
ANKRD26	chr10:27293044-27389427	0.565276	0.848387	0.585766
ANKRD26P1	chr16:46503248-46603009	0	0	0
ANKRD26P3	chr13:19836939-19919113	0	0.0124692	1.79769e+308
ANKRD27	chr19:33087906-33166102	6.22292	3.90711	-0.67149
ANKRD28	chr3:15708743-15901053	3.6002	6.47117	0.845949
ANKRD29	chr18:21179977-21242849	11.7168	1.90997	-2.61695
ANKRD30A	chr10:37414784-37521495	0	0	0
ANKRD30B	chr18:14748238-14852737	0	0.00995222	1.79769e+308
ANKRD30BL	chr2:132905163-133015542	0.0997368	0.467335	2.22826
ANKRD30BP2	chr21:14410486-14490571	0.0947726	0.259612	1.45382
ANKRD31	chr5:74364121-74532703	0.0104472	0.0150623	0.527819
ANKRD32	chr5:93954390-94031573	0.658341	1.13169	0.781575
ANKRD33	chr12:52281792-52285505	0	0	0
ANKRD33B	chr5:10564434-10657928	0.947785	0.601438	-0.656144
ANKRD34A	chr1:145470507-145475647	0.518399	0.502563	-0.0447601
ANKRD34B	chr5:79852573-79866304	0	0.141251	1.79769e+308
ANKRD34C	chr15:79484048-79590581	0	0.0252418	1.79769e+308
ANKRD35	chr1:145549208-145568526	2.41055	2.25206	-0.0981156
ANKRD36	chr2:97779232-97930257	0.673189	1.02851	0.611477
ANKRD36B	chr2:98121260-98206428	0.737628	1.48886	1.01325
ANKRD36BP1	chr1:168214818-168216668	0.888	1.36029	0.615282
ANKRD36BP2	chr2:89065418-89106109	1.11742	5.89752	2.39994
ANKRD37	chr4:186317839-186347139	7.66469	3.95652	-0.953994
ANKRD39	chr2:97513723-97523756	10.0835	9.16521	-0.137762
ANKRD40	chr17:48770550-48785270	12.2	8.49562	-0.522094
ANKRD42	chr11:82905290-82960013	2.73824	4.17132	0.607253
ANKRD43	chr5:132149032-132152489	0.0374547	0.229501	2.61528
ANKRD44	chr2:197851385-198175521	5.93564	4.99727	-0.248263
ANKRD45	chr1:173577474-173639001	0.444449	0.35599	-0.320178
ANKRD46	chr8:101532999-101572012	2.43661	2.01228	-0.276039
ANKRD49	chr11:94227152-94232744	2.68532	5.83315	1.11918
ANKRD5	chr20:10004459-10288066	0.68547	1.43791	1.06881
ANKRD50	chr4:125585203-125633887	3.1068	4.22683	0.444149
ANKRD52	chr12:56623819-56652143	10.1721	9.40633	-0.112909
ANKRD53	chr2:71205574-71212629	1.56615	0.859139	-0.866256
ANKRD54	chr22:38226861-38240378	10.6716	6.35293	-0.748277
ANKRD55	chr5:55395506-55529186	0.371417	0.267745	-0.472181
ANKRD56	chr4:77816081-77819002	0.627773	2.50516	1.99659
ANKRD57	chr2:110371910-110376564	3.75134	1.70742	-1.13559
ANKRD58	chrX:118892575-118894165	3.60274	1.01351	-1.82973
ANKRD6	chr6:90142896-90348474	3.82007	1.73494	-1.13871
ANKRD62P1-PARP4P3	chr22:17134598-17156430	0.0456473	0.0329059	-0.472181
ANKRD63	chr15:40573644-40574787	0	0	0
ANKRD7	chr7:117864711-117882784	0	0.114201	1.79769e+308
ANKRD9	chr14:102973197-102976128	6.8519	5.64939	-0.27841
ANKS1A	chr6:34857037-35059190	15.6311	5.38038	-1.53864
ANKS1B	chr12:99039077-100378432	0.24684	0.752507	1.60813
ANKS3	chr16:4746510-4799397	7.16712	9.05467	0.337267
ANKS4B	chr16:21245015-21263750	0.360718	0.178772	-1.01275
ANKS6	chr9:101494290-101558794	4.11581	2.73291	-0.590738
ANKUB1	chr3:149478889-149510610	0.40268	0.212873	-0.91964
ANKZF1	chr2:220094478-220101391	18.2853	15.4239	-0.24552
ANLN	chr7:36363758-36493400	0.293555	3.41468	3.54005
ANO1	chr11:69924407-70035652	11.4988	21.8723	0.927622
ANO10	chr3:43407817-43663560	7.62807	6.87399	-0.150171
ANO2	chr12:5671816-6055398	1.57809	0.237522	-2.73205
ANO3	chr11:26353677-26684836	0.0542108	0.015325	-1.82269
ANO4	chr12:101188373-101522419	0.12446	0.011215	-3.47218
ANO5	chr11:22214721-22304913	0.21711	0.503368	1.21319
ANO6	chr12:45566816-45834187	16.9673	11.7423	-0.531042
ANO7	chr2:242127923-242164791	0.310516	0.481262	0.632155
ANO8	chr19:17420336-17445638	8.38872	7.12067	-0.236437
ANO9	chr11:417929-442011	7.4349	7.85859	0.0799573
ANP32A	chr15:69070874-69113261	34.1721	25.6626	-0.413151
ANP32B	chr9:100745488-100778224	59.9471	45.8258	-0.38753
ANP32C	chr4:164445449-165304407	0.242795	0	-1.79769e+308
ANP32D	chr12:48866447-48866843	0	0.45503	1.79769e+308
ANP32E	chr1:150190716-150208504	5.52043	9.37405	0.763892
ANPEP	chr15:90328125-90358072	19.482	17.5105	-0.153924
ANTXR1	chr2:69240275-69476459	25.3263	50.114	0.98458
ANTXR2	chr4:80822770-80994477	11.0297	14.013	0.345376
ANTXRL	chr10:47658233-47701446	0	0	0
ANUBL1	chr10:46111038-46168251	1.08045	1.36041	0.332408
ANXA1	chr9:75766780-75785307	155.711	136.784	-0.186973
ANXA10	chr4:169013687-169108893	0.0489865	0	-1.79769e+308
ANXA11	chr10:81914879-81965328	91.0187	64.8131	-0.489878
ANXA13	chr8:124693033-124749647	0.769648	0.104016	-2.8874
ANXA2	chr15:60639349-60690185	346.948	417.093	0.26565
ANXA2P1	chr4:154074269-154260474	0.0534981	0.154139	1.52667
ANXA2P2	chr9:33624222-33625532	0.605539	2.50005	2.04567
ANXA2P3	chr10:66585284-66586634	0	0	0
ANXA3	chr4:79472741-79531605	35.013	19.5587	-0.840085
ANXA4	chr2:69969126-70053596	45.4449	29.9734	-0.600436
ANXA5	chr4:122589151-122618147	176.837	185.095	0.0658474
ANXA6	chr5:150480266-150537443	126.09	84.8184	-0.572007
ANXA7	chr10:75135188-75173841	34.6432	40.8201	0.236709
ANXA8,ANXA8L1	chr10:48255224-48271368	1.17026e-05	1.16194e-05	-0.0102943
ANXA8L1	chr10:48255224-48271368	0.104395	0.050164	-1.05732
ANXA8L2	chr10:47746919-47763040	1.80214	0.553326	-1.70351
ANXA9	chr1:150954498-150968114	1.91727	1.89701	-0.0153236
AOAH	chr7:36552548-36764154	11.2777	9.3136	-0.276068
AOC2	chr17:40996608-41002724	1.11383	0.645746	-0.786489
AOC3	chr17:41003200-41010140	107.767	12.3098	-3.13003
AOC4	chr17:41019161-41021234	0.782104	0.14095	-2.47218
AOX1	chr2:201450730-201536217	8.92823	5.52596	-0.692147
AOX2P	chr2:201560445-201658941	0.0690524	0.0124445	-2.47218
AP1AR	chr4:113152894-113191211	3.13142	3.50784	0.163765
AP1B1	chr22:29723668-29784572	42.6855	29.3053	-0.542588
AP1B1P1	chr22:32517963-32529456	0	0	0
AP1G1	chr16:71762904-71842976	6.33629	8.43364	0.412516
AP1G2	chr14:24025197-24048009	29.0901	25.1118	-0.212165
AP1M1	chr19:16308664-16346156	27.751	19.4334	-0.514001
AP1M2	chr19:10683346-10697991	11.6131	21.3404	0.877836
AP1S1	chr7:100797685-100804557	15.6526	21.3223	0.44596
AP1S2	chrX:15843928-15873100	4.30674	4.85756	0.173636
AP1S3	chr2:224620046-224702319	1.3795	3.30712	1.26143
AP2A1	chr19:50270179-50316567	29.076	23.2438	-0.32298
AP2A2	chr11:925808-1012245	30.5564	15.2689	-1.00088
AP2B1	chr17:33914281-34053436	23.6908	25.813	0.123769
AP2M1	chr3:183892633-183901879	161.178	168.893	0.0674525
AP2S1	chr19:47341422-47354203	66.8828	80.1223	0.260569
AP3B1	chr5:77298149-77590528	6.34678	9.11561	0.522316
AP3B2	chr15:83328032-83378635	0.208813	0.589569	1.49745
AP3D1	chr19:2100992-2151556	32.3277	33.6526	0.0579479
AP3M1	chr10:75880014-75910826	4.57388	6.35964	0.475526
AP3M2	chr8:42010463-42028701	2.80733	3.66482	0.384545
AP3S1	chr5:115177618-115249778	14.7578	28.5987	0.954466
AP3S2	chr15:90373830-90456222	2.73602	3.82395	0.482982
AP4B1	chr1:114356432-114447741	9.58242	7.46683	-0.359894
AP4E1	chr15:51200945-51298097	1.19451	1.47131	0.300685
AP4M1	chr7:99690403-99723128	8.39547	7.30325	-0.201072
AP4S1	chr14:31363004-31562638	1.88806	2.62504	0.475437
APAF1	chr12:99039077-100378432	1.72689	2.10657	0.286719
APBA1	chr9:72042448-72287275	1.57575	0.523211	-1.59058
APBA2	chr15:29213839-29410516	4.33996	12.191	1.49007
APBA3	chr19:3750770-3761673	8.5408	6.31413	-0.435787
APBB1	chr11:6416354-6440644	18.6698	9.13583	-1.0311
APBB1IP	chr10:26727265-26856732	11.3415	7.32755	-0.630213
APBB2	chr4:40812043-41216635	6.28392	5.68428	-0.144687
APBB3	chr5:139937852-139944189	18.2241	11.8375	-0.622482
APC	chr5:112043201-112181936	1.62573	1.93915	0.254334
APC2	chr19:1450147-1479228	0.275723	0.270529	-0.0274399
APCDD1	chr18:10454624-10488698	18.9352	9.98137	-0.923762
APCDD1L	chr20:57034425-57089949	0	0.634247	1.79769e+308
APCS	chr1:159557615-159558661	0	0	0
APEH	chr3:49711434-49720934	22.5867	25.2743	0.162199
APEX1	chr14:20923289-20925926	62.5734	62.9684	0.00907889
APEX2	chrX:55026779-55034212	9.48092	11.3661	0.261645
APH1A	chr1:150237798-150241532	59.4788	57.1416	-0.0578362
APH1B	chr15:63569748-63601325	4.45937	2.94246	-0.599817
API5	chr11:43333504-43366080	9.67538	14.0226	0.535362
APIP	chr11:34903842-35017675	11.7387	16.5123	0.492268
APITD1	chr1:10490158-10512060	3.45836	3.80288	0.137003
APITD1-CORT	chr1:10490158-10512060	0.567025	1.134	0.99993
APLF	chr2:68694690-68807294	0.300849	0.349409	0.215875
APLN	chrX:128779235-128788933	13.8176	1.46867	-3.23393
APLNR	chr11:57001051-57004927	11.8128	18.2271	0.625732
APLP1	chr19:36359400-36370699	1.33064	4.77462	1.84326
APLP2	chr11:129939715-130014706	228.21	179.492	-0.346441
APOA1	chr11:116706468-116708338	0.965902	1.20269	0.316315
APOA1BP	chr1:156561557-156564091	33.125	39.3357	0.247917
APOA2	chr1:161192082-161193418	0.225709	0	-1.79769e+308
APOA4	chr11:116691417-116694011	0	0	0
APOA5	chr11:116660085-116663136	0.0357392	0.0257628	-0.472214
APOB	chr2:21224300-21266945	0	0.0189376	1.79769e+308
APOBEC1	chr12:7801995-7818502	0	0	0
APOBEC2	chr6:41020939-41032630	0.25551	0.18419	-0.472181
APOBEC3A	chr22:39353526-39388783	3.06441	1.05446	-1.5391
APOBEC3B	chr22:39353526-39388783	0.577389	2.44134	2.08006
APOBEC3C	chr22:39410264-39414825	28.25	26.5711	-0.0883947
APOBEC3D	chr22:39417117-39429256	3.39138	5.25241	0.631106
APOBEC3F	chr22:39436672-39451975	4.65571	5.31723	0.191673
APOBEC3G	chr22:39473009-39483748	12.5166	17.9919	0.523506
APOBEC3H	chr22:39493228-39500072	1.87697	3.53866	0.914793
APOBEC4	chr1:183605207-183897666	0.236656	0.204719	-0.209147
APOBR	chr16:28505969-28510291	29.3742	7.06244	-2.05631
APOC1	chr19:45417920-45422606	758.699	138.094	-2.45788
APOC1P1	chr19:45430059-45434643	0.770076	0.407529	-0.918099
APOC2	chr19:45445494-45452822	12.049	4.92752	-1.28998
APOC3	chr11:116700623-116703787	0	0	0
APOC4	chr19:45445494-45452822	1.0354	0.74639	-0.472181
APOC4-APOC2	chr19:45445494-45452822	0	0	0
APOD	chr3:195295572-195311076	52.7878	165.672	1.65005
APOE	chr19:45409038-45412650	1379.09	313.262	-2.13827
APOF	chr12:56754354-56756583	0.0820176	0.118249	0.527819
APOH	chr17:64208146-64225556	0.732737	0.17607	-2.05714
APOL1	chr22:36649116-36663577	43.7725	117.668	1.42662
APOL2	chr22:36622254-36636000	28.1536	56.797	1.01249
APOL3	chr22:36536370-36562225	49.556	35.4222	-0.484406
APOL4	chr22:36585175-36600879	9.44816	7.67256	-0.300326
APOL5	chr22:36113918-36125529	0.0987669	0.0711984	-0.472181
APOL6	chr22:36044423-36064456	4.86969	9.40831	0.950106
APOLD1	chr12:12878850-12944399	7.33385	4.31076	-0.766628
APOM	chr6_ssto_hap7:2954468-2956785	1.52896	1.02346	-0.579097
APOO	chrX:23851464-23926057	3.95991	3.97547	0.00565539
APOOL	chrX:84258897-84363974	1.18667	1.16396	-0.0278792
APP	chr21:27252860-27543446	221.57	216.86	-0.0309968
APPBP2	chr17:58520519-58603580	2.94723	3.66017	0.312551
APPL1	chr3:57261764-57326710	3.88164	4.38834	0.177012
APPL2	chr12:105567074-105630008	10.0256	12.0163	0.261304
APRT	chr16:88875876-88878342	65.3969	70.1905	0.102054
APTX	chr9:32972603-33001639	7.76908	7.07818	-0.134365
AQP1	chr7:30951414-30965131	266.457	229.55	-0.215096
AQP10	chr1:154293591-154297801	0.422122	0	-1.79769e+308
AQP11	chr11:77300679-77321401	0.187504	0.563196	1.58671
AQP12A	chr2:241631261-241637900	0	0	0
AQP12B	chr2:241615834-241622317	0	0	0
AQP2	chr12:50344523-50352664	0.0153266	0.287263	4.22826
AQP3	chr9:33441159-33447590	61.7671	23.4977	-1.39432
AQP4	chr18:24432007-24765289	12.1902	0.151818	-6.32723
AQP5	chr12:50355278-50359461	2.44811	77.1614	4.97814
AQP6	chr12:50366619-50370922	0.0994514	0.716919	2.84975
AQP7	chr9:33384947-33402517	1.21531	0.500621	-1.27954
AQP7P1	chr9:67270214-67289492	0.655036	0.206587	-1.66483
AQP7P3	chr9:42858151-42893137	0.560806	0.943298	0.750211
AQP8	chr16:25228284-25240253	0.110297	0.0397552	-1.47218
AQP9	chr15:58430407-58478110	4.49797	2.29155	-0.972949
AQPEP	chr5:115298150-115363299	0.0137933	0.0596593	2.11278
AQR	chr15:35148551-35261995	3.29871	4.97209	0.591949
AR	chrX:66763873-66944119	1.83042	0.673553	-1.44231
ARAF	chrX:47420515-47479256	36.4134	24.551	-0.568688
ARAP1	chr11:72396113-72463434	65.2147	50.0981	-0.380442
ARAP2	chr4:36067619-36245979	1.71946	2.3563	0.45457
ARAP3	chr5:141032967-141061800	14.539	4.73243	-1.61928
ARC	chr8:143692409-143695833	3.06918	0.192391	-3.99574
ARCN1	chr11:118443101-118473747	19.3753	110.304	2.50919
AREG	chr4:75480628-75490485	0.0588785	0.21222	1.84975
ARF1	chr1:228270360-228286913	203.255	202.611	-0.0045778
ARF3	chr12:49329991-49351252	51.16	44.891	-0.188591
ARF4	chr3:57557089-57583215	21.5685	88.0873	2.03001
ARF5	chr7:127228405-127231759	76.9761	62.9182	-0.290932
ARF6	chr14:50359735-50363772	17.7629	16.8262	-0.0781616
ARFGAP1	chr20:61904164-61921142	26.2055	28.6776	0.130054
ARFGAP2	chr11:46958250-47198676	31.2136	19.2585	-0.696675
ARFGAP3	chr22:43192531-43253408	11.817	21.2916	0.849414
ARFGEF1	chr8:68109896-68255912	3.06041	5.32113	0.798008
ARFGEF2	chr20:47538274-47653230	3.86362	5.11116	0.403697
ARFIP1	chr4:153701111-153833063	5.06503	8.38393	0.727057
ARFIP2	chr11:6495912-6505911	9.7454	10.6177	0.123674
ARFRP1	chr20:62289162-62367494	17.8563	15.9033	-0.167105
ARG1	chr6:131894364-131949363	0.0979729	0.0706261	-0.472181
ARG2	chr14:68086578-68141602	1.70262	4.81242	1.49901
ARGFX	chr3:121286777-121309469	0.589082	0.307196	-0.939307
ARGFXP2	chr17:30469472-30552746	0.243514	0	-1.79769e+308
ARGLU1	chr13:107195661-107220514	77.7484	56.7279	-0.454755
ARHGAP1	chr11:46698631-46722120	23.1649	27.0624	0.224349
ARHGAP10	chr4:148653452-148993927	6.68554	2.89474	-1.20761
ARHGAP11A	chr15:32907690-32931868	0.805645	1.81942	1.17526
ARHGAP11B	chr15:30918878-30931013	0.299457	0.485709	0.697744
ARHGAP12	chr10:32095224-32217770	3.43922	4.94742	0.524595
ARHGAP15	chr2:143886898-144525921	6.0704	5.92877	-0.0340602
ARHGAP17	chr16:24930711-25026675	20.3406	12.303	-0.725347
ARHGAP18	chr6:129898239-130031370	12.4614	9.95603	-0.323822
ARHGAP19	chr10:98757794-99052430	2.75926	2.12895	-0.374144
ARHGAP19-SLIT1	chr10:98757794-99052430	0	0.122161	1.79769e+308
ARHGAP20	chr11:110447765-110583451	1.40487	0.300884	-2.22315
ARHGAP21	chr10:24872537-25012597	11.997	11.4743	-0.0642643
ARHGAP22	chr10:49654078-49813138	3.39879	3.43359	0.0146962
ARHGAP23	chr17:36584719-36668628	16.2845	7.34847	-1.14798
ARHGAP24	chr4:86396283-86923823	8.27249	2.94037	-1.49233
ARHGAP25	chr2:68961912-69053957	19.9445	10.423	-0.936228
ARHGAP26	chr5:142150291-142608572	3.43444	2.69955	-0.347358
ARHGAP27	chr17_ctg5_hap1:121842-125407	5.39836	3.62961	-0.572708
ARHGAP28	chr18:6834431-6915712	1.00649	0.86572	-0.217367
ARHGAP29	chr1:94634462-94703307	4.06075	4.30223	0.0833374
ARHGAP30	chr1:161016731-161039760	34.3953	19.6755	-0.805811
ARHGAP31	chr3:119013219-119138323	14.1128	4.59593	-1.61857
ARHGAP32	chr11:128834954-129062093	2.50734	3.27025	0.383245
ARHGAP33	chr19:36266416-36279724	5.32523	2.67415	-0.99376
ARHGAP35	chr19:47421932-47508333	11.9772	8.78581	-0.447047
ARHGAP36	chrX:130192215-130223857	0	0	0
ARHGAP39	chr8:145754562-145838888	2.77555	1.59176	-0.802147
ARHGAP4	chrX:153172829-153191714	36.0039	22.1967	-0.697804
ARHGAP40	chr20:37230576-37279295	0.231267	5.65161	4.61103
ARHGAP42	chr11:100558406-100861656	1.12527	1.94103	0.786553
ARHGAP44	chr17:12692828-12921381	8.63041	3.16489	-1.44727
ARHGAP5	chr14:32546494-32628934	1.35477	3.03265	1.16253
ARHGAP6	chrX:11155662-11683821	5.03537	1.01153	-2.31556
ARHGAP8	chr22:45064426-45258664	5.00849	3.62071	-0.468101
ARHGAP9	chr12:57853917-57873633	17.2868	17.2634	-0.00195626
ARHGDIA	chr17:79825596-79829282	167.909	137.282	-0.290536
ARHGDIB	chr12:15094949-15114562	255.909	210.584	-0.281233
ARHGDIG	chr16:330605-333003	0.577236	0.237779	-1.27954
ARHGEF1	chr19:42387266-42411604	68.6597	42.441	-0.694003
ARHGEF10	chr8:1772148-1906807	10.5071	5.68273	-0.886701
ARHGEF10L	chr1:17866329-18024370	16.6911	8.07678	-1.04723
ARHGEF11	chr1:156904631-157015162	12.0469	7.44666	-0.694002
ARHGEF12	chr11:120207617-120360645	9.97247	28.5004	1.51496
ARHGEF15	chr17:8213555-8225834	16.483	4.39919	-1.90567
ARHGEF16	chr1:3371146-3397677	2.09823	3.67567	0.808839
ARHGEF17	chr11:73019662-73080425	21.0843	12.0531	-0.806767
ARHGEF18	chr19:7459998-7537371	11.9278	8.15113	-0.549257
ARHGEF19	chr1:16524598-16539104	5.26152	6.06241	0.204412
ARHGEF2	chr1:155916629-155948336	50.694	32.171	0
ARHGEF25	chr12:58003962-58011026	23.4841	14.887	-0.657634
ARHGEF26	chr3:153839148-153975616	6.01062	1.62374	-1.8882
ARHGEF26-AS1	chr3:153742189-153838999	1.78109	1.21058	-0.55707
ARHGEF3	chr3:56761445-57113336	8.94059	8.37416	-0.0944253
ARHGEF33	chr2:39146503-39202590	0.140795	0.0980116	-0.522576
ARHGEF35	chr7:143883175-143892791	1.04651	1.58617	0.599968
ARHGEF37	chr5:148961134-149014527	4.88869	3.10952	-0.652754
ARHGEF38	chr4:106473776-106602070	0.739749	0.727552	-0.0239849
ARHGEF4	chr2:131674223-131804836	2.27161	1.33183	-0.770302
ARHGEF40	chr14:21538526-21558036	16.4088	8.87777	-0.8862
ARHGEF5	chr7:144052488-144077725	1.33754	1.87021	0.483619
ARHGEF6	chrX:135747711-135863503	8.73302	6.781	-0.364982
ARHGEF7	chr13:111767623-111958081	14.3955	11.9204	-0.272185
ARHGEF9	chrX:62854847-63005426	4.90443	3.51981	-0.478587
ARID1A	chr1:27022521-27108601	16.1907	10.8696	-0.574865
ARID1B	chr6:157099063-157531913	8.12644	5.80204	-0.486065
ARID2	chr12:46123619-46301819	1.57822	2.12654	0.430208
ARID3A	chr19:926036-972803	4.37114	3.48805	-0.325589
ARID3B	chr15:74833547-74890472	4.11993	3.01346	-0.451196
ARID3C	chr9:34621454-34628011	0	0.042403	1.79769e+308
ARID4A	chr14:58765221-58840451	2.73562	3.20259	0.227369
ARID4B	chr1:235330209-235491532	3.58524	5.27092	0.555986
ARID5A	chr2:97202463-97218371	24.3086	18.6858	-0.379523
ARID5B	chr10:63661012-63856707	3.72499	5.60893	0.59049
ARIH1	chr15:72766666-72878896	8.55894	9.70304	0.181005
ARIH2	chr3:48955220-49022971	18.9362	17.8478	-0.0853988
ARL1	chr12:101786902-101801572	9.28166	20.7593	1.16131
ARL10	chr5:175792501-175800503	1.63279	1.95507	0.259885
ARL11	chr13:50202434-50208008	2.70687	1.30911	-1.04804
ARL13A	chrX:100224696-100245820	0.131476	0.189556	0.527821
ARL13B	chr3:93698982-93774522	2.40961	2.34517	-0.0391027
ARL14	chr3:160394947-160396235	0.0561652	0.121464	1.11278
ARL15	chr5:53180613-53606403	1.78839	2.90552	0.700134
ARL16	chr17:79648223-79650954	23.1254	21.1334	-0.129949
ARL17A,ARL17B	chr17_ctg5_hap1:195720-458604	0	0.178477	1.79769e+308
ARL17B	chr17_ctg5_hap1:195720-458604	0.641487	0.0572472	-3.48614
ARL2	chr11:64781584-64808044	83.4061	50.8932	-0.712681
ARL2-SNX15	chr11:64781584-64808044	0.539826	0	-1.79769e+308
ARL2BP	chr16:57279037-57287545	20.6235	21.0268	0.0279377
ARL3	chr10:104433483-104474190	5.67721	5.4328	-0.0634853
ARL4A	chr7:12726451-12730558	4.25469	2.80998	-0.598495
ARL4C	chr2:235401685-235405693	15.567	23.0325	0.565179
ARL4D	chr17:41476352-41478504	7.62841	4.32301	-0.819347
ARL5A	chr2:152657479-152685009	3.39361	5.03571	0.569373
ARL5B	chr10:18948312-18966940	0.935858	1.97201	1.07531
ARL5C	chr17:37313146-37322414	0.165148	0.119051	-0.472181
ARL6	chr3:97483594-97517373	1.27919	0.915991	-0.481824
ARL6IP1	chr16:18802990-18812857	34.5941	66.0751	0.933578
ARL6IP4	chr12:123464879-123467460	94.7702	68.5528	-0.467219
ARL6IP5	chr3:69134089-69155239	57.425	74.0978	0.367752
ARL6IP6	chr2:153574422-153617767	4.55814	4.70128	0.0446097
ARL8A	chr1:202101976-202113866	29.8151	17.8219	-0.742392
ARL8B	chr3:5163929-5222601	13.099	15.9958	0.288235
ARL9	chr4:57371374-57390058	0.385085	0.971593	1.33517
ARMC1	chr8:66514690-66546452	3.13387	5.26098	0.747385
ARMC10	chr7:102715327-102789569	7.71855	10.0087	0.374852
ARMC2	chr6:109169618-109295352	1.29091	0.999012	-0.36982
ARMC3	chr10:23216953-23326514	2.12876	0.792581	-1.42539
ARMC4	chr10:28101096-28287977	1.98969	0.417255	-2.25354
ARMC5	chr16:31470316-31478488	5.6304	4.65212	-0.27535
ARMC6	chr19:19144386-19168987	11.3198	7.44477	-0.604554
ARMC7	chr17:73106081-73127877	5.1337	3.58653	-0.517411
ARMC8	chr3:137906147-138048728	5.32424	6.28682	0.239756
ARMC9	chr2:232063341-232209914	3.08475	3.8806	0.331127
ARMCX1	chrX:100805513-100809675	10.4828	8.28511	-0.339426
ARMCX2	chrX:100910267-100914863	7.59335	11.946	0.653722
ARMCX3	chrX:100878119-100882831	13.3575	20.8416	0.641814
ARMCX4	chrX:100673265-100788446	2.70448	1.41788	-0.931613
ARMCX5	chrX:101854095-101972661	3.9118	4.28822	0.132546
ARMCX5-GPRASP2,GPRASP2	chrX:101854095-101972661	1.80387	1.06225	-0.763971
ARMCX6	chrX:100870107-100872991	19.8146	26.4483	0.41661
ARMS2	chr10:124214178-124216868	0	0	0
ARNT	chr1:150782180-150849244	14.021	10.6146	-0.401537
ARNT2	chr15:80696691-80890277	2.47398	1.67283	-0.564545
ARNTL	chr11:13299324-13408812	6.8188	5.6596	-0.268817
ARNTL2	chr12:27485987-27573466	0.247002	5.11279	4.37152
ARPC1A	chr7:98923495-98963885	47.4405	66.3321	0.48359
ARPC1B	chr7:98972297-99006305	217.614	172.926	-0.331616
ARPC2	chr2:219081873-219119071	184.847	190.637	0.044497
ARPC3	chr12:110872705-110888158	122.327	171.268	0.485517
ARPC4	chr3:9821653-9878040	70.9371	80.0362	0
ARPC4-TTLL3	chr3:9821653-9878040	7.41259	5.67837	0
ARPC5	chr1:183595331-183604985	93.1383	80.5741	-0.209058
ARPC5L	chr9:127631483-127639696	28.3198	40.1353	0.503059
ARPM1	chr3:169484710-169487683	0.677099	1.00061	0.563443
ARPP19	chr15:52839431-52861213	6.59892	9.31024	0.496587
ARPP21	chr3:35683848-35835988	0	0.0144599	1.79769e+308
ARR3	chrX:69488184-69501690	0.110198	0.238316	1.11278
ARRB1	chr11:74971165-75062875	23.8457	4.26423	-2.48337
ARRB2	chr17:4613788-4624795	79.289	35.3022	-1.16736
ARRDC1	chr9:140500095-140513308	34.5103	20.8468	-0.727203
ARRDC2	chr19:18111943-18124911	27.7744	14.0647	-0.98168
ARRDC3	chr5:90664540-90716532	11.732	14.9057	0.345415
ARRDC4	chr15:98503932-98517068	6.95496	3.83129	-0.860211
ARRDC5	chr19:4890448-4902879	0.67946	0.520418	-0.384718
ARSA	chr22:51061181-51066601	16.1758	18.4164	0.187153
ARSB	chr5:78073036-78282357	3.83046	3.32069	-0.206035
ARSD	chrX:2822010-2847416	8.52897	5.30148	-0.685975
ARSE	chrX:2852672-2882494	1.02723	3.7243	1.85821
ARSF	chrX:2958274-3030770	0.066057	0.0238084	-1.47224
ARSG	chr17:66255322-66417000	2.1128	2.07068	-0.0290515
ARSH	chrX:2924653-2951426	0	0.147811	1.79769e+308
ARSI	chr5:149675908-149682525	3.70074	2.89008	-0.356704
ARSJ	chr4:114821439-114900878	1.7839	2.87625	0.689153
ARSK	chr5:94890824-94940806	1.08611	0.99267	-0.129789
ART1	chr11:3666360-3685646	0.164849	0	-1.79769e+308
ART3	chr4:76932336-77033955	0.0458098	0.0330203	-0.472301
ART4	chr12:14982244-14996413	1.56522	0.338498	-2.20915
ART5	chr11:3659735-3663546	0.466075	0.209988	-1.15025
ARTN	chr1:44398991-44402912	0.851795	1.27924	0.586714
ARV1	chr1:231114822-231136479	7.06541	10.0097	0.502552
ARVCF	chr22:19863039-20004309	11.1235	4.56139	-1.28607
ARX	chrX:25021812-25034065	0.775709	0.476955	-0.701663
AS3MT	chr10:104613966-104661655	0.260242	0.912048	1.80926
ASAH1	chr8:17913924-17942507	160.245	76.6906	-1.06316
ASAH2	chr10:51946999-52008370	0	0.0832777	1.79769e+308
ASAH2B	chr10:52499707-52514569	0	0.409607	1.79769e+308
ASAP1	chr8:131064352-131414217	8.39094	10.0136	0.255062
ASAP1-IT1	chr8:131064352-131414217	0.124876	0.0450098	-1.47218
ASAP2	chr2:9346893-9545812	4.53618	2.98558	-0.603466
ASAP3	chr1:23755055-23810750	13.9076	11.4354	-0.282357
ASB1	chr2:239335625-239360891	6.08467	4.27364	-0.509713
ASB10	chr7:150872784-150884919	0	0	0
ASB11	chrX:15299830-15333746	0.33681	0.242797	-0.472183
ASB12	chrX:63444071-63450511	0.167723	0.161209	-0.0571438
ASB13	chr10:5680819-5708558	9.94722	5.4305	-0.87321
ASB14	chr3:57261764-57326710	0.608225	0.459997	-0.40298
ASB15	chr7:123249111-123277932	0	0	0
ASB16	chr17:42248073-42264082	2.42886	1.45732	-0.736966
ASB17	chr1:76384557-76398116	0	0	0
ASB18	chr2:237103514-237172988	0	0	0
ASB2	chr14:94400498-94443076	3.05281	2.01268	-0.601021
ASB3	chr2:53897116-54087170	3.99758	5.82499	0.543127
ASB4	chr7:95115212-95169543	0.117805	0.109186	-0.109611
ASB5	chr4:177134825-177190373	0.0646909	0.0310893	-1.05714
ASB6	chr9:132388434-132404448	6.59845	4.49882	-0.552581
ASB7	chr15:101142754-101191904	2.86533	2.94487	0.0395028
ASB8	chr12:48541571-48551377	8.19261	7.85622	-0.0604873
ASB9	chrX:15262108-15288589	2.04546	2.02012	-0.017982
ASB9P1	chr15:93338713-93340338	0.171418	0.0308927	-2.47218
ASCC1	chr10:73856273-73995618	5.72099	7.12159	0.315936
ASCC2	chr22:30184596-30234293	25.8534	18.3139	-0.497411
ASCC3	chr6:100956607-101329224	1.9172	5.35624	1.48222
ASCL1	chr12:103351451-103354294	0.133579	0.173329	0.375816
ASCL2	chr11:2289727-2292182	1.66601	0.854033	-0.964034
ASCL3	chr11:8959118-8964580	0	0.294834	1.79769e+308
ASCL4	chr12:108168161-108170421	0.0296251	0	-1.79769e+308
ASF1A	chr6:119134611-119256327	4.57372	4.80267	0.0704704
ASF1B	chr19:14230320-14247440	1.5155	4.54243	1.58367
ASGR1	chr17:7076750-7082883	3.45101	1.59641	-1.11219
ASGR2	chr17:7004640-7018130	0.361197	1.0545	1.5457
ASH1L	chr1:155305051-155533735	4.87114	5.88565	0.272944
ASH2L	chr8:37963010-37997228	15.5951	12.7924	-0.285809
ASIP	chr20:32848170-32857148	0.319898	0.230606	-0.472181
ASL	chr7:65540775-65558329	19.5424	13.1335	-0.57336
ASMT	chrY:1660485-1711974	0	0	0
ASMTL	chrY:1469423-1522655	0	0	0
ASMTL-AS1	chrY:1469423-1522655	0	0	0
ASNA1	chr19:12848305-12859137	50.4715	49.9662	-0.0145152
ASNS	chr7:97481428-97501854	4.81121	14.5654	1.59807
ASNSD1	chr2:190526124-190535557	6.98594	10.2075	0.54711
ASPA	chr17:3377403-3402700	2.54755	0.542355	-2.2318
ASPDH	chr19:51014856-51017947	0.671583	1.12882	0.749177
ASPG	chr14:104552022-104579046	1.44683	0.0248328	-5.8645
ASPH	chr8:62200524-62627199	15.009	34.2326	1.18955
ASPHD1	chr16:29912146-29917377	0.477954	6.2018	3.69774
ASPHD2	chr22:26825279-26840978	0.960128	1.61027	0.745999
ASPM	chr1:197053256-197115824	0.0456255	0.778015	4.09188
ASPN	chr9:95059639-95432547	1.10273	37.85	0
ASPRV1	chr2:70187223-70314147	0.958451	0.51262	-0.902816
ASPSCR1	chr17:79935425-79975282	12.7452	6.69654	-0.928462
ASRGL1	chr11:62104773-62160887	9.23435	1.82694	-2.33758
ASS1	chr9:133320093-133376661	33.7994	63.6778	0.913792
ASTE1	chr3:130569368-130745646	1.73445	2.827	0.704793
ASTL	chr2:96789588-96804175	0.0557541	0.0401917	-0.472181
ASTN1	chr1:176830202-177134024	0.3864	0.107347	-1.84781
ASTN2	chr9:119187503-120177317	4.99735	6.68358	0.419458
ASXL1	chr20:30946146-31027122	13.9507	11.6684	-0.257737
ASXL2	chr2:25962252-26101312	2.84981	4.13391	0.536643
ASXL3	chr18:31158540-31327399	0.0901095	0.0708628	-0.34665
ASZ1	chr7:117003275-117067577	0.0733321	0	-1.79769e+308
ATAD1	chr10:89512874-89577917	4.8863	8.50342	0.799302
ATAD2	chr8:124332090-124408705	0.852527	3.11379	1.86886
ATAD2B	chr2:23971533-24149936	0.839778	1.51905	0.855086
ATAD3A	chr1:1447522-1470067	7.18302	7.55076	0.0720329
ATAD3B	chr1:1407163-1431582	7.18696	6.00826	-0.258435
ATAD3C	chr1:1385068-1405538	2.05018	1.94653	-0.0748458
ATAD5	chr17:29159022-29222295	0.161454	0.320066	0.98725
ATAT1	chr6_ssto_hap7:1926891-1946878	6.4927	8.56139	0.399027
ATCAY	chr19:3880617-3928080	0.378266	0.490828	0.375816
ATE1	chr10:123502624-123687546	4.89091	3.46003	-0.499317
ATF1	chr12:51157788-51214943	6.16801	5.17151	-0.254218
ATF2	chr2:175939005-176032897	7.82497	9.87718	0.336015
ATF3	chr1:212738696-212794116	41.346	13.731	-1.59031
ATF4	chr22:39916568-39918691	200.678	202.28	0.0114723
ATF5	chr19:50392913-50437193	19.0058	18.5076	-0.0383251
ATF6	chr1:161736033-161933860	4.00836	5.9944	0.580606
ATF6B	chr6_mcf_hap5:3462872-3475845	37.7039	32.1258	-0.230984
ATF7	chr12:53905842-54020199	14.2302	11.5369	-0.302692
ATF7IP	chr12:14518610-14651697	5.7412	7.75509	0.433793
ATF7IP2	chr16:10522724-10577495	0.861833	1.50141	0.800837
ATG10	chr5:81267843-81551216	1.01428	1.07337	0.0816972
ATG12	chr5:115163893-115177548	3.077	5.23386	0.766351
ATG13	chr11:46638825-46697568	9.21757	9.62314	0.0621213
ATG14	chr14:55833108-55878576	4.20128	3.0673	-0.453861
ATG16L1	chr2:234160216-234204320	6.78167	6.92849	0.0309003
ATG16L2	chr11:72525450-72540680	32.6033	19.0013	-0.778916
ATG2A	chr11:64662003-64684722	6.69634	4.47122	-0.582702
ATG2B	chr14:96747594-96829678	2.47759	2.84232	0.198135
ATG3	chr3:112251358-112280485	21.7012	30.6111	0.496283
ATG4A	chrX:107334898-107397901	3.37747	5.24421	0.634782
ATG4B	chr2:242577026-242613271	19.2082	14.5624	-0.399478
ATG4C	chr1:63249776-63330941	1.8355	3.08492	0.749062
ATG4D	chr19:10654646-10676702	7.97376	6.25868	-0.349401
ATG5	chr6:106632351-106773695	2.9257	5.70602	0.963703
ATG7	chr3:11314009-11762220	8.71723	6.51288	-0.420574
ATG9A	chr2:220084101-220094361	16.8384	13.4608	-0.322998
ATG9B	chr7:150688143-150721586	0.662143	1.50255	1.1822
ATHL1	chr11:289137-295688	41.1958	22.6884	-0.860544
ATIC	chr2:216176678-216214496	15.1294	21.0421	0.475923
ATL1	chr14:50999799-51099784	2.8369	3.33017	0.231283
ATL2	chr2:38522028-38604432	7.02361	7.59373	0.112596
ATL3	chr11:63396436-63439083	4.77894	7.23239	0.597781
ATM	chr11:108093558-108239826	2.02909	4.96509	1.29099
ATMIN	chr16:81069457-81080951	5.72403	7.39531	0.36958
ATN1	chr12:7033625-7051484	60.5267	44.7354	-0.436155
ATOH1	chr4:94750077-94751142	0	0.356737	1.79769e+308
ATOH7	chr10:69990381-69991855	0	0	0
ATOH8	chr2:85980908-86018506	13.1567	1.59107	-3.04773
ATOX1	chr5:151122382-151138210	72.4477	86.1723	0.250285
ATP10A	chr15:25923859-26108349	6.73463	9.32544	0.469574
ATP10B	chr5:159990126-160279219	0.024829	1.66457	6.06698
ATP10D	chr4:47487409-47595503	3.03397	3.21837	0.0851248
ATP11A	chr13:113344642-113541482	22.5755	10.0571	-1.16654
ATP11B	chr3:182511290-182639421	2.74853	5.24038	0.93101
ATP11C	chrX:138808504-138914447	0.937518	2.78538	1.57096
ATP12A	chr13:25254548-25285923	0.0867303	1.13793	3.71373
ATP13A1	chr19:19756009-19774503	19.2088	16.007	-0.263066
ATP13A2	chr1:17312452-17338423	14.0761	19.5541	0.474225
ATP13A3	chr3:194123402-194188968	2.64281	6.54774	1.30892
ATP13A4	chr3:193119865-193272696	5.67324	4.37025	-0.376457
ATP13A5	chr3:192992830-193096514	0.0882147	0.038155	-1.20915
ATP1A1	chr1:116915794-116961244	122.851	98.3704	-0.320612
ATP1A1OS	chr1:116915794-116961244	4.07809	2.88453	-0.49956
ATP1A2	chr1:160085519-160113374	4.33785	0.627081	-2.79026
ATP1A3	chr19:42470733-42498382	0.600651	1.12841	0.909689
ATP1A4	chr1:160121351-160156767	0.0890433	0.128516	0.52937
ATP1B1	chr1:169075946-169337186	31.4701	25.5899	-0.298408
ATP1B2	chr17:7554253-7561089	5.04415	0.954677	-2.40153
ATP1B3	chr3:141595469-141645382	29.103	37.1935	0.353883
ATP1B4	chrX:119495939-119517104	0.120322	0.0674602	-0.834794
ATP2A1	chr16:28889808-28936532	0.373011	0.428557	0.200268
ATP2A2	chr12:110719031-110788897	32.7488	58.7507	0.843167
ATP2A3	chr17:3827168-3867736	19.0904	22.2235	0.219233
ATP2B1	chr12:89981825-90049844	4.61488	4.14173	-0.156059
ATP2B2	chr3:10365706-10547268	0.0423966	0.0152811	-1.4722
ATP2B3	chrX:152801579-152848387	0.0098016	0.0141316	0.527834
ATP2B4	chr1:203595914-203713209	18.7267	16.1519	-0.213397
ATP2C1	chr3:130569368-130745646	17.2138	20.1201	0.225071
ATP2C2	chr16:84402132-84497793	12.0269	12.6873	0.077119
ATP4A	chr19:36041094-36054560	0	0.0130897	1.79769e+308
ATP4B	chr13:114303121-114312513	0.0470936	0	-1.79769e+308
ATP5A1	chr18:43664109-43684199	124.008	108.17	-0.197141
ATP5B	chr12:57031958-57039852	155.58	149.467	-0.0578331
ATP5C1	chr10:7830092-7849762	58.5827	63.0598	0.106245
ATP5D	chr19:1241748-1244824	89.6609	57.4737	-0.641576
ATP5E	chr20:57603732-57617901	312.005	504.952	0.694576
ATP5EP2	chr13:28519342-28519710	0	0.796914	1.79769e+308
ATP5F1	chr1:111982511-112004525	33.1591	29.6463	-0.161555
ATP5G1	chr17:46970147-46973232	60.7658	63.2006	0.0566793
ATP5G2	chr12:54058943-54070512	148.355	126.564	-0.229182
ATP5G3	chr2:176040985-176046490	26.2634	25.907	-0.0197092
ATP5H	chr17:73034954-73043074	84.3566	124.766	0.564655
ATP5I	chr4:666224-668127	402.007	399.178	-0.0101876
ATP5J	chr21:27096790-27144771	53.6565	69.7098	0.377608
ATP5J2	chr7:99006600-99063824	214.627	218.743	0.0274027
ATP5J2-PTCD1	chr7:99006600-99063824	1.40765	1.09786	-0.358597
ATP5L	chr11:118272103-118280562	62.4426	194.452	1.63881
ATP5L2	chr22:43013845-43045405	0.102253	0.14743	0.527879
ATP5O	chr21:35275756-35288158	90.0454	93.1781	0.0493376
ATP5S	chr14:50779046-50792946	3.09435	2.1127	-0.550553
ATP5SL	chr19:41937222-41945843	23.7825	16.0153	-0.570445
ATP6AP1	chrX:153656977-153664862	114.743	64.2489	-0.836658
ATP6AP1L	chr5:81601165-81614147	2.63524	4.19512	0.670777
ATP6AP2	chrX:40440215-40465888	35.3732	50.2563	0.506647
ATP6V0A1	chr17:40610861-40674597	18.9549	11.7585	-0.688865
ATP6V0A2	chr12:124196864-124246301	2.43255	3.00115	0.303048
ATP6V0A4	chr7:138391038-138490769	0.184548	0.419372	1.18424
ATP6V0B	chr1:44440601-44443972	112.995	85.9472	-0.394737
ATP6V0C	chr16:2563726-2570224	221.042	155.112	-0.511011
ATP6V0CP3	chr6:42695313-42695932	0.292983	0.316805	0.112781
ATP6V0D1	chr16:67471916-67515089	106.633	59.9799	-0.830102
ATP6V0D2	chr8:87111138-87166454	6.13045	0.547342	-3.48548
ATP6V0E1	chr5:172410762-172461900	144.676	159.545	0.14114
ATP6V0E2	chr7:149564782-149577787	6.3709	6.13452	-0.0545466
ATP6V1A	chr3:113465865-113530905	5.81624	8.32552	0.517452
ATP6V1B1	chr2:71162997-71192561	4.28258	1.13872	-1.91107
ATP6V1B2	chr8:20054703-20079207	49.6562	36.77	-0.433445
ATP6V1C1	chr8:104033247-104085285	5.48348	6.42845	0.229379
ATP6V1C2	chr2:10861774-10952960	0.458864	1.10944	1.2737
ATP6V1D	chr14:67804580-67826720	13.1914	22.4991	0.770265
ATP6V1E1	chr22:18074902-18111588	58.6476	52.0217	-0.172961
ATP6V1E2	chr2:46738985-46747096	0.583312	0.840989	0.527819
ATP6V1F	chr7:128502856-128505903	162.628	123.798	-0.393581
ATP6V1G1	chr9:117349993-117361152	43.3672	34.2886	-0.338872
ATP6V1G2	chr6_ssto_hap7:2827543-2845430	0.358292	0.902621	1.33299
ATP6V1G2-DDX39B	chr6_ssto_hap7:2827543-2845430	7.30709	3.03828	-1.26604
ATP6V1G3	chr1:198492351-198510075	0	0	0
ATP6V1H	chr8:54628114-54755850	15.7689	12.6156	-0.321876
ATP7A	chrX:77166193-77305892	1.07387	1.1877	0.145349
ATP7B	chr13:52506805-52585630	1.5498	0.923909	-0.746254
ATP8A1	chr4:42410391-42659122	2.47706	2.06192	-0.264641
ATP8A2	chr13:25946208-26595420	0.203002	0.128047	-0.664826
ATP8B1	chr18:55297533-55470327	4.15223	4.32004	0.0571552
ATP8B2	chr1:154298035-154323780	13.6433	11.9502	-0.191154
ATP8B3	chr19:1782073-1812270	0.698295	0.907886	0.378675
ATP8B4	chr15:50150434-50411419	0.70134	1.20376	0.779357
ATP8B5P	chr9:35406751-35483026	0.284451	0.0190004	-3.90408
ATP9A	chr20:50213313-50384908	7.83107	6.28239	-0.317897
ATP9B	chr18:76829396-77138282	7.14423	3.94453	-0.856927
ATPAF1	chr1:47098410-47134099	6.13929	6.35217	0.0491776
ATPAF1-AS1	chr1:47137499-47139251	0	0	0
ATPAF2	chr17:17921333-17942480	8.89919	7.19674	-0.306331
ATPBD4	chr15:35663169-36151202	0.892273	1.61273	0.853944
ATPIF1	chr1:28562601-28564616	173.503	151.955	-0.191323
ATR	chr3:142168076-142297668	1.37051	2.82198	1.04199
ATRIP	chr3:48488217-48507054	3.06628	2.94202	-0.0596819
ATRN	chr20:3451664-3631769	12.2932	11.8002	-0.0590435
ATRNL1	chr10:116853123-117708496	0.00714487	0.0206022	1.52782
ATRX	chrX:76760355-77041719	1.96262	3.73672	0.928989
ATXN1	chr6:16299342-16761721	3.20236	4.49345	0.488688
ATXN10	chr22:46067677-46241187	13.2713	13.8913	0.0658747
ATXN1L	chr16:71879898-71919174	10.6753	6.81475	-0.647548
ATXN2	chr12:111890017-112037480	8.92612	7.18645	-0.312754
ATXN2L	chr16:28834413-28848558	35.8877	38.0613	0.0848349
ATXN3	chr14:92524895-92572965	2.14932	1.69762	-0.340365
ATXN3L	chrX:13336767-13338518	0	0	0
ATXN7	chr3:63850232-63989136	3.65891	4.392	0.263464
ATXN7L1	chr7:105245220-105517031	2.73804	1.90268	-0.525111
ATXN7L2	chr1:110026560-110035420	2.09748	1.55234	-0.434213
ATXN7L3	chr17:42269172-42275529	16.8701	18.0117	0.0944717
ATXN7L3B	chr12:74931550-74935232	18.5671	17.7787	-0.0625982
ATXN8OS	chr13:70274724-70713885	0	0	0
AUH	chr9:93976096-94124206	5.89591	4.53567	-0.378399
AUP1	chr2:74753774-74784678	59.5684	56.7984	-0.0686973
AURKA	chr20:54944444-54967351	0.702618	2.85217	2.02125
AURKAIP1	chr1:1309109-1310818	61.0836	57.3259	-0.0915993
AURKAPS1	chr1:220321609-220445843	0	0.0658612	1.79769e+308
AURKB	chr17:8108048-8113883	0.825895	6.16629	2.90037
AURKC	chr19:57742376-57746916	1.27797	0.824276	-0.632652
AUTS2	chr7:69063904-70257885	5.97344	6.27612	0.0713124
AVEN	chr15:34158427-34357287	2.43206	5.92121	1.28371
AVIL	chr12:58176527-58209852	2.06073	4.83579	1.23059
AVL9	chr7:32535175-32758780	5.15855	7.90726	0.616214
AVP	chr20:3063201-3065370	0	0	0
AVPI1	chr10:99437180-99447015	18.5021	5.65282	-1.71065
AVPR1A	chr12:63540215-63546590	0.539827	0.466976	-0.209147
AVPR1B	chr1:206224282-206231482	0.0776293	0.0279805	-1.47218
AVPR2	chrX:153167984-153172620	3.5215	0.601634	-2.54923
AWAT1	chrX:69454504-69460511	0	0.0367303	1.79769e+308
AWAT2	chrX:69260391-69269788	0	0	0
AXDND1	chr1:179334854-179545084	0.0354398	0.0255476	-0.472181
AXIN1	chr16:337439-402676	12.2729	10.9814	-0.160407
AXIN2	chr17:63524682-63557740	11.8883	4.0451	-1.55529
AXL	chr19:41725107-41767671	20.9761	10.9876	-0.932868
AZGP1	chr7:99564349-99573735	7.1727	335.014	5.54556
AZGP1P1	chr7:99578384-99581860	0.12462	2.47048	4.30918
AZI1	chr17:79163392-79196751	7.99198	6.08262	-0.393861
AZI2	chr3:28363844-28390618	8.00554	10.9476	0.451541
AZIN1	chr8:103838535-103876397	7.91613	13.8201	0.803905
AZU1	chr19:827830-832017	1.54713	0.0619602	-4.64211
B2M	chr15:45003684-45010357	2650.25	3360.4	0.342505
B3GALNT1	chr3:160801670-160823160	2.34115	5.02571	1.10211
B3GALNT2	chr1:235530727-235667781	2.89827	4.83353	0.737887
B3GALT1	chr2:168675181-168727366	0.155061	0.0670676	-1.20915
B3GALT2	chr1:193091087-193223942	0.838022	0.183859	-2.18839
B3GALT4	chr6_qbl_hap6:4477155-4478841	9.77983	6.10212	-0.680499
B3GALT5	chr21:41029253-41034815	0.0251184	0.0411068	0.710629
B3GALT6	chr1:1167628-1170420	7.83802	8.36504	0.0938842
B3GALTL	chr13:31774111-31906411	1.35251	1.68705	0.318872
B3GAT1	chr11:134248397-134281812	0.652978	1.54747	1.2448
B3GAT2	chr6:71377478-71666788	0.0802301	0	-1.79769e+308
B3GAT3	chr11:62382767-62389647	19.5785	18.5738	-0.0760028
B3GNT1	chr11:66112842-66115161	14.7533	9.50585	-0.634149
B3GNT2	chr2:62423261-62451866	9.26289	8.48907	-0.125857
B3GNT3	chr19:17905918-17924385	0.435796	7.243	4.05486
B3GNT4	chr12:122688227-122692084	0.0936804	0.776615	3.05138
B3GNT5	chr3:182895830-183145855	3.04694	3.94466	0.37254
B3GNT6	chr11:76745434-76753005	0.0796586	1.4356	4.17167
B3GNT7	chr2:232260334-232265875	13.6053	2.42624	-2.48737
B3GNT8	chr19:41931263-41934635	9.73711	1.05157	-3.21095
B3GNT9	chr16:67143914-67184902	14.2149	15.7164	0.144867
B3GNTL1	chr17:80901666-81009686	2.7371	4.2068	0.620077
B4GALNT1	chr12:58013692-58026985	0.436698	1.74207	1.9961
B4GALNT2	chr17:47209821-47247351	0.0760272	0.0543685	-0.483745
B4GALNT3	chr12:569542-671058	4.76584	4.83424	0.0205585
B4GALNT4	chr11:369794-382117	0.543594	2.13498	1.97362
B4GALT1	chr9:33110638-33167356	23.8661	41.8624	0.81069
B4GALT2	chr1:44444873-44456843	13.9138	26.6563	0.937965
B4GALT3	chr1:161141099-161147758	14.7768	16.2622	0.138195
B4GALT4	chr3:118930588-118959752	4.29356	12.5099	1.54283
B4GALT5	chr20:48249482-48330421	13.5779	14.4197	0.086786
B4GALT6	chr18:29202208-29264686	0.317182	0.685946	1.11278
B4GALT7	chr5:177027118-177037346	11.8759	12.4236	0.0650436
B7H6	chr11:17373308-17398868	0.276142	0.376799	0.448384
B9D1	chr17:19246482-19266046	9.58223	9.2101	-0.0571438
B9D2	chr19:41860321-41889987	8.14345	6.58244	-0.307018
BAALC	chr8:104145190-104242533	2.46427	0.398449	-2.62869
BAAT	chr9:104122698-104147287	0.0186073	0.189357	3.34717
BABAM1	chr19:17378231-17390162	36.0568	35.9685	-0.00353804
BACE1	chr11:117103403-117186972	9.36389	22.891	1.2896
BACE1-AS	chr11:117103403-117186972	3.36432	4.39875	0.386779
BACE2	chr21:42539727-42648524	10.7124	19.3554	0.853449
BACH1	chr21:30671219-30734217	3.99073	5.46392	0.453286
BACH2	chr6:90636246-91006627	0.506339	0.434061	-0.222204
BAD	chr11:64037299-64056972	38.8052	27.4698	-0.498405
BAG1	chr9:33252469-33264759	13.2707	7.75854	-0.774383
BAG2	chr6:57037103-57050012	3.69127	5.15557	0.482015
BAG3	chr10:121410881-121437329	15.5567	22.5959	0.538527
BAG4	chr8:38034105-38070819	1.16685	1.8351	0.653249
BAG5	chr14:104022880-104029151	5.21513	5.59021	0.100199
BAG6	chr6_ssto_hap7:2937601-2951276	62.3728	46.6297	-0.419669
BAGE,BAGE5	chr21:11020841-11098937	0.32588	0.117459	-1.47218
BAGE3	chr21:11020841-11098937	0	3.50385e-06	1.79769e+308
BAGE4	chr21:11020841-11098937	0	0.0273152	1.79769e+308
BAGE5	chr21:11020841-11098937	0	0.0292734	1.79769e+308
BAHCC1	chr17:79373539-79433358	6.23805	4.81396	-0.373871
BAHD1	chr15:40733410-40760441	10.2199	11.6148	0.184591
BAI1	chr8:143545376-143626368	1.4877	1.15494	-0.365266
BAI2	chr1:32192717-32229648	0.958743	1.69412	0.821318
BAI3	chr6:69345631-70099403	0.560716	0.266776	-1.07164
BAIAP2	chr17:79008946-79156964	25.2409	12.3112	-1.03578
BAIAP2L1	chr7:97910978-98030427	10.0012	14.2672	0.512525
BAIAP2L2	chr22:38480895-38506676	1.3807	0.746481	-0.887219
BAIAP3	chr16:1383605-1401873	5.88083	2.85185	-1.04412
BAK1	chr6:33540322-33548070	12.1265	13.0022	0.100586
BAMBI	chr10:28966423-28971868	7.29185	2.25279	-1.69457
BANF1	chr11:65764015-65771617	70.7989	73.2618	0.0493337
BANF2	chr20:17674319-17716517	0	0	0
BANK1	chr4:102711763-102995969	1.14847	3.26042	1.50534
BANP	chr16:87985037-88110924	6.52206	4.49923	-0.53565
BAP1	chr3:52435024-52444009	25.7742	18.9957	-0.440253
BARD1	chr2:215593274-215674428	0.764603	1.35958	0.830381
BARHL1	chr9:135457992-135465640	0.0357623	0	-1.79769e+308
BARHL2	chr1:91177578-91182794	0	0	0
BARX1	chr9:96713908-96717608	0.0476459	26.1722	9.10147
BARX2	chr11:129245880-129322174	0.389636	1.06734	1.45382
BASP1	chr5:17217749-17276943	11.9661	35.6616	1.57542
BASP1P1	chr13:23471168-23472320	0	0	0
BATF	chr14:75988783-76013334	9.09546	13.8286	0.60444
BATF2	chr11:64755416-64764517	4.71907	6.39549	0.438551
BATF3	chr1:212859758-212873327	5.56132	3.61375	-0.621928
BAX	chr19:49458116-49465055	63.9173	63.291	-0.0142076
BAZ1A	chr14:35221936-35344853	3.96264	6.43104	0.698591
BAZ1B	chr7:72854727-72936615	12.9258	12.9811	0.00616095
BAZ2A	chr12:56915608-57030163	18.9987	14.2734	-0.412568
BAZ2B	chr2:160175489-160473059	2.83899	4.02121	0.502249
BBC3	chr19:47724078-47736023	5.9081	8.78904	0.57301
BBIP1	chr10:112631552-112679124	1.31274	2.62715	1.00092
BBOX1	chr11:27062508-27149354	0.108626	0.574239	2.40229
BBS1	chr11:66278118-66301084	12.7573	6.8661	-0.893762
BBS10	chr12:76738265-76742222	1.94716	2.15747	0.147971
BBS12	chr4:123653856-123666098	0.921797	1.19899	0.379296
BBS2	chr16:56518258-56554008	14.517	10.9865	-0.402013
BBS4	chr15:72978525-73030817	6.33615	5.27765	-0.263711
BBS5	chr2:170336005-170363165	9.79889	5.65101	-0.794109
BBS7	chr4:122745483-122791652	3.08562	3.32872	0.10941
BBS9	chr7:33169151-33645680	1.94549	2.39356	0.299026
BBX	chr3:107241782-107530049	3.02309	4.75807	0.654355
BCAM	chr19:45312337-45324678	120.511	29.3654	-2.03697
BCAN	chr1:156611739-156629320	0.355212	0.375236	0.0791178
BCAP29	chr7:107220421-107263762	2.70891	4.61349	0.768146
BCAP31	chrX:152965946-152990201	122.368	84.6148	-0.532239
BCAR1	chr16:75262927-75301951	30.9464	20.8733	-0.568111
BCAR3	chr1:94027348-94147385	8.98056	4.68831	-0.937737
BCAR4	chr16:11913691-11922689	0	0.0946772	1.79769e+308
BCAS1	chr20:52560078-52687304	0.800845	1.22175	0.609349
BCAS2	chr1:115110180-115124265	10.7115	15.1233	0.497604
BCAS3	chr17:58755171-59470199	7.34311	4.36547	-0.750255
BCAS4	chr20:49411466-49493714	2.08717	2.32603	0.156319
BCAT1	chr12:24962957-25102393	0.977976	2.82635	1.53107
BCAT2	chr19:49298318-49314320	23.3222	13.0476	-0.837921
BCCIP	chr10:127512103-127569884	14.218	18.2369	0.359141
BCDIN3D	chr12:50222325-50236912	1.06102	1.57129	0.566507
BCHE	chr3:165490691-165555253	3.39454	0.567713	-2.57998
BCKDHA	chr19:41903693-41930910	33.9455	16.9746	-0.999838
BCKDHB	chr6:80816343-81055987	2.98243	4.23483	0.505817
BCKDK	chr16:31119661-31124112	21.6984	24.9225	0.199858
BCL10	chr1:85731459-85742587	2.31067	4.20969	0.8654
BCL11A	chr2:60678301-60780633	0.784648	0.543413	-0.529996
BCL11B	chr14:99635624-99737822	0.856491	0.914245	0.0941419
BCL2	chr18:60790578-60986613	3.09471	2.43351	-0.346764
BCL2A1	chr15:80253231-80263643	15.4465	23.7325	0.619581
BCL2L1	chr20:30252260-30310656	47.3489	49.15	0.0538603
BCL2L10	chr15:52401821-52404972	0.0890931	0.12845	0.527819
BCL2L11	chr2:111878490-111926022	5.44721	6.49321	0.253415
BCL2L12	chr19:50162825-50177173	13.3201	11.1991	-0.25022
BCL2L13	chr22:18121484-18211989	10.6383	7.89113	-0.430959
BCL2L14	chr12:12223877-12252627	0.108368	1.19969	3.46865
BCL2L15	chr1:114356432-114447741	0.357711	0.451264	0.335177
BCL2L2	chr14:23775970-23795394	19.307	12.3494	-0.644679
BCL2L2-PABPN1	chr14:23775970-23795394	38.1131	31.4898	-0.275403
BCL3	chr19:45251977-45263301	17.2434	29.3832	0.768945
BCL6	chr3:187416046-187463513	37.1172	23.7224	-0.645835
BCL6B	chr17:6926368-6932961	10.9697	6.95567	-0.657264
BCL7A	chr12:122459860-122499950	3.99424	2.71968	-0.554487
BCL7B	chr7:72950682-72972065	23.3573	19.5977	-0.25319
BCL7C	chr16:30899115-30905399	39.7271	37.8266	-0.0707222
BCL9	chr1:147013181-147098015	3.63244	2.82107	-0.364697
BCL9L	chr11:118754474-118781613	18.4959	48.3117	1.38516
BCLAF1	chr6:136578000-136610989	5.96566	11.3621	0.929471
BCMO1	chr16:81272295-81324747	0.0822017	0.533314	2.69774
BCO2	chr11:112046207-112089649	1.40953	0.422084	-1.73961
BCOR	chrX:39910498-40036582	7.32146	5.82554	-0.32974
BCORL1	chrX:129139163-129192058	2.92196	1.61784	-0.852867
BCORP1	chrY:21617316-21665039	0.261861	0.350642	0.4212
BCR	chr22:23522551-23660224	9.41935	8.0946	-0.218667
BCRP2	chr22:21457304-21476575	0.657717	0.32983	-0.995743
BCRP3	chr22:25028881-25055114	1.97431	0.269541	-2.87277
BCS1L	chr2:219524378-219528166	15.236	13.209	-0.205968
BCYRN1	chrX:70430034-70948962	257.924	847.416	1.71613
BDAG1,LOC100499484	chr9:100000707-100139577	1.31543	1.04492	-0.332146
BDH1	chr3:197236653-197300194	2.16489	3.75159	0.793208
BDH2	chr4:103998781-104021024	10.5864	11.0753	0.0651358
BDKRB1	chr14:96722558-96731100	0.16834	0.849465	2.33517
BDKRB2	chr14:96671134-96710666	1.46473	4.94945	1.75664
BDNF	chr11:27528398-27743605	0.897657	0.156463	-2.52034
BDNF-AS1	chr11:27528398-27743605	1.47368	0.921822	-0.676867
BDP1	chr5:70751441-70863649	0.986497	1.87078	0.923255
BEAN1	chr16:66460815-66527432	2.73494	5.01408	0.874475
BECN1	chr17:40950853-40976310	23.8692	27.0102	0.178355
BEGAIN	chr14:101003483-101036131	1.05959	0.284216	-1.89845
BEND2	chrX:18181050-18239024	0.252895	0.0991872	-1.35031
BEND3	chr6:107386384-107435636	0.443568	0.496643	0.163054
BEND4	chr4:42112869-42154895	0	0.0307332	1.79769e+308
BEND5	chr1:48998526-50489626	2.76258	1.87432	-0.559644
BEND6	chr6:56819772-56892142	0.146546	1.39094	3.24664
BEND7	chr10:13480483-13544976	2.34753	2.48938	0.0846408
BEST1	chr11:61717355-61735132	4.04558	3.03869	-0.412898
BEST2	chr19:12863406-12869271	0	0.0257348	1.79769e+308
BEST3	chr12:70047388-70093196	0	0	0
BEST4	chr1:45249256-45253426	0.579451	0.719391	0.31209
BET1	chr7:93620999-93633690	2.28147	3.48913	0.6129
BET1L	chr11:202923-207422	26.1397	24.1699	-0.113029
BET3L	chr6:116817650-116880031	0.202009	0.048541	-2.05714
BEX1	chrX:102317580-102319168	1.38709	0.266645	-2.37907
BEX2	chrX:102564273-102565974	7.09135	7.6812	0.115271
BEX4	chrX:102470019-102472122	32.0574	24.0236	-0.416206
BEX5	chrX:101408678-101410986	7.46101	8.27251	0.148955
BFAR	chr16:14726667-14763093	12.1234	10.5956	-0.194328
BFSP1	chr20:17474549-17539605	1.73602	1.04322	-0.734734
BFSP2	chr3:133118789-133194056	0.0428244	0.401322	3.22826
BGLAP	chr1:156182778-156213123	2.70786	13.6579	2.33451
BGN	chrX:152760346-152775004	247.345	357.393	0.530987
BHLHA15	chr7:97841565-97842271	2.66537	12.1397	2.18733
BHLHA9	chr17:1173857-1174565	0	0	0
BHLHB9	chrX:101975641-102007369	0.87115	0.965006	0.147618
BHLHE22	chr8:65492794-65496191	1.06843	1.48539	0.475351
BHLHE23	chr20:61637330-61638387	0	0	0
BHLHE40	chr3:5021096-5026865	65.3085	91.8773	0.492438
BHLHE41	chr12:26272958-26278003	10.0003	11.2371	0.16823
BHMT	chr5:78407603-78428113	0.0265298	0	-1.79769e+308
BHMT2	chr5:78365546-78385897	2.16572	1.31008	-0.725195
BICC1	chr10:60272903-60588845	4.63937	9.37035	1.01417
BICD1	chr12:32260184-32531141	1.68066	5.15333	1.61648
BICD2	chr9:95473644-95527083	17.3878	9.99525	-0.798764
BID	chr22:18216905-18257258	8.82057	10.0298	0.185345
BIK	chr22:43506756-43525718	0.734212	3.76373	2.35789
BIN1	chr2:127805606-127864864	21.6774	14.0292	-0.627762
BIN2	chr12:51674821-51717938	20.5456	13.0388	-0.656025
BIN3	chr8:22462144-22526661	9.04447	9.37907	0.0524086
BIRC2	chr11:102217965-102249401	6.17995	17.6089	1.51064
BIRC3	chr11:102188180-102210135	4.02376	18.9059	2.23222
BIRC5	chr17:76210276-76221716	0.502221	3.679	2.87292
BIRC6	chr2:32582095-32843965	3.18081	5.13578	0.69119
BIRC7	chr20:61867275-61871854	3.776	0.453731	-3.05695
BIRC8	chr19:53792853-53794875	0	0	0
BIVM	chr13:103436630-103528351	2.81316	4.10823	0.546329
BIVM-ERCC5	chr13:103436630-103528351	0.995017	2.73785	1.46025
BK250D10.8	chr22:42348190-42354946	0	0	0
BLCAP	chr20:36145818-36156333	37.5781	24.5109	-0.616472
BLID	chr11:121959810-122073770	0	0.733275	1.79769e+308
BLK	chr8:11351520-11422108	0.638237	1.01219	0.665322
BLM	chr15:91260578-91358686	0.380427	0.843033	1.14797
BLMH	chr17:28575212-28619184	10.5481	9.16604	-0.202615
BLNK	chr10:97951454-98031333	5.26634	5.10857	-0.0438806
BLOC1S1	chr12:56109817-56118526	134.141	101.008	-0.409278
BLOC1S1-RDH5	chr12:56109817-56118526	1.05812	1.41357	0.417835
BLOC1S2	chr10:102033712-102046439	9.53122	12.3391	0.372506
BLOC1S3	chr19:45682002-45685058	6.68624	5.46137	-0.291932
BLVRA	chr7:43798271-43846941	39.7703	35.7741	-0.152773
BLVRB	chr19:40953690-40971725	148.663	91.0216	-0.707766
BLZF1	chr1:169337193-169396670	3.8934	5.44698	0.484426
BMF	chr15:40380091-40401075	8.61061	5.11207	-0.752209
BMI1	chr10:22605311-22620414	7.327	8.0504	0.135837
BMP1	chr8:22022652-22069840	23.2413	34.0246	0.549883
BMP10	chr2:69092612-69098649	0	0	0
BMP15	chrX:50653734-50659641	0	0.0414821	1.79769e+308
BMP2	chr20:6748744-6760910	5.54177	2.39993	-1.20735
BMP2K	chr4:79697531-79833341	5.85578	4.86082	-0.268661
BMP3	chr4:81952118-81978685	1.09075	1.31843	0.273501
BMP4	chr14:54416454-54423554	14.0802	9.05119	-0.637487
BMP5	chr6:55620237-55740375	6.7228	0.803993	-3.06381
BMP6	chr6:7727010-8102828	5.56009	3.50051	-0.667544
BMP7	chr20:55743808-55841707	1.62376	0.355748	-2.19041
BMP8A	chr1:39957317-40025370	1.22744	3.50552	1.51397
BMP8B	chr1:40204516-40254533	0.907536	1.04181	0.199065
BMPER	chr7:33945111-34194112	3.16515	0.742232	-2.09233
BMPR1A	chr10:88516395-88684945	4.60656	4.0544	-0.184201
BMPR1B	chr4:95679127-96079601	0.238886	0.295211	0.305426
BMPR2	chr2:203241049-203432474	3.65621	4.55319	0.316528
BMS1	chr10:43277953-43330385	3.99266	4.61409	0.208695
BMS1P1	chr10:48927373-48952629	0.0907051	0.0544891	-0.735216
BMS1P4	chr10:75458908-75490272	3.43367	3.37533	-0.0247223
BMS1P5	chr10:46737612-46762892	0.332668	0.250712	-0.408051
BMX	chrX:15518899-15574652	1.45946	0.720702	-1.01796
BNC1	chr15:83924654-83953468	0.359357	0.298905	-0.26573
BNC2	chr9:16409500-16870786	1.22136	2.62062	1.10142
BNIP1	chr5:172571444-172591390	4.58824	4.80435	0.0664017
BNIP2	chr15:59955061-59981642	8.98019	12.4726	0.47394
BNIP3	chr10:133781203-133795435	14.1932	12.7069	-0.159591
BNIP3L	chr8:26240522-26270644	16.2836	15.629	-0.0591922
BNIPL	chr1:151009028-151020076	4.67401	1.12225	-2.05827
BOC	chr3:112931374-113160361	12.3061	10.7031	-0.201338
BOD1	chr5:173034147-173043666	11.4767	11.9557	0.0589962
BOD1L	chr4:13570365-13629328	4.37928	5.43855	0.312528
BOD1P	chr18:54814292-54817639	0	0	0
BOK	chr2:242483800-242513553	18.8632	8.67919	-1.11994
BOK-AS1	chr2:242483800-242513553	0.363514	0.156671	-1.21427
BOLA1	chr1:149871154-149872348	8.8521	5.37368	-0.720109
BOLA2	chr16:30204255-30218248	0	0	0
BOLA2B	chr16:29464913-29478899	0	0	0
BOLA3	chr2:74362527-74375039	13.8683	22.6847	0.709924
BOLL	chr2:198591602-198650938	0	0	0
BOP1	chr8:145486055-145515120	10.5871	12.6727	0.259417
BORA	chr13:73302041-73590591	0.612679	1.40577	1.19816
BPESC1	chr3:138823026-138844005	0	0	0
BPGM	chr7:134331530-134364567	5.16498	10.4506	1.01675
BPHL	chr6:3118925-3153432	6.41346	5.86827	-0.128167
BPI	chr20:36932551-36965905	0.482465	0.82936	0.781575
BPIFA1	chr20:31823801-31831115	0.297264	59.9663	7.65626
BPIFA2	chr20:31755959-31769223	0	0	0
BPIFA3	chr20:31805134-31815559	0	0	0
BPIFA4P	chr20:31781410-31798268	0	0	0
BPIFB1	chr20:31870940-31897684	11.556	384.843	5.05755
BPIFB2	chr20:31595406-31611515	0.143894	108.371	9.55676
BPIFB3	chr20:31643229-31661434	0	0	0
BPIFB4	chr20:31669317-31699557	0	0.735498	1.79769e+308
BPIFB6	chr20:31619453-31631853	0	0.530641	1.79769e+308
BPIFC	chr22:32809833-32853373	0	0	0
BPNT1	chr1:220046618-220321383	7.39471	8.26835	0.161106
BPTF	chr17:65821779-65980494	5.91343	6.01502	0.0245743
BPY2	chrY:26764150-26785352	0	0	0
BPY2B	chrY:27177049-27198251	0	0	0
BRAF	chr7:140433812-140624564	1.55513	1.8097	0.218715
BRAP	chr12:112079949-112123790	4.16035	5.10189	0.294329
BRAT1	chr7:2577443-2595392	14.4215	9.25483	-0.639938
BRCA1	chr17:41196311-41277500	0.671556	1.78209	1.40799
BRCA2	chr13:32889616-32973809	0.076289	0.381035	2.32038
BRCC3	chrX:154299694-154351349	4.28257	6.34097	0.566226
BRD1	chr22:50166936-50218452	13.4743	8.65618	-0.638408
BRD2	chr6_ssto_hap7:4367204-4430060	60.6426	52.8836	-0.197511
BRD3	chr9:136890560-136933141	7.94149	4.87656	-0.703545
BRD4	chr19:15348300-15391262	17.4338	13.5578	-0.362761
BRD7	chr16:50352928-50402845	18.7392	16.7844	-0.158935
BRD7P3	chr6:118781934-119031238	0	0.0194549	1.79769e+308
BRD8	chr5:137475458-137514358	17.1304	16.1853	-0.0818758
BRD9	chr5:863849-892939	16.374	49.0156	1.58183
BRDT	chr1:92414927-92479985	0.0870553	0.0251024	-1.79411
BRE	chr2:28004265-28561767	10.1833	12.4856	0.294062
BREA2	chr8:144779284-144780583	1.29659	1.09962	-0.237716
BRF1	chr14:105675622-105864484	13.3709	8.09306	-0.724344
BRF2	chr8:37654400-37707431	6.25283	5.42391	-0.205176
BRI3	chr7:97910978-98030427	163.439	102.951	-0.666788
BRI3BP	chr12:125478193-125510349	2.28023	2.54783	0.160087
BRIP1	chr17:59756546-59940920	0.267845	0.700614	1.38722
BRIX1	chr5:34915819-34925787	7.00517	9.03224	0.366664
BRK1	chr3:10157332-10168874	96.0749	116.167	0.273972
BRMS1	chr11:66104803-66112582	29.0591	23.2576	-0.321284
BRMS1L	chr14:36295596-36341169	1.43325	1.86344	0.378675
BROX	chr1:222885905-222906106	3.46338	5.43916	0.651201
BRP44	chr1:167885912-168045083	12.6268	10.5358	-0.261191
BRP44L	chr6:166778407-166796486	34.6961	39.6354	0.192016
BRPF1	chr3:9773433-9789699	9.46063	6.28497	-0.590031
BRPF3	chr6:36164549-36200567	7.39221	7.07243	-0.0638004
BRS3	chrX:135570124-135574598	0.100726	0	-1.79769e+308
BRSK1	chr19:55795533-55823903	1.82096	4.39597	1.27148
BRSK2	chr11:1411128-1483328	0.350966	0.0665795	-2.39818
BRWD1	chr21:40557403-40685712	3.38068	4.80454	0.507084
BRWD3	chrX:79924986-80065233	0.532426	1.01536	0.931334
BSCL2	chr11:62457733-62494857	14.8076	14.5592	-0.0244099
BSDC1	chr1:32830704-32860062	25.6049	23.7148	-0.110631
BSG	chr19:571324-583493	233.074	184.904	-0.334011
BSN	chr3:49591921-49708982	0.235926	0.105947	-1.15499
BSN-AS2	chr3:49586738-49591799	0.609388	0.311165	-0.969681
BSND	chr1:55464616-55474465	0	0	0
BSPH1	chr19:48471302-48495427	0	0	0
BSPRY	chr9:116111811-116133513	3.43758	2.86718	-0.261762
BST1	chr4:15704572-15733796	9.78271	4.81607	-1.02238
BST2	chr19:17513754-17516384	140.343	249.254	0.828655
BSX	chr11:122848356-122852379	0	0.176073	1.79769e+308
BTAF1	chr10:93683735-93790080	5.5188	7.67393	0.47561
BTBD1	chr15:83685180-83736167	8.96216	12.1812	0.442737
BTBD10	chr11:13409555-13484838	5.52787	7.64567	0.467918
BTBD11	chr12:107712196-108053419	0.444964	0.831543	0.902104
BTBD16	chr10:124030820-124097676	0.07409	0.0534095	-0.472181
BTBD17	chr17:72352554-72357958	0	0.0595652	1.79769e+308
BTBD18	chr11:57479994-57586652	0.0857056	0.0155708	-2.46055
BTBD19	chr1:45274153-45279801	7.52279	6.86698	-0.131594
BTBD2	chr19:1985446-2015702	36.7652	21.1188	-0.799814
BTBD3	chr20:11871476-11907243	6.84269	5.30539	-0.367105
BTBD6	chr14:105675622-105864484	21.446	16.0002	-0.422621
BTBD7	chr14:93703895-93799385	3.08398	3.42003	0.149218
BTBD8	chr1:92545861-92613401	0.293919	0.176565	-0.735216
BTBD9	chr6:38136226-38607924	3.55363	2.13513	-0.734973
BTC	chr4:75671447-75719882	1.46907	0.70601	-1.05714
BTD	chr3:15643254-15687325	8.01828	6.39357	-0.32667
BTF3	chr5:72794249-72801448	189.093	188.861	-0.00177197
BTF3L4	chr1:52521856-52554090	4.3849	10.2571	1.22601
BTF3P11	chr13:77502584-77503224	0	0	0
BTG1	chr12:92534053-92539673	24.0924	17.1909	-0.486928
BTG2	chr1:203274663-203278729	154.267	70.6581	-1.1265
BTG3	chr21:18965967-18985268	6.51749	14.3306	1.13671
BTG4	chr11:111338255-111383064	0.0766535	0.0552575	-0.472181
BTK	chrX:100604434-100641212	10.4011	5.60061	-0.893081
BTLA	chr3:112182812-112218408	0.19123	0.495887	1.3747
BTN1A1	chr6:26501494-26510652	0.0690394	0.0331791	-1.05714
BTN2A1	chr6:26458152-26482737	19.4849	17.6998	-0.13862
BTN2A2	chr6:26383323-26395100	9.92255	8.95711	-0.147678
BTN2A3	chr6:26421618-26430816	1.47002	2.06159	0.487926
BTN3A1	chr6:26402464-26415444	21.9399	23.908	0.123939
BTN3A2	chr6:26365397-26378548	24.2518	26.2265	0.112933
BTN3A3	chr6:26440699-26453643	13.1577	16.5388	0.32995
BTNL2	chr6_ssto_hap7:3709955-3722348	0.104617	0.0377077	-1.47218
BTNL3	chr5:180415844-180433727	0	0	0
BTNL8	chr5:180326076-180377906	0.696944	0.125602	-2.47218
BTNL9	chr5:180467224-180488523	21.6622	1.58555	-3.77212
BTRC	chr10:103113824-103317070	3.05826	3.21415	0.0717257
BUB1	chr2:111395408-111435684	0.443325	2.47676	2.48201
BUB1B	chr15:40453209-40569688	0.206631	2.0192	3.28866
BUB3	chr10:124913759-124924886	28.2437	40.4375	0.517765
BUD13	chr11:116618885-116643714	8.44797	22.6028	1.41982
BUD31	chr7:99006600-99063824	31.6828	37.0862	0.227186
BVES	chr6:105544698-105585049	0.443319	0.302264	-0.552539
BYSL	chr6:41888964-41900784	4.19446	5.9736	0.510117
BZRAP1	chr17:56378593-56494931	6.42992	3.60616	-0.834338
BZW1	chr2:201676268-201688569	25.1891	56.7947	1.17296
BZW2	chr7:16685758-16746148	7.27791	10.3613	0.50961
C10orf10	chr10:45455218-45490172	56.9682	45.8927	-0.311892
C10orf103	chr10:75007124-75118617	0.555624	0.455504	-0.286645
C10orf105	chr10:73156690-73575704	0.790279	0.237742	-1.73297
C10orf107	chr10:63422718-63526091	1.27804	0.879428	-0.539296
C10orf108	chr10:320129-735608	0.417076	0.182196	-1.19482
C10orf11	chr10:77542518-78317126	4.42233	3.82553	-0.209147
C10orf111	chr10:15137383-15146256	0.246287	0.269765	0.13136
C10orf113	chr10:21068902-21463116	0	0	0
C10orf114	chr10:21783420-21786213	1.53542	0.368947	-2.05714
C10orf116	chr10:88728187-88769960	226.96	49.9986	-2.18248
C10orf118	chr10:115881973-115934364	1.46442	3.28538	1.16573
C10orf12	chr10:98741040-98745585	0.210521	0.607035	1.52782
C10orf120	chr10:124457224-124459338	0	0	0
C10orf122	chr10:127344262-127371713	0	0	0
C10orf125	chr10:135168657-135171529	25.2727	16.9813	-0.573636
C10orf128	chr10:50363890-50396407	43.2908	17.0664	-1.3429
C10orf129	chr10:96953956-96988686	0	0.0290923	1.79769e+308
C10orf131	chr10:97471535-97849992	0.0626303	0.406337	2.69774
C10orf136	chr10:44340753-44346070	0.0663828	0.0957072	0.527819
C10orf137	chr10:127408083-127452712	2.20457	3.50021	0.66694
C10orf140	chr10:21802408-21814611	0.305027	0.267986	-0.186779
C10orf18	chr10:5726800-5805703	2.66964	5.74212	1.10494
C10orf2	chr10:102747292-102754158	2.14063	3.19884	0.579516
C10orf25	chr10:45493145-45500777	1.16053	0.676793	-0.777995
C10orf26	chr10:104503726-104576021	17.7526	21.8537	0.299848
C10orf27	chr10:72530994-72545157	0	0.0636658	1.79769e+308
C10orf28	chr10:99894380-100004654	3.55861	3.50823	-0.0205692
C10orf32	chr10:104613966-104661655	6.26205	6.80513	0.119987
C10orf32-AS3MT	chr10:104613966-104661655	3.25368	0.860591	-1.91867
C10orf35	chr10:71390002-71393355	2.93179	4.83075	0.720464
C10orf40	chr10:61717974-61720671	0	0	0
C10orf44	chr10:44124264-44170147	0	0	0
C10orf46	chr10:120440493-120514758	3.15087	3.60195	0.193028
C10orf47	chr10:11865396-11936709	3.25137	0.814023	-1.9979
C10orf53	chr10:50887683-50916956	0	0	0
C10orf54	chr10:73156690-73575704	26.6157	14.2553	-0.900775
C10orf55	chr10:75669726-75682535	0.473195	3.57648	2.91803
C10orf57	chr10:81805988-81852307	5.66902	6.39511	0.17387
C10orf58	chr10:82168241-82192753	11.5173	9.75303	-0.239878
C10orf62	chr10:99344101-99372555	0	0	0
C10orf67	chr10:23605519-23633772	0.400328	0.0641302	-2.64211
C10orf68	chr10:32735040-33171792	0.0726616	0.0189587	-1.93833
C10orf71	chr10:50507186-50535537	0	0	0
C10orf76	chr10:103605355-103815932	7.62906	5.40944	-0.496028
C10orf81	chr10:115511212-115542192	1.90567	5.33426	1.48499
C10orf82	chr10:118423206-118429481	0.0770411	0	-1.79769e+308
C10orf88	chr10:124690418-124713919	1.07763	1.58413	0.555833
C10orf90	chr10:128113573-128210010	0.0211814	0.0152691	-0.472181
C10orf91	chr10:134258713-134261825	0.113907	0.0821122	-0.472181
C10orf92	chr10:134621895-134674363	1.91398	0.370898	-2.36748
C10orf93	chr10:134742688-134756089	1.10078	0.34915	-1.65661
C10orf95	chr10:104209573-104216050	5.75145	0.449882	-3.67631
C10orf96	chr10:118083939-118139541	0	0	0
C10orf99	chr10:85933553-85945050	0	0	0
C11orf1	chr11:111744779-111754797	6.93024	7.07762	0.0303583
C11orf10	chr11:61556601-61560085	232.599	384.975	0.726922
C11orf16	chr11:8932700-8954553	4.06968	0.867361	-2.23021
C11orf2	chr11:64863682-64879180	48.4447	26.5822	-0.865876
C11orf20	chr11:64067862-64072239	3.71723	0.568411	-2.70922
C11orf21	chr11:2317506-2323143	6.32851	2.69668	-1.23068
C11orf24	chr11:68028802-68039469	14.7293	23.5955	0.679822
C11orf30	chr11:76156068-76262589	3.13419	4.06352	0.374641
C11orf31	chr11:57479994-57586652	36.195	33.4206	-0.115052
C11orf34	chr11:112118875-112131583	0.0455449	0.0656643	0.527819
C11orf35	chr11:537521-560779	7.14935	6.42775	-0.153498
C11orf36	chr11:3239173-3244361	0	0	0
C11orf40	chr11:4592652-4599050	0	0	0
C11orf41	chr11:33563876-33695646	0.0693879	0.284729	2.03683
C11orf42	chr11:6226797-6232365	0.0648291	0.140201	1.11278
C11orf45	chr11:128761312-128787951	1.26473	1.18137	-0.0983665
C11orf46	chr11:30344648-30359165	8.90557	16.9326	0.92702
C11orf48	chr11:62430288-62441162	12.9174	13.8602	0.101625
C11orf49	chr11:46958250-47198676	13.6604	9.68768	-0.495779
C11orf51	chr11:71709957-71823822	28.3603	41.7683	0.558537
C11orf52	chr11:111783459-111797595	6.131	2.49223	-1.29869
C11orf53	chr11:111126706-111156972	0.28745	0.103608	-1.47218
C11orf54	chr11:93474792-93496247	4.0403	7.03029	0.799121
C11orf57	chr11:111944967-111957522	3.49795	4.20783	0.266567
C11orf58	chr11:16760147-16779901	20.6195	21.8076	0.0808214
C11orf61	chr11:124636393-124670299	4.1289	7.23464	0.809165
C11orf63	chr11:122753472-122830430	2.91407	4.80624	0.721875
C11orf65	chr11:108253726-108338258	0.220263	0.317564	0.527819
C11orf66	chr11:61248584-61258400	9.02625	2.40033	-1.91089
C11orf67	chr11:77532207-77583398	52.8426	81.148	0.618854
C11orf68	chr11:65684282-65686531	25.4506	22.5376	-0.175365
C11orf70	chr11:101918168-101955291	3.7844	3.47144	-0.124529
C11orf71	chr11:114262169-114271139	10.0195	5.24393	-0.934085
C11orf73	chr11:86013252-86056985	12.3154	20.4927	0.734651
C11orf74	chr11:36613492-36680817	2.96304	8.7575	1.56344
C11orf75	chr11:93211638-93276546	15.077	33.8577	1.16714
C11orf80	chr11:66512206-66614003	3.50432	4.28465	0.290042
C11orf82	chr11:82612736-82645699	0.290185	1.1636	2.00355
C11orf83	chr11:62430288-62441162	5.90299	4.79215	-0.300772
C11orf84	chr11:63580922-63595190	9.74053	9.62047	-0.017893
C11orf85	chr11:64705928-64727609	0.0964237	0.139019	0.527819
C11orf86	chr11:66742753-66744479	0	0.357878	1.79769e+308
C11orf87	chr11:109292845-109299893	0.0212552	0.0229835	0.112781
C11orf88	chr11:111385509-111407756	8.46721	3.10789	-1.44595
C11orf9	chr11:61520120-61555989	11.2646	0.65245	-4.10978
C11orf91	chr11:33719653-33722286	0.435283	1.31789	1.59821
C11orf92	chr11:111164113-111179353	1.52386	0.466013	-1.70929
C11orf93	chr11:111164113-111179353	2.54455	0.718919	-1.82351
C11orf94	chr11:45928085-45928833	0	0.265638	1.79769e+308
C11orf95	chr11:63527363-63536113	6.1743	5.43907	-0.182915
C11orf96	chr11:43964105-43965433	87.59	34.2845	-1.35321
C12orf10	chr12:53693469-53700965	27.7599	23.5709	-0.235996
C12orf11	chr12:27058111-27091254	2.19758	4.37232	0.992487
C12orf12	chr12:91345991-91348953	0	0	0
C12orf23	chr12:107349543-107367813	3.77258	13.7227	1.86294
C12orf24	chr12:110890290-110928192	1.94191	2.06649	0.0897012
C12orf26	chr12:82746082-82873016	1.82745	1.57004	-0.219026
C12orf29	chr12:88429267-88535993	1.5438	2.57665	0.739008
C12orf32	chr12:2986364-2998626	3.97365	8.85065	1.15532
C12orf33	chr12:9208184-9217666	0.121453	0.0656641	-0.887219
C12orf34	chr12:110152186-110211292	0.47722	0.478632	0.00426098
C12orf35	chr12:32112352-32146043	3.38604	7.27901	1.10414
C12orf36	chr12:13523604-13529679	0	0.117184	1.79769e+308
C12orf37	chr12:91311799-91342446	0	0.0730332	1.79769e+308
C12orf39	chr12:21679255-21684210	0	0.115607	1.79769e+308
C12orf4	chr12:4596900-4647637	2.05601	3.57167	0.796754
C12orf40	chr12:40019971-40115720	0	0	0
C12orf41	chr12:49046994-49076035	7.17421	7.94872	0.147903
C12orf42	chr12:103695732-103889749	0.0543611	0.117563	1.11279
C12orf43	chr12:121440847-121454300	5.53668	4.70763	-0.234022
C12orf44	chr12:52463757-52471279	25.4752	27.3246	0.101105
C12orf45	chr12:105380097-105388505	8.43566	13.2106	0.647118
C12orf47	chr12:112277572-112331228	6.24221	4.29424	-0.539655
C12orf48	chr12:102513955-102591614	0.169392	0.862019	2.34735
C12orf49	chr12:117153595-117175843	14.1922	5.20933	-1.44593
C12orf5	chr12:4430358-4469190	0.881187	1.34711	0.612352
C12orf50	chr12:88373815-88423176	0	0	0
C12orf51	chr12:112597991-112819896	6.44299	5.43996	-0.244132
C12orf52	chr12:113623554-113630119	9.76885	10.0043	0.0343545
C12orf53	chr12:6802956-6809812	0.309806	0.290331	-0.0936697
C12orf54	chr12:48876285-48890297	0.2665	0	-1.79769e+308
C12orf56	chr12:64660762-64784345	0	0.023542	1.79769e+308
C12orf57	chr12:7053202-7055165	202.359	207.249	0.0344473
C12orf59	chr12:10331556-10344403	0.494863	0.25481	-0.957608
C12orf60	chr12:14956505-14976791	0.396139	0.428349	0.112781
C12orf61	chr12:62995530-62997214	0.370325	0.563577	0.605821
C12orf62	chr12:50505899-50514234	48.2318	47.4625	-0.0231965
C12orf65	chr12:123717843-123742506	7.04639	6.34982	-0.15017
C12orf66	chr12:64586418-64616076	0.991496	1.0996	0.149307
C12orf67	chr12:24719897-24737102	0.0808746	0.0291502	-1.47218
C12orf68	chr12:48577365-48579709	0.71157	0.656579	-0.116038
C12orf69	chr12:14956505-14976791	0.544956	0.0693255	-2.97468
C12orf70	chr12:27619742-27655118	0	0.246564	1.79769e+308
C12orf71	chr12:27233989-27235455	0.0798683	0.11515	0.527819
C12orf73	chr12:104343980-104350993	1.88134	1.79845	-0.0650059
C12orf74	chr12:93096618-93102325	0.147285	0.15926	0.112781
C12orf75	chr12:105724413-105765296	7.59775	9.44314	0.313694
C12orf76	chr12:110478982-110505500	2.41239	1.78943	-0.430959
C12orf77	chr12:25146364-25150373	0.279965	0.571822	1.03032
C13orf15	chr13:42031541-42045013	294.798	32.0856	-3.19973
C13orf16	chr13:111973014-111996594	0.48174	0.955002	0.98725
C13orf26	chr13:31506833-31549153	0	0.22103	1.79769e+308
C13orf27	chr13:103418462-103426149	1.287	2.22663	0.790853
C13orf30	chr13:43355685-43365685	4.22776	1.00644	-2.07063
C13orf33	chr13:31456971-31506745	2.9536	8.23548	1.47938
C13orf35	chr13:113301357-113338811	0	0	0
C14orf1	chr14:76117232-76127538	16.4996	11.7627	-0.488211
C14orf101	chr14:57046510-57116232	2.97189	2.95385	-0.00878079
C14orf102	chr14:90744397-90798481	3.48953	3.00015	-0.217998
C14orf105	chr14:57936594-57960576	0.42227	0.152202	-1.47218
C14orf109	chr14:93651295-93653431	9.01505	11.5328	0.355336
C14orf118	chr14:76618258-76669134	3.62093	4.23438	0.22579
C14orf119	chr14:23527773-23569665	9.72895	11.4446	0.234309
C14orf126	chr14:31915242-31926680	3.09984	2.27006	-0.449461
C14orf128	chr14:32544624-32545905	1.52631	1.50778	-0.0176155
C14orf129	chr14:96846021-96853563	2.45194	6.62239	1.43343
C14orf132	chr14:96505661-96560135	9.00534	2.96557	-1.60247
C14orf135	chr14:60558628-60601532	2.97422	4.67682	0.653019
C14orf142	chr14:93669236-93695561	7.1399	9.02977	0.338785
C14orf148	chr14:77860364-77889399	0.442388	0.23918	-0.887219
C14orf149	chr14:59939405-59951073	7.29408	6.97352	-0.0648382
C14orf153	chr14:104029298-104057236	7.91266	9.02428	0.18965
C14orf159	chr14:91580356-91691703	21.9246	18.0669	-0.2792
C14orf162	chr14:70036530-70037918	0	0	0
C14orf165	chr14:24391456-24403777	0.167878	0.302547	0.849747
C14orf166	chr14:52456227-52471420	40.0993	61.1803	0.609491
C14orf166B	chr14:77292724-77336645	0.0398034	0.0286932	-0.472181
C14orf167	chr14:24407939-24438488	5.1217	4.93188	-0.0544873
C14orf169	chr14:73945188-74025651	5.07083	4.41351	-0.200295
C14orf176	chr14:21558204-21572863	0.185878	0.29884	0.685012
C14orf177	chr14:99177949-99184103	0	0	0
C14orf178	chr14:78183943-78236085	0.426098	0.307146	-0.472263
C14orf180	chr14:105046055-105056183	0.518945	0.160326	-1.69457
C14orf182	chr14:50448429-50474238	0.319051	0.336148	0.0753065
C14orf183	chr14:50550368-50559361	0.0789372	0.0569038	-0.472181
C14orf184	chr14:92038787-92041383	0.152793	0.403862	1.40229
C14orf19	chr14:35409127-35409702	0.163819	0	-1.79769e+308
C14orf2	chr14:104378624-104387903	66.2571	76.7719	0.212503
C14orf21	chr14:24769097-24774374	9.815	8.88591	-0.143469
C14orf23	chr14:29241909-29264000	0.0622248	0.116637	0.906466
C14orf28	chr14:45366506-45376460	1.51051	1.17014	-0.368346
C14orf33	chr14:56042874-56046810	0.186216	0.134238	-0.472181
C14orf34	chr14:56247852-56263392	0	0.0243501	1.79769e+308
C14orf37	chr14:58470807-58618847	0.825499	1.99886	1.27584
C14orf38	chr14:59951160-60043549	0.101338	0.0367346	-1.46396
C14orf39	chr14:60902673-60952764	0.0238042	0.0514795	1.11278
C14orf43	chr14:74181824-74253896	9.7884	4.1467	-1.23911
C14orf45	chr14:74486058-74551196	1.66957	1.77292	0.0866542
C14orf48	chr14:94463615-94478041	0	0	0
C14orf49	chr14:95883830-95942173	2.67797	1.54438	-0.794109
C14orf50	chr14:65016619-65056096	0.659076	0.694392	0.0753065
C14orf55	chr14:70935595-70950473	0.172083	0.12405	-0.472181
C14orf64	chr14:98391946-98444461	0.776913	1.0151	0.3858
C14orf70	chr14:101123604-101139081	0	0	0
C14orf79	chr14:105452615-105461855	4.51534	3.41123	-0.404543
C14orf80	chr14:105956191-105965585	7.01008	4.81552	-0.541741
C14orf82	chr14:51955854-52197444	0.270974	0.368972	0.445356
C14orf86	chr14:94371075-94395954	0	0.019977	1.79769e+308
C14orf93	chr14:23456109-23479360	4.6352	3.12068	-0.570769
C15orf17	chr15:75192327-75199462	18.9717	15.7762	-0.2661
C15orf2	chr15:24920540-24928593	0.0776288	0.095133	0.293353
C15orf23	chr15:40674921-40686489	3.25479	5.23742	0.686294
C15orf24	chr15:34376223-34394053	35.6316	51.992	0.545131
C15orf26	chr15:81426643-81441516	1.19924	0.320185	-1.90514
C15orf27	chr15:76352298-76497304	1.91475	0.580122	-1.72272
C15orf29	chr15:34432874-34502297	1.8015	2.40684	0.417941
C15orf32	chr15:93014906-93044347	0	0	0
C15orf33	chr15:49447975-49913118	0.374276	0.470583	0.330346
C15orf34	chr15:72635777-72671129	0.721124	0.517858	-0.477689
C15orf37	chr15:80135888-80217196	2.83015	1.816	-0.640113
C15orf38	chr15:90373830-90456222	13.2523	7.40343	-0.839978
C15orf38-AP3S2	chr15:90373830-90456222	4.56398	2.54462	-0.842842
C15orf39	chr15:75494220-75504510	10.4161	7.43592	-0.486237
C15orf40	chr15:83654994-83680393	9.24247	9.25159	0.00142406
C15orf41	chr15:36871811-37110707	1.31778	1.02153	-0.367366
C15orf42	chr15:90118817-90198682	0.131943	0.537057	2.02517
C15orf43	chr15:45248902-45271421	0	0	0
C15orf44	chr15:65871095-65903627	8.98458	10.3071	0.19812
C15orf48	chr15:45722762-45725647	1.1949	48.1548	5.33272
C15orf5	chr15:77400497-77712446	0.0470936	0.101846	1.11278
C15orf50	chr15:70127572-70135306	0.162216	0	-1.79769e+308
C15orf52	chr15:40623652-40633168	9.53802	10.4936	0.137748
C15orf53	chr15:38988798-38992239	0.033119	0.119373	1.84975
C15orf54	chr15:39542884-39547048	0	0.0763455	1.79769e+308
C15orf55	chr15:34638065-34649931	0.0169746	0	-1.79769e+308
C15orf56	chr15:40453209-40569688	0.317061	0.0914241	-1.79411
C15orf57	chr15:40845297-40857252	8.9766	9.22089	0.0387364
C15orf58	chr15:90777486-90785312	1.75174	1.37758	-0.34665
C15orf59	chr15:74032140-74043816	9.13287	1.23203	-2.89003
C15orf60	chr15:73735498-73925753	0	0	0
C15orf61	chr15:67547137-67819641	3.99264	2.78693	-0.518664
C15orf62	chr15:41060066-41106767	2.53135	8.60529	1.76532
C15orf63	chr15:44038589-44094769	0.52529	0.46391	-0.179269
C16orf11	chr16:610421-615529	0	0	0
C16orf13	chr16:684428-686347	48.372	55.6254	0.201572
C16orf3	chr16:90089007-90114191	1.46378	0.888591	-0.720109
C16orf42	chr16:1383605-1401873	34.329	39.0035	0.184176
C16orf45	chr16:15528324-15682116	13.7924	10.9261	-0.336091
C16orf46	chr16:81087101-81110872	0.958155	1.09828	0.196917
C16orf48	chr16:67696849-67700628	20.5869	8.8846	-1.21235
C16orf5	chr16:4560676-4588816	14.1174	9.18775	-0.619694
C16orf52	chr16:22019455-22095972	1.62446	2.32133	0.514995
C16orf53	chr16:29827527-29859360	10.1758	11.3704	0.160149
C16orf54	chr16:29753785-29757340	6.74835	2.77196	-1.28363
C16orf55	chr16:89724209-89737675	2.17748	1.48126	-0.555839
C16orf57	chr16:58035276-58055527	13.5334	18.6414	0.461982
C16orf58	chr16:31494438-31519706	36.5185	29.2214	-0.321603
C16orf59	chr16:2510114-2514964	0.5987	2.18876	1.87021
C16orf61	chr16:81009698-81066709	10.5597	17.2686	0.709577
C16orf62	chr16:19566736-19712485	9.95558	10.7829	0.115172
C16orf7	chr16:89773540-89883065	8.68175	9.35117	0.107161
C16orf70	chr16:67143914-67184902	7.58552	5.4765	-0.469996
C16orf71	chr16:4746510-4799397	1.3147	0.614272	-1.09779
C16orf72	chr16:9185536-9213555	5.09974	8.87657	0.799577
C16orf73	chr16:1877224-1922179	0.0422822	0.0680227	0.685966
C16orf74	chr16:85741123-85784689	3.07333	2.91177	-0.0779024
C16orf78	chr16:49407807-49433319	0.238045	0	-1.79769e+308
[truncated: 14,383 more rows]

## Sheet: A448
RNA-seq of cancer versus normal lung tissues
gene	locus	448p	448c	log2(fold_change)
1/2-SBSRNA4	chr4:110351118-110461615	0.969538	1.89944	0.970204
A1BG	chr19:58858171-58874214	5.35386	18.2801	1.77162
A1BG-AS1	chr19:58858171-58874214	4.73158	4.71148	-0.00614207
A1CF	chr10:52559168-52645435	0.0115169	0.0139365	0.275107
A2LD1	chr13:100741268-101241046	3.49085	3.71113	0.0882813
A2M	chr12:9217772-9268558	588.075	72.8634	-3.01273
A2ML1	chr12:8975149-9029377	0.0942712	0.0253494	-1.89487
A2MP1	chr12:9381128-9386803	0	0	0
A4GALT	chr22:43088126-43116876	6.93818	8.83033	0.34791
A4GNT	chr3:137842559-137851229	0.499516	0	-1.79769e+308
AA06	chr17:31340105-32483825	0	0	0
AAA1	chr7:34386123-34917944	0.0347639	0.0373919	0.105135
AAAS	chr12:53701239-53715412	28.0893	55.1337	0.972915
AACS	chr12:125549924-125627871	6.24648	4.75531	-0.393504
AACSP1	chr5:178191863-178203277	0.344573	0	-1.79769e+308
AADAC	chr3:151347319-151546276	1.30261	0.0600464	-4.43919
AADACL2	chr3:151347319-151546276	0	0	0
AADACL3	chr1:12776117-12788726	0	0	0
AADACL4	chr1:12704565-12727097	0	0	0
AADAT	chr4:170981372-171011372	2.36194	0.691106	-1.77299
AAGAB	chr15:67493366-67547074	6.91732	5.14971	-0.425724
AAK1	chr2:69685126-69870977	1.27924	0.709969	-0.849455
AAMP	chr2:219128851-219134893	56.0256	85.3841	0.607883
AANAT	chr17:74449432-74466199	0.0634465	0.0512511	-0.307957
AARS	chr16:70286296-70323412	32.7658	49.0019	0.580645
AARS2	chr6:44266462-44281063	5.91832	7.65358	0.370946
AARSD1	chr17:41102542-41132545	11.6894	22.9653	0.974256
AASDH	chr4:57204456-57253638	1.15068	0.363772	-1.66138
AASDHPPT	chr11:105921824-105969419	2.08939	2.66178	0.349312
AASS	chr7:121713597-121784344	16.5639	0.802612	-4.36719
AATF	chr17:35306174-35414171	18.4831	39.6012	1.09934
AATK	chr17:79008946-79156964	7.56505	3.80784	-0.990379
AATK-AS1	chr17:79008946-79156964	0	0.613138	1.79769e+308
ABAT	chr16:8768443-8878432	2.76949	1.52173	-0.863903
ABCA1	chr9:107543283-107690527	7.48329	1.30878	-2.51545
ABCA10	chr17:67144147-67323323	0.366397	0.0137475	-4.73617
ABCA11P	chr4:419223-533320	1.36919	1.83159	0.419776
ABCA12	chr2:215796265-216003151	0.00586891	0.0428249	2.86729
ABCA13	chr7:48211056-48687091	0.0307495	0.0570526	0.89173
ABCA17P	chr16:2390922-2476700	0.0655155	0.327677	2.32236
ABCA2	chr9:139901685-139931234	8.15955	6.40622	-0.349017
ABCA3	chr16:2325878-2390747	198.314	7.66336	-4.69367
ABCA4	chr1:94458393-94586705	0.190622	0.331205	0.797012
ABCA5	chr17:67144147-67323323	0.346335	0.0528517	-2.71215
ABCA6	chr17:67074846-67138015	0.830449	0.157142	-2.40183
ABCA7	chr19:1040101-1065570	10.451	7.35468	-0.506914
ABCA8	chr17:66863430-66951533	2.35667	0.12216	-4.26991
ABCA9	chr17:66970772-67057136	1.08747	0.172689	-2.65473
ABCB1	chr7:87133178-87461613	0.752059	0.0186672	-5.33227
ABCB10	chr1:229652328-229694442	1.82913	0.772357	-1.24381
ABCB11	chr2:169779448-169887833	0.0114208	0	-1.79769e+308
ABCB4	chr7:87031360-87105019	0.0720613	0.441785	2.61605
ABCB5	chr7:20655244-20796637	1.91575	0.472735	-2.0188
ABCB6	chr2:220074487-220083712	6.88174	14.38	1.06321
ABCB7	chrX:74273104-74376132	5.30767	2.79659	-0.92441
ABCB8	chr7:150725509-150744869	9.19604	4.98322	-0.883936
ABCB9	chr12:123405497-123451056	2.00891	1.53392	-0.389194
ABCC1	chr16:16043433-16236930	11.0679	7.64	-0.53474
ABCC10	chr6:43395291-43423786	9.50676	5.29555	-0.844173
ABCC11	chr16:48200821-48269088	0	0.0197799	1.79769e+308
ABCC12	chr16:48116883-48180681	0	0.0169677	1.79769e+308
ABCC13	chr21:15646119-15673692	0.119533	0.0690297	-0.792117
ABCC2	chr10:101542462-101611662	0.140018	0.217215	0.633513
ABCC3	chr17:48712217-48769063	20.5115	96.714	2.23729
ABCC4	chr13:95672082-95953687	1.50657	1.09231	-0.463884
ABCC5	chr3:183637723-183735727	28.2672	5.58236	-2.34018
ABCC6	chr16:16243421-16317328	9.68021	4.01252	-1.27053
ABCC6P1	chr16:18582569-18609607	0.600659	0.300755	-0.997959
ABCC6P2	chr16:14916288-14918559	1.14192	2.8473	1.31813
ABCC8	chr11:17414431-17498449	0.579568	0	-1.79769e+308
ABCC9	chr12:21950323-22089628	0.977317	0.44088	-1.14844
ABCD1	chrX:152990322-153010216	19.4772	3.31039	-2.55671
ABCD2	chr12:39945021-40013843	0.0508133	0	-1.79769e+308
ABCD3	chr1:94883932-94984219	4.62033	2.88144	-0.681204
ABCD4	chr14:74751979-74769767	16.4577	8.69728	-0.92013
ABCE1	chr4:145916312-146050676	1.40375	1.79036	0.350968
ABCF1	chr6_ssto_hap7:1871447-1891586	22.3003	44.1551	0.985515
ABCF2	chr7:150904922-150924317	14.8672	17.8673	0.265191
ABCF3	chr3:183903862-183911795	26.9786	24.5551	-0.135794
ABCG1	chr21:43619798-43717354	30.9672	1.97162	-3.97329
ABCG2	chr4:89011415-89080011	0.77805	0.129515	-2.58674
ABCG4	chr11:119019749-119033374	1.99163	0.0231951	-6.42398
ABCG5	chr2:44039610-44065958	0.0205818	0.0332064	0.690097
ABCG8	chr2:44066102-44105605	0	0.017109	1.79769e+308
ABHD1	chr2:27346656-27357542	0.294454	0.339401	0.204946
ABHD10	chr3:111697827-111712210	5.15528	4.96978	-0.0528678
ABHD11	chr7:73150424-73153190	18.1494	58.1048	1.67874
ABHD11-AS1	chr7:73149398-73150330	16.8258	26.3666	0.648032
ABHD12	chr20:25228705-25371618	80.7499	87.5419	0.116513
ABHD12B	chr14:51338877-51371688	0.0409858	0	-1.79769e+308
ABHD13	chr13:108870762-108886603	0.901155	0.495653	-0.862444
ABHD14A	chr3:52009041-52023218	21.3482	12.5205	-0.769824
ABHD14A-ACY1	chr3:52009041-52023218	0	0	0
ABHD14B	chr3:52002525-52008646	28.6378	18.6364	-0.619799
ABHD15	chr17:27887688-27894042	6.2785	2.73955	-1.19648
ABHD16A	chr6_ssto_hap7:2985531-3001955	37.7282	35.36	-0.0935246
ABHD16B	chr20:62492565-62494341	13.4109	11.9164	-0.170453
ABHD2	chr15:89631380-89745591	19.3352	5.6729	-1.76907
ABHD3	chr18:19230857-19284766	8.13683	3.28197	-1.3099
ABHD4	chr14:23067146-23081265	23.1643	11.8184	-0.970872
ABHD5	chr3:43732374-43764217	2.50433	1.37409	-0.865953
ABHD6	chr3:58223258-58280461	6.8906	1.11557	-2.62685
ABHD8	chr19:17402939-17414282	16.4368	8.61646	-0.931766
ABI1	chr10:26986594-27150016	14.7677	11.5042	-0.36028
ABI2	chr2:204193002-204296892	3.18602	5.95898	0.903312
ABI3	chr17:47283595-47300587	30.1811	2.05529	-3.87623
ABI3BP	chr3:100468178-100712334	5.74741	0.197294	-4.86449
ABL1	chr9:133589267-133763062	13.1883	8.41852	-0.647618
ABL2	chr1:179068461-179198819	1.99206	2.14387	0.105953
ABLIM1	chr10:116190868-116444414	9.48053	6.16662	-0.620487
ABLIM2	chr4:7967036-8160559	0.97643	2.00452	1.03767
ABLIM3	chr5:148521053-148639999	7.5948	0.407767	-4.2192
ABO	chr9:136130562-136150630	30.6998	21.4592	-0.516629
ABP1	chr7:150549572-150558379	2.58146	0.13252	-4.28391
ABR	chr17:906758-1090616	46.2593	25.4964	-0.85945
ABRA	chr8:107771710-107782472	0.0204688	0	-1.79769e+308
ABT1	chr6:26597170-26600277	12.6738	22.6357	0.836752
ABTB1	chr3:127391780-127399769	45.2782	14.9175	-1.60181
ABTB2	chr11:34172533-34379555	0.977658	0.752823	-0.377018
ACAA1	chr3:38080695-38178733	114.147	36.8606	-1.63074
ACAA2	chr18:47309873-47340251	48.2342	9.29566	-2.37543
ACACA	chr17:35441926-35766902	8.13333	8.30035	0.0293269
ACACB	chr12:109577201-109706030	2.7245	0.554117	-2.29773
ACAD10	chr12:112123856-112194911	7.90568	5.79159	-0.44893
ACAD11	chr3:132276981-132593050	5.76966	5.43007	-0.087513
ACAD8	chr11:134123433-134135746	12.4137	21.2931	0.778452
ACAD9	chr3:128598332-128631957	19.8607	15.5587	-0.352192
ACADL	chr2:211052715-211090215	3.88138	0.0184182	-7.71929
ACADM	chr1:76190042-76229355	6.0701	4.31665	-0.491809
ACADS	chr12:121163570-121177811	29.9161	10.1251	-1.56298
ACADSB	chr10:124768428-124817806	4.9231	1.2553	-1.97154
ACADVL	chr17:7093209-7128585	209.978	138.058	-0.604965
ACAN	chr15:89346673-89418585	0.187413	0.0585235	-1.67914
ACAP1	chr17:7239847-7254793	12.2328	6.35948	-0.943776
ACAP2	chr3:194995464-195163817	1.67132	0.767837	-1.12212
ACAP3	chr1:1227763-1243269	18.1933	42.3	1.21725
ACAT1	chr11:107992257-108018891	18.2256	12.3902	-0.556761
ACAT2	chr6:160181290-160210735	7.21478	4.87075	-0.566813
ACBD3	chr1:226332379-226374423	7.84325	8.94567	0.189737
ACBD4	chr17:43209966-43221543	13.8284	18.3553	0.408561
ACBD5	chr10:27484142-27531068	4.31081	2.74746	-0.649858
ACBD6	chr1:180257351-180472022	15.262	12.0733	-0.338123
ACBD7	chr10:15117473-15130775	0.313262	1.51624	2.27506
ACCN1	chr17:31340105-32483825	0.0419911	0	-1.79769e+308
ACCN2	chr12:50451486-50477394	0.832532	1.49637	0.845891
ACCN3	chr7:150745604-150749843	2.51981	4.17254	0.727613
ACCN4	chr2:220378891-220403494	0.0988555	0.671403	2.76379
ACCN5	chr4:156750880-156787425	0	0.0282891	1.79769e+308
ACCS	chr11:44087728-44105569	14.8757	3.27099	-2.18516
ACCSL	chr11:44069530-44081527	0	0	0
ACD	chr16:67679029-67694718	8.32428	13.3785	0.684513
ACE	chr17:61554421-61575741	140.606	7.52747	-4.22335
ACE2	chrX:15579155-15620192	0.316077	0.0509955	-2.63183
ACER1	chr19:6306509-6333640	0	0.0475963	1.79769e+308
ACER2	chr9:19408924-19452500	0.453366	0.38163	-0.248503
ACER3	chr11:76571916-76734850	1.95934	0.442969	-2.14509
ACHE	chr7:100487614-100493541	1.19994	4.95999	2.04737
ACIN1	chr14:23527773-23569665	58.1402	46.7727	-0.31387
ACLY	chr17:40023178-40075272	21.7523	29.5239	0.440714
ACMSD	chr2:135596185-135676176	0	0.0507318	1.79769e+308
ACN9	chr7:96745904-96811075	2.87273	10.0194	1.80231
ACO1	chr9:32384600-32450832	7.97677	8.75187	0.133786
ACO2	chr22:41865128-41940479	49.4648	35.9688	-0.459654
ACOT1	chr14:73945188-74025651	1.97677	0.4814	-2.03784
ACOT11	chr1:55013806-55100417	4.81596	3.15395	-0.610665
ACOT12	chr5:80256557-81047072	0	0	0
ACOT13	chr6:24667262-24719403	6.32059	5.83367	-0.115655
ACOT2	chr14:74035771-74042359	17.0604	3.98602	-2.09763
ACOT4	chr14:74058409-74062470	4.85986	1.88652	-1.36519
ACOT6	chr14:74083547-74086592	0.260757	0.0525878	-2.3099
ACOT7	chr1:6324331-6453826	17.0645	19.6366	0.20255
ACOT8	chr20:44462469-44486048	22.2358	61.1719	1.45999
ACOT9	chrX:23721776-23761407	13.6246	8.38083	-0.701051
ACOX1	chr17:73937588-74002080	4.19154	5.61769	0.422497
ACOX2	chr3:58490862-58522929	7.46297	3.5402	-1.07592
ACOX3	chr4:8368008-8442452	5.64711	2.33037	-1.27695
ACOXL	chr2:111490149-111875799	4.57191	1.33938	-1.77123
ACP1	chr2:264868-278282	38.127	69.7084	0.870521
ACP2	chr11:47260852-47290401	84.6338	17.9082	-2.24061
ACP5	chr19:11685474-11689801	1122.71	49.4947	-4.50356
ACP6	chr1:147119167-147142634	5.59574	9.39555	0.747648
ACPL2	chr3:140950681-141013486	1.39664	1.83271	0.392015
ACPP	chr3:132036210-132087146	2.38864	0.897577	-1.41208
ACPT	chr19:51293671-51298481	0.0456436	0.184102	2.01202
ACR	chr22:51176651-51183727	0.984368	0.252664	-1.96198
ACRBP	chr12:6747241-6756580	4.87102	2.32762	-1.06537
ACRC	chrX:70430034-70948962	0.508995	0.594668	0.224433
ACRV1	chr11:125495035-125550793	0	0.15659	1.79769e+308
ACSBG1	chr15:78463186-78527049	0.0566498	0.0152299	-1.89516
ACSBG2	chr19:6135709-6193112	0.0416229	0.0503655	0.275059
ACSF2	chr17:48503518-48552200	35.7767	48.1636	0.428922
ACSF3	chr16:89160216-89222171	8.6796	5.55107	-0.644862
ACSL1	chr4:185676748-185747215	34.3998	2.71304	-3.66442
ACSL3	chr2:223725731-223808119	5.5755	3.30728	-0.753455
ACSL4	chrX:108884563-108976621	4.10577	0.74282	-2.46657
ACSL5	chr10:114133915-114188138	18.8738	12.1978	-0.629762
ACSL6	chr5:131285666-131347761	0.150864	0.0759952	-0.989266
ACSM1	chr16:20634558-20702578	0.98894	0.433077	-1.19126
ACSM2A	chr16:20462858-20498991	0.0567359	0.0152562	-1.89487
ACSM2B	chr16:20548082-20587695	0.0474031	0	-1.79769e+308
ACSM3	chr16:20775311-20860990	8.86213	1.44866	-2.61294
ACSM4	chr12:7456927-7480969	0.0678131	0	-1.79769e+308
ACSM5	chr16:20420855-20452281	5.27815	0.0570249	-6.5323
ACSS1	chr20:24986872-25039616	20.0059	7.63528	-1.38967
ACSS2	chr20:33462765-33515769	36.8849	13.5046	-1.44958
ACSS3	chr12:81471808-81649582	8.50584	0.535832	-3.9886
ACTA1	chr1:229566992-229569843	0.202545	0.130714	-0.631832
ACTA2	chr10:90694830-90775542	227.522	191.305	-0.250134
ACTB	chr7:5566778-5570232	2012.25	1518.14	-0.406507
ACTBL2	chr5:56775842-56778636	0.0201528	0	-1.79769e+308
ACTC1	chr15:35080296-35087927	0.0448847	0	-1.79769e+308
ACTG1	chr17:79476996-79479892	845.232	1506.56	0.833838
ACTG2	chr2:74120092-74146780	29.2565	6.38563	-2.19586
ACTL6A	chr3:179280707-179306193	8.61782	17.4007	1.01375
ACTL6B	chr7:100240725-100254084	0	0	0
ACTL7A	chr9:111624602-111626035	0	0	0
ACTL7B	chr9:111616868-111618275	0	0	0
ACTL8	chr1:18081807-18153558	0	0	0
ACTL9	chr19:8807750-8809172	0	0	0
ACTN1	chr14:69340839-69446083	58.9679	42.7742	-0.463187
ACTN2	chr1:236849769-236927558	0.482921	0.0486963	-3.3099
ACTN3	chr11:66314390-66330797	0.0590233	0.0793564	0.427062
ACTN4	chr19:39138266-39235114	186.127	180.551	-0.0438823
ACTR10	chr14:58666832-58702353	6.41617	5.02533	-0.352495
ACTR1A	chr10:104238985-104262512	51.903	34.7233	-0.579913
ACTR1B	chr2:98272401-98280561	33.2353	35.6247	0.100162
ACTR2	chr2:65454828-65498390	27.884	14.1125	-0.982465
ACTR3	chr2:114647536-114716167	44.8071	25.0149	-0.840939
ACTR3B	chr7:152456850-152552463	1.62194	3.20772	0.983828
ACTR3BP2	chr2:92129158-92130496	0	0	0
ACTR3BP5	chr10:38989726-38991371	0	0	0
ACTR3C	chr7:149944300-150035245	1.02764	0.680969	-0.593669
ACTR5	chr20:37377096-37401089	2.77598	10.8637	1.96845
ACTR6	chr12:100594573-100618201	1.78315	1.13991	-0.645506
ACTR8	chr3:53901093-53916229	4.57365	3.41898	-0.419781
ACTRT1	chrX:127184940-127186382	0	0	0
ACTRT2	chr1:2938045-2939467	0	0	0
ACVR1	chr2:158592957-158732374	7.06416	8.23248	0.220809
ACVR1B	chr12:52345450-52390863	8.86029	9.68014	0.127674
ACVR1C	chr2:158383278-158485399	0.0381971	0.0299692	-0.349984
ACVR2A	chr2:148602569-149271044	0.956479	0.420927	-1.18416
ACVR2B	chr3:38492517-38534633	0.38332	0.878646	1.19673
ACVRL1	chr12:52301201-52317145	32.2361	3.55421	-3.18108
ACY1	chr3:52009041-52023218	26.537	19.973	-0.409954
ACY3	chr11:67410025-67418130	0.237996	0.19199	-0.309903
ACYP1	chr14:75519927-75530736	5.94554	29.2301	2.29757
ACYP2	chr2:54342409-54532435	7.07149	13.2693	0.908002
ADA	chr20:43248162-43280376	15.1659	3.1061	-2.28765
ADAD1	chr4:123300120-123350947	0	0	0
ADAD2	chr16:84224722-84230772	0.0497058	0.0454148	-0.130251
ADAL	chr15:43622871-43646096	0.942575	0.602959	-0.644548
ADAM1	chr12:112336866-112339706	1.28708	0.766732	-0.747309
ADAM10	chr15:58888509-59042177	9.02981	3.47249	-1.37873
ADAM11	chr17:42836567-42859214	0.298447	0.33104	0.149528
ADAM12	chr10:127702901-128077127	0.568593	0.629237	0.146208
ADAM15	chr1:155006281-155042029	49.2312	41.6683	-0.240623
ADAM17	chr2:9629410-9695917	6.07886	5.29358	-0.199557
ADAM18	chr8:39442086-39587583	0	0.0677757	1.79769e+308
ADAM19	chr5:156904311-157002783	2.59499	0.731335	-1.82712
ADAM2	chr8:39601254-39695779	0	0.051811	1.79769e+308
ADAM20	chr14:70989077-71001732	0.0403367	0.0162697	-1.3099
ADAM21	chr14:70918873-70926622	0.0424347	0.0342319	-0.309903
ADAM21P1	chr14:70712469-70714518	0	0	0
ADAM22	chr7:87563565-87832204	0.156247	0.382206	1.29052
ADAM23	chr2:207308367-207482679	0.440176	0.0887721	-2.3099
ADAM28	chr8:24151579-24212726	2.3347	1.47809	-0.659507
ADAM29	chr4:175839508-175899331	0.0889533	0	-1.79769e+308
ADAM30	chr1:120436155-120439147	0	0	0
ADAM32	chr8:38965049-39142436	0.124127	0.150199	0.275059
ADAM33	chr20:3648619-3662738	3.82645	1.29569	-1.56228
ADAM3A	chr8:39308563-39380470	0	0	0
ADAM5P	chr8:39172181-39260375	0	0	0
ADAM6	chr14:106435818-106438358	0	0	0
ADAM7	chr8:24298508-24366275	0	0	0
ADAM8	chr10:135075919-135090407	17.4449	21.3152	0.289072
ADAM9	chr8:38854504-38962779	24.1708	13.172	-0.875788
ADAMDEC1	chr8:24241797-24263526	7.64374	0.249491	-4.93722
ADAMTS1	chr21:28208605-28217728	10.6709	2.90727	-1.87595
ADAMTS10	chr19:8645125-8675588	7.6887	2.84017	-1.43676
ADAMTS12	chr5:33527286-33892124	0.90122	0.549691	-0.713259
ADAMTS13	chr9:136243283-136324508	1.60143	0.704822	-1.18403
ADAMTS14	chr10:72432558-72522195	1.1961	0.708287	-0.755928
ADAMTS15	chr11:130318868-130346539	1.93674	0.123142	-3.97524
ADAMTS16	chr5:5140442-5320412	1.98094	0.838737	-1.23989
ADAMTS17	chr15:100511642-100882183	0.656105	0.103106	-2.6698
ADAMTS18	chr16:77316024-77469011	0.00914462	0.00737693	-0.309903
ADAMTS19	chr5:128796102-129074376	0	0	0
ADAMTS2	chr5:178537851-178772431	5.5307	2.88218	-0.940304
ADAMTS20	chr12:43748011-43945724	0	0	0
ADAMTS3	chr4:73146685-73434516	0.325245	0.0074964	-5.43919
ADAMTS4	chr1:161159537-161168845	8.21998	2.40757	-1.77156
ADAMTS5	chr21:28290230-28339439	0.15455	0.111317	-0.473402
ADAMTS6	chr5:64444562-64777704	0.118252	0.0655831	-0.850472
ADAMTS7	chr15:79051544-79103773	6.94301	2.15113	-1.69047
ADAMTS8	chr11:130274817-130298539	6.62508	0.243482	-4.76605
ADAMTS9	chr3:64501330-64997143	1.96112	1.63535	-0.262075
ADAMTS9-AS2	chr3:64501330-64997143	0.257857	0.52003	1.01202
ADAMTSL1	chr9:18474078-18910947	0.177721	0.251026	0.498225
ADAMTSL2	chr9:136397285-136440641	8.17512	3.27899	-1.31799
ADAMTSL3	chr15:84322837-84708593	2.45997	0.224431	-3.45429
ADAMTSL4	chr1:150521897-150533412	16.8408	3.43986	-2.29154
ADAMTSL5	chr19:1505016-1513188	1.57395	3.11077	0.982878
ADAP1	chr7:937536-994289	13.7255	34.4096	1.32595
ADAP2	chr17:29248753-29286211	16.7559	2.81257	-2.5747
ADAR	chr1:154554533-154600456	26.4665	22.9844	-0.203513
ADARB1	chr21:46494492-46646478	7.41817	1.84254	-2.00937
ADARB2	chr10:1223252-1779670	0.387348	0.0461024	-3.07072
ADAT1	chr16:75632246-75657221	2.85922	2.33173	-0.294222
ADAT2	chr6:143743968-143771841	1.77793	0.396854	-2.16351
ADAT3	chr19:1905372-1926012	4.39875	2.84488	-0.628726
ADC	chr1:33546713-33585995	2.34827	2.06462	-0.185724
ADCK1	chr14:78266425-78400297	6.28717	1.82132	-1.78743
ADCK2	chr7:140372952-140394908	18.7021	4.85353	-1.94609
ADCK3	chr1:227127937-227175246	15.8701	6.06834	-1.38694
ADCK4	chr19:41197433-41222790	15.4642	17.0241	0.138646
ADCK5	chr8:145597730-145634733	7.98983	17.3953	1.12246
ADCY1	chr7:45614124-45762714	0.318518	0.0959269	-1.73137
ADCY10	chr1:167778624-167883453	0.0219256	0.00884354	-1.30992
ADCY2	chr5:7396342-7830194	0.0822296	0.00663342	-3.63183
ADCY3	chr2:25013135-25142055	16.5175	6.74082	-1.293
ADCY4	chr14:24787554-24804277	10.5819	1.37607	0
ADCY5	chr3:123001142-123167392	1.46997	0.11986	-3.61637
ADCY6	chr12:49159974-49182820	13.1794	12.6529	-0.058811
ADCY7	chr16:50321822-50352043	22.9626	4.16609	-2.46252
ADCY8	chr8:131792546-132052835	0.24112	0	-1.79769e+308
ADCY9	chr16:4012649-4166186	6.53738	4.41712	-0.565605
ADCYAP1	chr18:904943-912173	0.62995	0	-1.79769e+308
ADCYAP1R1	chr7:31092075-31151093	0.394239	0.0135325	-4.86457
ADD1	chr4:2845583-2931789	48.2289	32.5803	-0.5659
ADD2	chr2:70889215-70995375	0.366623	0.0470113	-2.96322
ADD3	chr10:111705316-111895323	4.62877	0.58737	-2.97829
ADH1A	chr4:100010007-100222513	0.219035	0	-1.79769e+308
ADH1B	chr4:100227526-100242572	29.5729	0.458775	-6.01034
ADH1C	chr4:100257648-100273917	1.43903	0	-1.79769e+308
ADH4	chr4:100010007-100222513	0.0294009	0.237176	3.01202
ADH5	chr4:99992129-100009931	31.3296	16.8489	-0.894866
ADH6	chr4:100010007-100222513	0.130772	0	-1.79769e+308
ADH7	chr4:100333417-100356667	0	0	0
ADHFE1	chr8:67344717-67381044	5.4006	1.07049	-2.33485
ADI1	chr2:3501689-3523350	79.8662	32.6857	-1.28893
ADIG	chr20:37209837-37217104	0	0	0
ADIPOQ	chr3:186560462-186576252	0.0716093	0.154046	1.10514
ADIPOR1	chr1:202909960-202927700	61.0268	39.7075	-0.62003
ADIPOR2	chr12:1800246-1897845	11.7423	14.6566	0.319832
ADK	chr10:75910942-76469061	8.07725	27.2037	1.75187
ADM	chr11:10326641-10328923	13.1169	68.1872	2.37807
ADM2	chr22:50920011-50924866	0.607011	2.13581	1.81499
ADNP	chr20:49506882-49547527	6.54366	8.83825	0.433663
ADNP2	chr18:77866914-77898228	2.0145	1.96636	-0.0348964
ADO	chr10:64564515-64568239	3.70746	2.16533	-0.775842
ADORA1	chr1:203096835-203136533	1.0193	0.805807	-0.339077
ADORA2A	chr22:24823529-24890783	7.38688	1.88759	-1.96842
ADORA2B	chr17:15848230-15879210	2.35935	11.9205	2.33699
ADORA3	chr1:112025969-112106597	33.1763	1.75962	-4.23681
ADPGK	chr15:73043707-73090540	26.9942	10.2288	-1.40001
ADPRH	chr3:119298522-119308792	5.67985	0.286369	-4.3099
ADPRHL1	chr13:114076259-114107839	0.896693	1.28715	0.52149
ADPRHL2	chr1:36554452-36559533	27.1608	34.7341	0.354826
ADRA1A	chr8:26605666-26722922	0.432964	0.541316	0.322223
ADRA1B	chr5:159343739-159400017	1.42569	0.3286	-2.11726
ADRA1D	chr20:4201277-4229659	0.678404	0.0513062	-3.72494
ADRA2A	chr10:112836789-112840662	2.21953	0.0114775	-7.59531
ADRA2B	chr2:96778622-96781888	0.102284	0.0550079	-0.894866
ADRA2C	chr4:3768295-3770253	0.565302	0.264015	-1.0984
ADRB1	chr10:115803805-115806667	1.33534	0.712864	-0.905513
ADRB2	chr5:148206155-148208197	6.10465	0.114525	-5.73617
ADRB3	chr8:37820513-37824184	0.0641211	0.137937	1.10513
ADRBK1	chr11:67033904-67054029	56.3403	69.8833	0.31078
ADRBK2	chr22:25960860-26125258	4.11733	0.314061	-3.71259
ADRM1	chr20:60878026-60883918	87.5192	173.954	0.991032
ADSL	chr22:40742503-40762575	27.1011	28.7957	0.0875057
ADSS	chr1:244571793-244615436	3.62414	5.87982	0.698134
ADSSL1	chr14:105190533-105213647	4.07097	75.5857	4.21467
AEBP1	chr7:44143959-44154159	84.2617	99.0927	0.233903
AEBP2	chr12:19592607-19675173	2.22985	4.59399	1.0428
AEN	chr15:89164526-89175512	6.05869	2.40038	-1.33574
AES	chr19:3052907-3062964	304.886	184.43	-0.7252
AFAP1	chr4:7755816-7941653	2.29184	5.56978	1.28111
AFAP1-AS1	chr4:7755816-7941653	0.126213	7.0441	5.80248
AFAP1L1	chr5:148651400-148721367	8.67444	1.06403	-3.02724
AFAP1L2	chr10:116054582-116164515	3.51697	0.90718	-1.95487
AFF1	chr4:87856153-88062206	3.85456	1.34504	-1.51891
AFF2	chrX:147582138-148082193	0.166157	0	-1.79769e+308
AFF3	chr2:100163715-100759037	1.00693	0.138037	-2.86684
AFF4	chr5:132211070-132299354	2.74527	1.98101	-0.470712
AFG3L1P	chr16:90036182-90067195	5.36246	3.69416	-0.537651
AFG3L2	chr18:12328942-12377275	10.9087	5.01657	-1.12071
AFM	chr4:74347461-74369718	0	0	0
AFMID	chr17:76183397-76203782	20.0183	31.474	0.652841
AFP	chr4:74301932-74321492	0	0	0
AFTPH	chr2:64751438-64820138	4.03079	3.41476	-0.239277
AGA	chr4:178351928-178363657	11.1854	2.79486	-2.00077
AGAP1	chr2:236402735-237034120	2.76663	3.13855	0.181969
AGAP11	chr10:88728187-88769960	1.13354	0.389906	-1.53964
AGAP2	chr12:58118993-58135940	4.1259	1.38079	-1.57921
AGAP3	chr7:150783825-150841523	59.4211	38.4828	-0.626762
AGAP4	chr10:46321049-46342921	0.210926	0.0567178	-1.89487
AGAP5	chr10:75434032-75457554	1.057	0.776886	-0.444205
AGAP6	chr10:51748077-51770259	2.50002	2.11514	-0.241191
AGAP7	chr10:51464161-51486327	0.0942101	0.0949986	0.0120247
AGAP8	chr10:51026324-51371331	0.306183	0.303996	-0.0103432
AGAP9	chr10:48215723-48237508	0	0	0
AGBL1	chr15:86685241-87572283	0.73007	0.0128031	-5.83347
AGBL2	chr11:47681142-47736928	0.215641	0.93191	2.11156
AGBL3	chr7:134671258-134820530	0.392011	0.670415	0.774161
AGBL4	chr1:48998526-50489626	0.037498	0.0302494	-0.309903
AGBL5	chr2:27274490-27294567	7.20568	10.1818	0.498789
AGER	chr6_ssto_hap7:3496472-3499827	278.46	8.77532	-4.98787
AGFG1	chr2:228336887-228425938	2.53605	2.51893	-0.00977494
AGFG2	chr7:100136833-100165843	6.08505	3.62902	-0.745687
AGGF1	chr5:76326209-76361058	2.31666	1.45789	-0.668164
AGK	chr7:141251077-141354209	4.79573	5.44712	0.183744
AGL	chr1:100315639-100389579	0.731315	0.387844	-0.915015
AGMAT	chr1:15853351-15911605	0.389275	0.570957	0.552593
AGMO	chr7:15239942-15601640	0.206841	0.0741591	-1.47983
AGPAT1	chr6_ssto_hap7:3468303-3493616	35.0169	41.9265	0.259808
AGPAT2	chr9:139567594-139581911	133.539	65.6936	-1.02344
AGPAT3	chr21:45285115-45407475	14.4171	9.28833	-0.63429
AGPAT4	chr6:161551056-161695107	3.68694	0.55424	-2.73384
AGPAT5	chr8:6565877-6619021	1.11975	1.12516	0.00695366
AGPAT6	chr8:41435706-41482520	13.817	11.3324	-0.285998
AGPAT9	chr4:84457652-84527026	1.20964	0.650539	-0.894866
AGPHD1	chr15:78799905-78829715	1.08438	1.17553	0.116434
AGPS	chr2:178257470-178408564	2.75004	1.11204	-1.30624
AGR2	chr7:16832263-16844738	50.0074	194.521	1.95971
AGR3	chr7:16899029-16921613	23.4833	6.85367	-1.77668
AGRN	chr1:955502-991492	49.809	96.6455	0.956298
AGRP	chr16:67516473-67517716	0.744625	0.375429	-0.987975
AGSK1	chr15:83130032-83182930	0.287874	0.107182	-1.42538
AGT	chr1:230838271-230850336	0.307411	0.495974	0.690097
AGTPBP1	chr9:88161453-88356944	1.99401	0.449597	-2.14897
AGTR1	chr3:148415657-148460790	1.14256	0.624663	-0.871122
AGTR2	chrX:115301957-115306225	4.49336	0	-1.79769e+308
AGTRAP	chr1:11796141-11810828	47.2463	41.5675	-0.184747
AGXT	chr2:241808161-241818536	0	0	0
AGXT2	chr5:34998205-35048240	0	0	0
AGXT2L1	chr4:109663201-109684235	0	0	0
AGXT2L2	chr5:177631507-177659803	42.8114	10.8215	-1.98409
AHCTF1	chr1:247002401-247094726	1.05943	1.38941	0.391185
AHCY	chr20:32868070-32899608	61.5179	41.8071	-0.557258
AHCYL1	chr1:110527386-110566364	25.715	28.8956	0.168243
AHCYL2	chr7:128864854-129070052	14.657	2.3315	-2.65226
AHDC1	chr1:27860755-27930143	5.07803	13.6681	1.42848
AHI1	chr6:135605109-135818903	1.30719	0.624568	-1.06554
AHNAK	chr11:62201015-62314332	45.1903	28.9965	-0.640134
AHNAK2	chr14:105403590-105444694	0.515988	16.401	4.9903
AHR	chr7:17338275-17385775	6.42762	13.1719	1.03511
AHRR	chr5:271735-438405	1.52693	0.787361	-0.955538
AHSA1	chr14:77924372-77935815	62.7293	77.8406	0.311384
AHSA2	chr2:61404554-61697849	23.1466	20.996	-0.140683
AHSG	chr3:186330849-186339107	0	0.0307464	1.79769e+308
AHSP	chr16:31539202-31540124	0	0	0
AICDA	chr12:8754761-8765442	0.161222	0.195086	0.275059
AIDA	chr1:222841354-222885864	8.97897	5.42496	-0.726938
AIF1	chr6_ssto_hap7:2913800-2915605	147.14	11.5848	-3.66689
AIF1L	chr9:133971862-133998539	3.03543	5.24901	0.790144
AIFM1	chrX:129263337-129299861	25.8044	10.5081	-1.29612
AIFM2	chr10:71812356-71892690	11.6598	7.74733	-0.589777
AIFM3	chr22:21319417-21335649	2.10877	1.3772	-0.614665
AIG1	chr6:143382022-143661441	13.4737	8.48154	-0.667751
AIM1	chr6:106959729-107018334	2.30917	0.630486	-1.87284
AIM1L	chr1:26648349-26680621	0.455671	0.902262	0.985552
AIM2	chr1:159032274-159046647	0.937527	0.361708	-1.37403
AIMP1	chr4:106967232-107270381	4.09659	4.71761	0.203633
AIMP2	chr7:6048881-6098860	10.8646	16.4765	0.600778
AIP	chr11:67250504-67258579	92.5192	179.41	0.955435
AIPL1	chr17:6327058-6338519	0.20246	0.375655	0.891768
AIRE	chr21:45705762-45718110	0.0890046	0.358998	2.01202
AJAP1	chr1:4715104-4843851	0.137646	0	-1.79769e+308
AK1	chr9:130628758-130640022	98.3068	25.1754	-1.96527
AK2	chr1:33473540-33502512	22.4262	43.0059	0.939351
AK3	chr9:4709556-4742043	6.31586	3.14769	-1.00468
AK4	chr1:65613231-65697828	0.195301	1.19781	2.61662
AK5	chr1:77747661-78025654	0.0501754	0.0269841	-0.89487
AK7	chr14:96858447-96955112	0.256275	0.258419	0.0120247
AK8	chr9:135600964-135754198	1.01524	0.354156	-1.51936
AKAP1	chr17:55162552-55198710	14.4851	15.4867	0.0964616
AKAP10	chr17:19808749-19881129	4.36897	2.17366	-1.00717
AKAP11	chr13:42846288-42897403	1.13384	0.394476	-1.52321
AKAP12	chr6:151561133-151679694	2.37217	1.23887	-0.93718
AKAP13	chr15:85923870-86292586	27.5813	5.72086	-2.26939
AKAP14	chrX:119029935-119054679	0.195574	0.0660235	-1.56666
AKAP17A	chrY:1660485-1711974	0	0	0
AKAP2	chr9:112403067-112934791	13.7249	1.19376	-3.52321
AKAP3	chr12:4724675-4754343	0.352184	0.0448587	-2.97287
AKAP4	chrX:49955410-49965664	0	0	0
AKAP5	chr14:64932216-64941221	0.282517	0.301639	0.0944868
AKAP6	chr14:32798478-33302268	0.0974174	0.0661779	-0.557831
AKAP7	chr6:131456825-131604675	0.948647	0.0931492	-3.34826
AKAP8	chr19:15464331-15490612	10.3181	7.66777	-0.428298
AKAP8L	chr19:15490858-15529833	49.0464	36.4797	-0.427056
AKAP9	chr7:91570188-91739987	1.93312	1.6937	-0.190758
AKD1	chr6:109814058-110012415	0.373316	0.595773	0.674364
AKIP1	chr11:8932700-8954553	21.5131	17.4026	-0.305913
AKIRIN1	chr1:39456915-39471737	11.3419	14.5875	0.363074
AKIRIN2	chr6:88384577-88411985	16.6705	14.0571	-0.246
AKIRIN2-AS1	chr6:88384577-88411985	1.54226	4.26561	1.4677
AKNA	chr9:117096432-117156685	12.1231	3.34983	-1.85559
AKNAD1	chr1:109358524-109399716	0.0183536	0.0296115	0.690097
AKR1A1	chr1:46016454-46035723	149.238	77.0311	-0.954099
AKR1B1	chr7:134127106-134143888	134.145	7.96628	-4.07375
AKR1B10	chr7:134212343-134226166	1.12454	0.24191	-2.21679
AKR1B15	chr7:134233848-134264592	0.0367202	0.0888661	1.27506
AKR1C1	chr10:5005453-5020158	6.21622	3.33113	-0.900028
AKR1C2	chr10:5031964-5060207	1.78413	2.46734	0.467734
AKR1C3	chr10:5136567-5149878	16.3144	15.0585	-0.115563
AKR1C4	chr10:5238797-5260910	0.0527971	0	-1.79769e+308
AKR1CL1	chr10:5196654-5227150	0	0	0
AKR1D1	chr7:137761177-137803050	0.153317	0.229693	0.583185
AKR1E2	chr10:4868401-4890251	0.966966	1.14007	0.237584
AKR7A2	chr1:19630458-19638640	36.7631	42.3043	0.202547
AKR7A2P1	chr1:113454469-113498975	0	0.0751519	1.79769e+308
AKR7A3	chr1:19609056-19615280	0.804876	11.5655	3.84491
AKR7L	chr1:19592475-19600568	0.0742056	0.858012	3.5314
AKT1	chr14:105235686-105262080	99.6674	77.6257	-0.360587
AKT1S1	chr19:50372296-50380644	30.0714	39.5409	0.394954
AKT2	chr19:40736223-40791302	26.8038	27.7877	0.052009
AKT3	chr1:243419306-244006886	1.53175	0.367604	-2.05896
AKTIP	chr16:53468350-53537170	5.20231	3.80261	-0.452162
ALAD	chr9:116148591-116163618	22.2531	13.612	-0.709124
ALAS1	chr3:52232115-52248343	40.7823	38.7755	-0.0727976
ALAS2	chrX:55035487-55057497	0.152411	0.0983591	-0.631834
ALB	chr4:74269971-74287129	0.076638	0.0206078	-1.89487
ALCAM	chr3:105085556-105295757	6.63298	5.43382	-0.287691
ALDH16A1	chr19:49956472-49974305	25.5199	8.94546	-1.51239
ALDH18A1	chr10:97365685-97416567	8.02459	25.568	1.67184
ALDH1A1	chr9:75515577-75568233	91.3659	0.952908	-6.58318
ALDH1A2	chr15:58245621-58358121	0.860028	0.210863	-2.02808
ALDH1A3	chr15:101420008-101456830	2.633	1.15158	-1.19309
ALDH1B1	chr9:38392701-38398657	3.6279	4.6139	0.34685
ALDH1L1	chr3:125822407-125899485	0.107219	0.0864935	-0.309903
ALDH1L2	chr12:105413561-105478341	0.566004	0.525949	-0.10589
ALDH2	chr12:112204690-112247789	158.982	18.5094	-3.10253
ALDH3A1	chr17:19641297-19651746	14.7913	0.497941	-4.89263
ALDH3A2	chr17:19552063-19580908	26.1422	7.72966	-1.7579
ALDH3B1	chr11:67776047-67796743	48.3887	21.2204	-1.18922
ALDH3B2	chr11:67429632-67448685	2.06083	2.80587	0.445222
ALDH4A1	chr1:19197923-19229293	9.36086	6.9554	-0.428508
ALDH5A1	chr6:24495196-24537435	2.7443	3.78656	0.464451
ALDH6A1	chr14:74486058-74551196	3.98734	2.37844	-0.745409
ALDH7A1	chr5:125877532-125931082	6.21118	6.80827	0.132421
ALDH8A1	chr6:135238527-135271260	0.532143	0.499395	-0.0916316
ALDH9A1	chr1:165631448-165667900	20.0498	5.00627	-2.00178
ALDOA	chr16:30064410-30081741	562.33	1698.69	1.59494
ALDOB	chr9:104182841-104198062	0.0469779	0.0189484	-1.3099
ALDOC	chr17:26900132-26903951	7.06793	102.368	3.85634
ALG1	chr16:5121809-5147789	7.2098	5.72589	-0.332459
ALG10	chr12:34175215-34181236	0.267865	0.417766	0.641187
ALG10B	chr12:38710556-38723528	0.148115	0.2347	0.664101
ALG11	chr13:52586522-52607736	1.14344	1.23067	0.10606
ALG12	chr22:50296853-50312106	17.1567	23.0217	0.424227
ALG13	chrX:110924345-111003875	5.23574	3.31957	-0.657396
ALG14	chr1:95448278-95538507	5.0749	7.00402	0.464804
ALG1L	chr3:125635443-125655887	0.258072	5.96536	4.53076
ALG1L2	chr3:129800673-129830276	0.818014	0.867722	0.0851079
ALG2	chr9:101978706-101984246	8.50995	5.45825	-0.640712
ALG3	chr3:183948316-183967313	29.6288	37.1775	0.327425
ALG5	chr13:37523907-37573504	10.3917	7.78082	-0.417434
ALG6	chr1:63833260-63904233	0.395575	0.252628	-0.646938
ALG8	chr11:77811987-77850699	5.06939	7.98847	0.656105
ALG9	chr11:111652918-111742305	1.83976	2.14344	0.220408
ALK	chr2:29415639-30144477	0.172272	0.0138971	-3.63183
ALKBH1	chr14:78138748-78174356	1.86329	2.21045	0.24649
ALKBH2	chr12:109525992-109531293	5.86807	17.2257	1.55361
ALKBH3	chr11:43902356-43942494	9.36527	4.59463	-1.02737
ALKBH4	chr7:102073995-102105321	5.21732	6.06651	0.217557
ALKBH5	chr17:18086866-18113267	15.1798	17.3314	0.191241
ALKBH6	chr19:36500021-36505141	18.3395	26.5742	0.535072
ALKBH7	chr19:6372443-6375261	44.2542	38.8365	-0.188402
ALKBH8	chr11:107373452-107436461	0.689184	0.730381	0.0837604
ALLC	chr2:3705785-3750260	0	0.0339425	1.79769e+308
ALMS1	chr2:73612885-73837046	0.488534	0.417281	-0.227441
ALMS1P	chr2:73872045-73912694	0	0.121303	1.79769e+308
ALOX12	chr17:6888441-6915653	1.23149	1.29023	0.0672198
ALOX12B	chr17:7975953-7991021	0.0227125	0.238187	3.39054
ALOX12P2	chr17:6756894-6803668	0.447856	0.279174	-0.681872
ALOX15	chr17:4534213-4544960	0.336741	0.101868	-1.72494
ALOX15B	chr17:7942357-7952451	10.906	3.4698	-1.6522
ALOX5	chr10:45869628-45941563	46.4142	5.82792	-2.99351
ALOX5AP	chr13:31287614-31338565	24.8085	23.9076	-0.0533628
ALOXE3	chr17:7999217-8022234	0	0.0834103	1.79769e+308
ALPI	chr2:233320832-233324742	0	0	0
ALPK1	chr4:113218498-113363764	4.23222	2.17257	-0.962016
ALPK2	chr18:56148481-56296189	0.0956467	0.0712226	-0.425381
ALPK3	chr15:85359910-85416713	1.91045	0.479644	-1.99388
ALPL	chr1:21835857-21904905	156.582	1.87151	0
ALPP	chr2:233243347-233247599	1.33284	0.917078	-0.539385
ALPPL2	chr2:233271551-233275424	0.273501	1.02962	1.91249
ALS2	chr2:202564985-202645895	3.08272	2.44953	-0.3317
ALS2CL	chr3:46710484-46735194	33.4562	11.94	-1.48647
ALS2CR11	chr2:202352143-202483905	0.0333009	0	-1.79769e+308
ALS2CR12	chr2:202153146-202222101	0.149959	0.145166	-0.0468693
ALS2CR8	chr2:203776977-203851060	0.788172	0.617483	-0.352111
ALX1	chr12:85674035-85695561	0	0.425091	1.79769e+308
ALX3	chr1:110602996-110613322	0.860031	1.81705	1.07914
ALX4	chr11:44282277-44331716	0	0	0
AMACR	chr5:33987090-34124633	2.20444	2.17116	-0.0219413
AMBN	chr4:71458000-71473004	0	0	0
AMBP	chr9:116822407-116840752	0.976401	0.85615	-0.189609
AMBRA1	chr11:46417963-46612914	8.22236	5.82021	-0.498481
AMD1	chr6:111195986-111216913	6.57504	2.5263	-1.37998
AMDHD1	chr12:96337070-96362370	1.13454	0.130747	-3.11726
AMDHD2	chr16:2570362-2581409	36.3851	14.8435	-1.29352
AMELX	chrX:11155662-11683821	0.0963411	0	-1.79769e+308
AMELY	chrY:6733958-6742068	0	0	0
AMFR	chr16:56395363-56459444	16.3377	6.03699	-1.4363
AMH	chr19:2249112-2252072	0.460307	1.69418	1.87992
AMHR2	chr12:53817638-53825318	0.265828	0.0762961	-1.80081
AMICA1	chr11:118064441-118095809	30.9987	1.53697	-4.33405
AMIGO1	chr1:110049445-110052336	1.77276	0.557174	-1.6698
AMIGO2	chr12:47469489-47473734	2.43421	36.3513	3.90048
AMIGO3	chr3:49726989-49761384	2.77203	3.80303	0.456208
AMMECR1	chrX:109437413-109699562	0.706033	0.528282	-0.418428
AMMECR1L	chr2:128619206-128643514	3.57353	4.8073	0.427878
AMN	chr14:103388992-103397179	2.89233	19.008	2.71631
AMN1	chr12:31824070-31882108	0.711912	2.09839	1.55951
AMOT	chrX:112018104-112084043	0.793702	1.13436	0.515211
AMOTL1	chr11:94501507-94609918	6.09065	4.14709	-0.554495
AMOTL2	chr3:134074189-134093406	9.69831	14.5635	0.586552
AMPD1	chr1:115215719-115238239	0.023828	0.0192211	-0.309964
AMPD2	chr1:110162458-110174677	16.7455	19.0813	0.188393
AMPD3	chr11:10471867-10529126	5.22723	3.52104	-0.570047
AMPH	chr7:38423296-38671167	0.118021	0.122409	0.0526668
AMT	chr3:49454210-49466757	23.93	30.4801	0.349048
AMTN	chr4:71384297-71398459	0.790162	0	-1.79769e+308
AMY1A,AMY1B,AMY1C	chr1:104292278-104301311	0	0	0
AMY1B	chr1:104292278-104301311	0	0	0
AMY1C	chr1:104292278-104301311	0	0	0
AMY2A	chr1:104159998-104168400	0	0	0
AMY2B	chr1:104068577-104122149	2.95645	2.42879	-0.283631
AMZ1	chr7:2719162-2755069	0.16116	1.7701	3.45726
AMZ2	chr17:66244144-66253305	12.8746	19.9045	0.62857
AMZ2P1	chr17:62962667-62971703	1.35416	1.3655	0.0120247
ANAPC1	chr2:112526639-112641741	1.88103	3.69009	0.972132
ANAPC10	chr4:145916312-146050676	3.58902	3.57322	-0.00636731
ANAPC11	chr17:79849598-79858363	102.404	330.886	1.69206
ANAPC13	chr3:134196545-134293855	13.8802	9.38945	-0.563916
ANAPC16	chr10:73856273-73995618	14.6941	20.0074	0.445297
ANAPC2	chr9:140069235-140084822	26.0348	11.8928	-1.13035
ANAPC4	chr4:25378847-25420120	3.67986	1.68899	-1.12349
ANAPC5	chr12:121746047-121792012	29.7458	32.9661	0.148297
ANAPC7	chr12:110810704-110841535	15.7082	9.21496	-0.769464
ANG	chr14:21152335-21168758	16.0588	8.8177	-0.864894
ANGEL1	chr14:77253585-77279283	10.2882	3.11498	-1.72369
ANGEL2	chr1:213165523-213189168	1.23317	0.937945	-0.394792
ANGPT1	chr8:108261709-108510254	1.64161	0.0815238	-4.33175
ANGPT2	chr8:6264112-6501140	1.06125	1.56235	0.557953
ANGPT4	chr20:853296-896960	0.151968	0.0245183	-2.63183
ANGPTL1	chr1:178694299-178889237	0.328009	0.0882011	-1.89487
ANGPTL2	chr9:129677052-129985445	16.4909	28.4316	0.785831
ANGPTL3	chr1:62920396-63153969	0	0	0
ANGPTL4	chr19:8429010-8439257	5.33282	177.089	5.05344
ANGPTL5	chr11:101761404-101871793	0	0	0
ANGPTL6	chr19:10196805-10213425	0.685744	0.505654	-0.439521
ANGPTL7	chr1:11166587-11322608	0.410543	0.041398	-3.3099
ANK1	chr8:41510743-41754280	0.206486	0.145643	-0.503601
ANK2	chr4:113739238-114304896	0.764623	0.0216423	-5.14283
ANK3	chr10:61786055-62493284	1.94475	0.763056	-1.34972
ANKAR	chr2:190540710-190611376	0.173516	0.0799853	-1.11726
ANKDD1A	chr15:65204100-65251041	1.43598	1.20184	-0.256792
ANKFN1	chr17:54230835-54560007	0.0939558	0.0378969	-1.3099
ANKFY1	chr17:4066664-4167274	9.33097	5.28429	-0.820319
ANKH	chr5:14704908-14871887	6.65418	2.27346	-1.54937
ANKHD1	chr5:139781398-139929163	5.40312	3.98277	-0.44002
ANKHD1-EIF4EBP3	chr5:139781398-139929163	6.23135	3.15515	-0.981836
ANKIB1	chr7:91875547-92030698	2.65609	3.7192	0.485686
ANKK1	chr11:113258512-113271140	0.267774	1.26007	2.23442
ANKLE1	chr19:17392453-17398454	0.537058	0.810582	0.593881
ANKLE2	chr12:133302253-133338451	12.1121	35.3015	1.54328
ANKMY1	chr2:241418838-241497405	3.9438	2.80187	-0.493196
ANKMY2	chr7:16639400-16685442	3.4189	4.2982	0.330201
ANKRA2	chr5:72848024-72861511	2.9576	3.12487	0.079371
ANKRD1	chr10:92671856-92681032	4.80588	0.142707	-5.07367
ANKRD10	chr13:111530886-111567416	22.0528	12.2949	-0.842904
ANKRD11	chr16:89334034-89556969	10.6715	7.14148	-0.579468
ANKRD12	chr18:9136750-9285983	1.1441	0.495691	-1.2067
ANKRD13A	chr12:110437234-110477235	10.9505	5.61631	-0.963307
ANKRD13B	chr17:27920526-27948441	1.98667	3.92858	0.98366
ANKRD13C	chr1:70724684-70820417	1.29966	1.63432	0.330554
ANKRD13D	chr11:67056761-67069955	27.6681	46.1535	0.73822
ANKRD16	chr10:5903688-5931860	2.42197	4.00718	0.726405
ANKRD17	chr4:73940501-74124502	5.57553	3.17561	-0.812075
ANKRD18A	chr9:38571360-38620360	0.0738555	0.190653	1.36817
ANKRD19P	chr9:95571892-95600739	0.272992	1.04105	1.9311
ANKRD2	chr10:99332255-99343641	0.29288	0.236265	-0.309906
ANKRD20A1,ANKRD20A3	chr9:67926760-67970293	0	0	2.37152e-322
ANKRD20A2,ANKRD20A3	chr9:43089971-43133544	0	0	2.37152e-322
ANKRD20A3	chr9:67926760-67970293	0	0	0
ANKRD20A4	chr9:69381980-69425109	0	0	0
ANKRD20A5P	chr18:14179095-14227049	0.134116	0.456806	1.7681
ANKRD20A8P	chr2:95421070-95522820	0.0609274	0.0121495	-2.32619
ANKRD20A9P	chr13:19408542-19446109	0.415053	0.592984	0.514696
ANKRD22	chr10:90562486-90611732	0.331529	0.434595	0.390536
ANKRD23	chr2:97503650-97509758	1.14133	2.9923	1.39054
ANKRD24	chr19:4183350-4224811	1.39315	0.583961	-1.25441
ANKRD26	chr10:27293044-27389427	0.21439	0.243407	0.183137
ANKRD26P1	chr16:46503248-46603009	0.00882023	0.028461	1.6901
ANKRD26P3	chr13:19836939-19919113	0	0	0
ANKRD27	chr19:33087906-33166102	4.60728	5.57005	0.273776
ANKRD28	chr3:15708743-15901053	2.30383	2.14342	-0.104121
ANKRD29	chr18:21179977-21242849	8.27384	1.11919	-2.8861
ANKRD30A	chr10:37414784-37521495	0	0	0
ANKRD30B	chr18:14748238-14852737	0	0	0
ANKRD30BL	chr2:132905163-133015542	1.02552	0.620464	-0.724941
ANKRD30BP2	chr21:14410486-14490571	0.097448	0.170324	0.805574
ANKRD31	chr5:74364121-74532703	0.0179036	0.0216641	0.275059
ANKRD32	chr5:93954390-94031573	0.477319	0.513402	0.105134
ANKRD33	chr12:52281792-52285505	0.0662638	0.10691	0.690099
ANKRD33B	chr5:10564434-10657928	0.183012	0.0922721	-0.987975
ANKRD34A	chr1:145470507-145475647	0.26039	0.778441	1.57991
ANKRD34B	chr5:79852573-79866304	0.0139914	1.55758	6.79862
ANKRD34C	chr15:79484048-79590581	0.0100011	0	-1.79769e+308
ANKRD35	chr1:145549208-145568526	0.776629	0.719812	-0.109605
ANKRD36	chr2:97779232-97930257	0.249671	0.395873	0.665006
ANKRD36B	chr2:98121260-98206428	0.469518	0.568137	0.275059
ANKRD36BP1	chr1:168214818-168216668	0.285334	0.230177	-0.309903
ANKRD36BP2	chr2:89065418-89106109	0.239367	0.193096	-0.309903
ANKRD37	chr4:186317839-186347139	4.13576	9.80753	1.24574
ANKRD39	chr2:97513723-97523756	13.5237	22.607	0.741275
ANKRD40	chr17:48770550-48785270	6.60927	7.2859	0.140618
ANKRD42	chr11:82905290-82960013	1.72651	1.14279	-0.595306
ANKRD43	chr5:132149032-132152489	0.04814	0.0129448	-1.89487
ANKRD44	chr2:197851385-198175521	4.35979	0.498634	-3.12821
ANKRD45	chr1:173577474-173639001	0.232729	0.204809	-0.184373
ANKRD46	chr8:101532999-101572012	1.17567	0.932055	-0.334994
ANKRD49	chr11:94227152-94232744	2.5157	4.03406	0.681273
ANKRD5	chr20:10004459-10288066	0.513935	0.741315	0.528501
ANKRD50	chr4:125585203-125633887	2.91178	1.21063	-1.26614
ANKRD52	chr12:56623819-56652143	9.22255	10.4944	0.186388
ANKRD53	chr2:71205574-71212629	0.525077	0.235321	-1.1579
ANKRD54	chr22:38226861-38240378	10.7997	14.4008	0.41515
ANKRD55	chr5:55395506-55529186	0.0454645	0	-1.79769e+308
ANKRD56	chr4:77816081-77819002	0.345801	1.30179	1.91249
ANKRD57	chr2:110371910-110376564	1.86527	1.96842	0.0776533
ANKRD58	chrX:118892575-118894165	7.52936	0.364434	-4.3688
ANKRD6	chr6:90142896-90348474	2.93485	0.785165	-1.90222
ANKRD62P1-PARP4P3	chr22:17134598-17156430	0.0391132	0.063105	0.690097
ANKRD63	chr15:40573644-40574787	0	0	0
ANKRD7	chr7:117864711-117882784	0	0	0
ANKRD9	chr14:102973197-102976128	11.5954	15.7182	0.438884
ANKS1A	chr6:34857037-35059190	8.93477	9.9619	0.156989
ANKS1B	chr12:99039077-100378432	0.184736	0.0114998	-4.00578
ANKS3	chr16:4746510-4799397	6.94303	13.1491	0.921331
ANKS4B	chr16:21245015-21263750	0.34772	0.202586	-0.779389
ANKS6	chr9:101494290-101558794	4.55685	3.02086	-0.593075
ANKUB1	chr3:149478889-149510610	0.0230026	0	-1.79769e+308
ANKZF1	chr2:220094478-220101391	16.6014	42.3079	1.34962
ANLN	chr7:36363758-36493400	0.400165	3.58782	3.16444
ANO1	chr11:69924407-70035652	1.23594	3.70425	1.58357
ANO10	chr3:43407817-43663560	10.6384	4.39687	-1.27473
ANO2	chr12:5671816-6055398	0.846985	0.131857	-2.68336
ANO3	chr11:26353677-26684836	0.00942506	0.00746373	-0.336605
ANO4	chr12:101188373-101522419	0.0266611	0	-1.79769e+308
ANO5	chr11:22214721-22304913	0.105135	0.013048	-3.01034
ANO6	chr12:45566816-45834187	8.33118	5.03674	-0.726031
ANO7	chr2:242127923-242164791	0.133034	1.31685	3.30722
ANO8	chr19:17420336-17445638	6.96614	11.1939	0.684285
ANO9	chr11:417929-442011	10.1813	32.4115	1.67058
ANP32A	chr15:69070874-69113261	29.3268	19.2836	-0.604843
ANP32B	chr9:100745488-100778224	45.7861	44.9546	-0.0264432
ANP32C	chr4:164445449-165304407	0.104027	0	-1.79769e+308
ANP32D	chr12:48866447-48866843	0	0	0
ANP32E	chr1:150190716-150208504	3.38989	6.91659	1.02882
ANPEP	chr15:90328125-90358072	26.2821	3.64156	-2.85145
ANTXR1	chr2:69240275-69476459	9.5511	9.64035	0.013418
ANTXR2	chr4:80822770-80994477	5.60917	2.43026	-1.20668
ANTXRL	chr10:47658233-47701446	0.0813333	0	-1.79769e+308
ANUBL1	chr10:46111038-46168251	0.671924	0.388018	-0.792174
ANXA1	chr9:75766780-75785307	116.22	106.046	-0.132171
ANXA10	chr4:169013687-169108893	1.21726	0	-1.79769e+308
ANXA11	chr10:81914879-81965328	116.414	102.392	-0.185151
ANXA13	chr8:124693033-124749647	0	0.0332455	1.79769e+308
ANXA2	chr15:60639349-60690185	550.23	268.649	-1.03431
ANXA2P1	chr4:154074269-154260474	0.0916302	0.295597	1.68974
ANXA2P2	chr9:33624222-33625532	1.32074	0.722972	-0.869331
ANXA2P3	chr10:66585284-66586634	0.0910484	0	-1.79769e+308
ANXA3	chr4:79472741-79531605	19.5211	10.3297	-0.918236
ANXA4	chr2:69969126-70053596	47.3418	12.3608	-1.93734
ANXA5	chr4:122589151-122618147	185.711	90.2195	-1.04155
ANXA6	chr5:150480266-150537443	90.8397	20.0135	-2.18235
ANXA7	chr10:75135188-75173841	30.2658	33.3932	0.141866
ANXA8,ANXA8L1	chr10:48255224-48271368	1.05245e-05	0	-1.79769e+308
ANXA8L1	chr10:48255224-48271368	0.0894511	0	-1.79769e+308
ANXA8L2	chr10:47746919-47763040	1.60137	0.576704	-1.4734
ANXA9	chr1:150954498-150968114	3.22123	2.70249	-0.25332
AOAH	chr7:36552548-36764154	13.1154	0.216618	-5.91997
AOC2	chr17:40996608-41002724	0.466596	0.838342	0.845364
AOC3	chr17:41003200-41010140	29.4824	7.51633	-1.97175
AOC4	chr17:41019161-41021234	0.27923	0.0901015	-1.63183
AOX1	chr2:201450730-201536217	1.00457	0.204823	-2.29414
AOX2P	chr2:201560445-201658941	0.0295841	0.0596633	1.01202
AP1AR	chr4:113152894-113191211	2.58667	1.19905	-1.10921
AP1B1	chr22:29723668-29784572	105.688	27.8409	-1.92453
AP1B1P1	chr22:32517963-32529456	0	0	0
AP1G1	chr16:71762904-71842976	4.61098	3.11664	-0.565081
AP1G2	chr14:24025197-24048009	33.6971	27.3094	-0.303228
AP1M1	chr19:16308664-16346156	30.1843	16.2572	-0.892717
AP1M2	chr19:10683346-10697991	27.1875	38.9388	0.518268
AP1S1	chr7:100797685-100804557	30.2129	51.4405	0.767739
AP1S2	chrX:15843928-15873100	6.67762	0.243014	-4.78022
AP1S3	chr2:224620046-224702319	1.12706	2.07341	0.879439
AP2A1	chr19:50270179-50316567	36.3783	33.6374	-0.11301
AP2A2	chr11:925808-1012245	36.781	20.9344	-0.813082
AP2B1	chr17:33914281-34053436	21.5448	21.208	-0.0227324
AP2M1	chr3:183892633-183901879	235.121	122.028	-0.946193
AP2S1	chr19:47341422-47354203	201.948	112.925	-0.838618
AP3B1	chr5:77298149-77590528	6.29406	2.44962	-1.36143
AP3B2	chr15:83328032-83378635	0.268385	0.0481123	-2.47983
AP3D1	chr19:2100992-2151556	34.3505	20.3988	-0.751844
AP3M1	chr10:75880014-75910826	4.01902	3.39844	-0.241969
AP3M2	chr8:42010463-42028701	3.07963	1.85176	-0.733864
AP3S1	chr5:115177618-115249778	14.2801	12.8773	-0.149183
AP3S2	chr15:90373830-90456222	2.44404	1.88256	-0.376574
AP4B1	chr1:114356432-114447741	7.03091	5.97972	-0.233635
AP4E1	chr15:51200945-51298097	1.225	0.604625	-1.01867
AP4M1	chr7:99690403-99723128	7.20036	10.6517	0.564941
AP4S1	chr14:31363004-31562638	0.983486	1.60549	0
APAF1	chr12:99039077-100378432	1.37732	1.05423	-0.385678
APBA1	chr9:72042448-72287275	1.57114	0.60731	-1.3713
APBA2	chr15:29213839-29410516	2.19743	34.2755	3.96329
APBA3	chr19:3750770-3761673	13.3011	9.54488	-0.478742
APBB1	chr11:6416354-6440644	13.4722	12.4486	-0.114007
APBB1IP	chr10:26727265-26856732	15.7248	0.640315	-4.61812
APBB2	chr4:40812043-41216635	2.56073	1.19885	-1.0949
APBB3	chr5:139937852-139944189	16.6522	9.59136	0
APC	chr5:112043201-112181936	0.950336	0.126907	-2.90466
APC2	chr19:1450147-1479228	0.199485	0.262607	0.396624
APCDD1	chr18:10454624-10488698	10.7796	3.53549	-1.60832
APCDD1L	chr20:57034425-57089949	0.0538493	1.20184	4.48017
APCS	chr1:159557615-159558661	0	0.0578611	1.79769e+308
APEH	chr3:49711434-49720934	43.3055	33.533	-0.368967
APEX1	chr14:20923289-20925926	79.7617	91.1877	0.193144
APEX2	chrX:55026779-55034212	14.5404	10.7562	-0.434903
APH1A	chr1:150237798-150241532	87.7617	92.3613	0.0736973
APH1B	chr15:63569748-63601325	3.67736	0.762493	-2.26987
API5	chr11:43333504-43366080	5.74569	5.71103	-0.00872745
APIP	chr11:34903842-35017675	11.0126	8.44559	-0.38288
APITD1	chr1:10490158-10512060	3.53406	3.84183	0.120468
APITD1-CORT	chr1:10490158-10512060	1.10487	1.33601	0.274052
APLF	chr2:68694690-68807294	0.286428	0.0346591	-3.04687
APLN	chrX:128779235-128788933	15.3485	2.38428	-2.68647
APLNR	chr11:57001051-57004927	11.4802	0.194958	-5.87985
APLP1	chr19:36359400-36370699	1.37288	4.91803	1.84088
APLP2	chr11:129939715-130014706	270.765	382.39	0.498004
APOA1	chr11:116706468-116708338	2.03148	0.72835	-1.47983
APOA1BP	chr1:156561557-156564091	55.2311	82.3642	0.576537
APOA2	chr1:161192082-161193418	0.193401	0.780077	2.01202
APOA4	chr11:116691417-116694011	0	8.10952	1.79769e+308
APOA5	chr11:116660085-116663136	0.0612485	0	-1.79769e+308
APOB	chr2:21224300-21266945	0.00750334	0.00605291	-0.309903
APOBEC1	chr12:7801995-7818502	0.0757861	0	-1.79769e+308
APOBEC2	chr6:41020939-41032630	0.145957	0.382665	1.39054
APOBEC3A	chr22:39353526-39388783	0.813091	0.203655	-1.99729
APOBEC3B	chr22:39353526-39388783	0.618316	0.695196	0.169075
APOBEC3C	chr22:39410264-39414825	26.0506	6.32306	-2.04262
APOBEC3D	chr22:39417117-39429256	2.76972	1.28199	-1.11136
APOBEC3F	chr22:39436672-39451975	3.56391	1.40818	-1.33963
APOBEC3G	chr22:39473009-39483748	9.66846	1.188	-3.02475
APOBEC3H	chr22:39493228-39500072	2.50539	0.481687	-2.37887
APOBEC4	chr1:183605207-183897666	0.020278	0	-1.79769e+308
APOBR	chr16:28505969-28510291	25.9988	1.76048	-3.88441
APOC1	chr19:45417920-45422606	5130.95	111.678	-5.52181
APOC1P1	chr19:45430059-45434643	9.30837	0.295258	-4.97848
APOC2	chr19:45445494-45452822	109.653	1.92197	-5.83421
APOC3	chr11:116700623-116703787	0.316471	0	-1.79769e+308
APOC4	chr19:45445494-45452822	2.54231	0.511207	-2.31416
APOC4-APOC2	chr19:45445494-45452822	0.236601	0	-1.79769e+308
APOD	chr3:195295572-195311076	9.80113	4.36223	-1.16788
APOE	chr19:45409038-45412650	10534.3	298.653	-5.14048
APOF	chr12:56754354-56756583	0.0351387	1.13385	5.01202
APOH	chr17:64208146-64225556	0.104642	0.168828	0.690097
APOL1	chr22:36649116-36663577	36.3355	9.03163	-2.00832
APOL2	chr22:36622254-36636000	35.2937	14.0108	-1.33287
APOL3	chr22:36536370-36562225	34.293	2.19279	-3.96708
APOL4	chr22:36585175-36600879	6.8765	1.449	-2.24662
APOL5	chr22:36113918-36125529	0	0	0
APOL6	chr22:36044423-36064456	3.99396	0.792759	-2.33286
APOLD1	chr12:12878850-12944399	1.76924	1.23598	-0.51747
APOM	chr6_ssto_hap7:2954468-2956785	1.3101	0.754895	-0.79533
APOO	chrX:23851464-23926057	5.45815	4.51133	-0.274859
APOOL	chrX:84258897-84363974	0.933466	0.665619	-0.487902
APP	chr21:27252860-27543446	152.93	131.009	-0.223204
APPBP2	chr17:58520519-58603580	1.69191	1.55983	-0.117258
APPL1	chr3:57261764-57326710	2.11988	1.23335	-0.781406
APPL2	chr12:105567074-105630008	8.46977	3.97984	-1.08961
APRT	chr16:88875876-88878342	135.928	154.226	0.182202
APTX	chr9:32972603-33001639	10.0596	8.79372	-0.194033
AQP1	chr7:30951414-30965131	390.367	32.0316	-3.60726
AQP10	chr1:154293591-154297801	0.0657633	0.106102	0.690097
AQP11	chr11:77300679-77321401	0.267774	1.08006	2.01202
AQP12A	chr2:241631261-241637900	0	0	0
AQP12B	chr2:241615834-241622317	0	0	0
AQP2	chr12:50344523-50352664	0.0131328	0.105941	3.01202
AQP3	chr9:33441159-33447590	79.4691	235.017	1.5643
AQP4	chr18:24432007-24765289	40.5589	0.227506	-7.47797
AQP5	chr12:50355278-50359461	3.54992	22.5452	2.66696
AQP6	chr12:50366619-50370922	0.191735	0.360902	0.912489
AQP7	chr9:33384947-33402517	1.686	1.5201	-0.149439
AQP7P1	chr9:67270214-67289492	0.666511	0.806508	0.275059
AQP7P3	chr9:42858151-42893137	0.640708	0.775285	0.275059
AQP8	chr16:25228284-25240253	0.0472545	0	-1.79769e+308
AQP9	chr15:58430407-58478110	4.98441	0.568009	-3.13344
AQPEP	chr5:115298150-115363299	0	0.00953424	1.79769e+308
AQR	chr15:35148551-35261995	2.6124	1.99513	-0.388892
AR	chrX:66763873-66944119	0.233845	0.0614774	-1.92743
ARAF	chrX:47420515-47479256	47.0541	31.999	-0.556292
ARAP1	chr11:72396113-72463434	89.7958	50.0922	-0.842063
ARAP2	chr4:36067619-36245979	0.816897	0.229469	-1.83186
ARAP3	chr5:141032967-141061800	9.13441	3.07237	-1.57196
ARC	chr8:143692409-143695833	0.571707	0.169104	-1.75736
ARCN1	chr11:118443101-118473747	14.645	36.3988	1.31348
AREG	chr4:75480628-75490485	0	0.406982	1.79769e+308
ARF1	chr1:228270360-228286913	266.841	325.024	0.284563
ARF3	chr12:49329991-49351252	56.6638	65.7356	0.214248
ARF4	chr3:57557089-57583215	26.0911	65.2255	1.32188
ARF5	chr7:127228405-127231759	135.833	166.982	0.297857
ARF6	chr14:50359735-50363772	17.0931	15.6267	-0.129401
ARFGAP1	chr20:61904164-61921142	35.5135	71.8262	1.01614
ARFGAP2	chr11:46958250-47198676	34.4151	25.4233	-0.436892
ARFGAP3	chr22:43192531-43253408	8.29896	12.2363	0.560166
ARFGEF1	chr8:68109896-68255912	1.9444	2.64428	0.44355
ARFGEF2	chr20:47538274-47653230	2.99613	3.08702	0.0431123
ARFIP1	chr4:153701111-153833063	3.08962	2.33855	-0.401819
ARFIP2	chr11:6495912-6505911	12.5342	36.7271	1.55098
ARFRP1	chr20:62289162-62367494	20.3612	40.1765	0.980526
ARG1	chr6:131894364-131949363	0.0839489	0	-1.79769e+308
ARG2	chr14:68086578-68141602	2.87173	5.85652	1.02812
ARGFX	chr3:121286777-121309469	0.375885	0.450505	0.261253
ARGFXP2	chr17:30469472-30552746	0.417313	0.252484	-0.724941
ARGLU1	chr13:107195661-107220514	45.8071	35.1293	-0.382898
ARHGAP1	chr11:46698631-46722120	24.6201	21.5775	-0.190311
ARHGAP10	chr4:148653452-148993927	5.52723	4.26686	-0.373383
ARHGAP11A	chr15:32907690-32931868	0.713206	1.87534	1.39476
ARHGAP11B	chr15:30918878-30931013	0.449036	0.25874	-0.79533
ARHGAP12	chr10:32095224-32217770	1.92076	3.45978	0.849
ARHGAP15	chr2:143886898-144525921	6.00686	0.460207	-3.70626
ARHGAP17	chr16:24930711-25026675	17.6454	8.00607	-1.14012
ARHGAP18	chr6:129898239-130031370	9.1251	1.38022	-2.72494
ARHGAP19	chr10:98757794-99052430	1.90165	1.69638	-0.164795
ARHGAP19-SLIT1	chr10:98757794-99052430	0	0	0
ARHGAP20	chr11:110447765-110583451	0.49721	0.633311	0.34906
ARHGAP21	chr10:24872537-25012597	5.24107	4.74813	-0.142503
ARHGAP22	chr10:49654078-49813138	7.2807	0.992672	-2.87469
ARHGAP23	chr17:36584719-36668628	6.88519	4.88213	-0.495986
ARHGAP24	chr4:86396283-86923823	4.66101	1.05936	-2.13745
ARHGAP25	chr2:68961912-69053957	22.2969	1.35705	-4.0383
ARHGAP26	chr5:142150291-142608572	2.5353	0.762556	-1.73324
ARHGAP27	chr17_ctg5_hap1:121842-125407	21.056	17.5479	-0.262933
ARHGAP28	chr18:6834431-6915712	0.313608	0.0395291	-2.98798
ARHGAP29	chr1:94634462-94703307	2.3138	1.23333	-0.907706
ARHGAP30	chr1:161016731-161039760	35.903	2.69375	-3.73642
ARHGAP31	chr3:119013219-119138323	7.23966	0.390417	-4.21284
ARHGAP32	chr11:128834954-129062093	1.41271	3.74283	1.40567
ARHGAP33	chr19:36266416-36279724	3.43067	4.84256	0.497281
ARHGAP35	chr19:47421932-47508333	8.60342	7.68724	-0.162444
ARHGAP36	chrX:130192215-130223857	0	0	0
ARHGAP39	chr8:145754562-145838888	1.04643	3.95642	1.91872
ARHGAP4	chrX:153172829-153191714	52.4984	11.3453	-2.21018
ARHGAP40	chr20:37230576-37279295	0.951182	1.51864	0.67499
ARHGAP42	chr11:100558406-100861656	0.505055	1.12042	1.14953
ARHGAP44	chr17:12692828-12921381	10.0489	4.6664	-1.10666
ARHGAP5	chr14:32546494-32628934	0.777723	0.739497	-0.072713
ARHGAP6	chrX:11155662-11683821	1.69179	0.23096	-2.87284
ARHGAP8	chr22:45064426-45258664	9.63747	15.1352	0.651186
ARHGAP9	chr12:57853917-57873633	23.2572	2.82616	-3.04076
ARHGDIA	chr17:79825596-79829282	225.209	263.206	0.224923
ARHGDIB	chr12:15094949-15114562	325.463	179.177	-0.861105
ARHGDIG	chr16:330605-333003	0.635926	2.96399	2.22061
ARHGEF1	chr19:42387266-42411604	73.1986	31.2859	-1.2263
ARHGEF10	chr8:1772148-1906807	5.00062	5.94152	0.248725
ARHGEF10L	chr1:17866329-18024370	16.9085	8.41831	-1.00615
ARHGEF11	chr1:156904631-157015162	12.7092	4.33018	-1.55337
ARHGEF12	chr11:120207617-120360645	5.80375	4.79623	-0.275085
ARHGEF15	chr17:8213555-8225834	11.4752	0.952355	-3.59088
ARHGEF16	chr1:3371146-3397677	5.50964	16.1565	1.55209
ARHGEF17	chr11:73019662-73080425	18.6083	13.3341	-0.480826
ARHGEF18	chr19:7459998-7537371	19.4917	11.9159	-0.709964
ARHGEF19	chr1:16524598-16539104	6.72561	35.6087	2.40449
ARHGEF2	chr1:155916629-155948336	72.67	15.529	-2.2264
ARHGEF25	chr12:58003962-58011026	9.96357	5.83753	-0.771303
ARHGEF26	chr3:153839148-153975616	5.50689	1.26925	-2.11726
ARHGEF26-AS1	chr3:153742189-153838999	1.26452	1.24872	-0.0181373
ARHGEF3	chr3:56761445-57113336	6.3313	2.237	-1.50094
ARHGEF33	chr2:39146503-39202590	0.0561253	0.197636	1.81612
ARHGEF35	chr7:143883175-143892791	1.08065	1.00159	-0.109605
ARHGEF37	chr5:148961134-149014527	1.96005	0.180705	-3.43919
ARHGEF38	chr4:106473776-106602070	1.43139	4.1811	1.54647
ARHGEF4	chr2:131674223-131804836	2.14487	0.062345	-5.10447
ARHGEF40	chr14:21538526-21558036	11.9634	2.26041	-2.40397
ARHGEF5	chr7:144052488-144077725	1.27452	1.21943	-0.0637429
ARHGEF6	chrX:135747711-135863503	5.06079	0.299329	-4.07956
ARHGEF7	chr13:111767623-111958081	10.7056	6.86649	-0.640719
ARHGEF9	chrX:62854847-63005426	4.07746	2.62512	-0.635289
ARID1A	chr1:27022521-27108601	12.0977	9.59836	-0.333874
ARID1B	chr6:157099063-157531913	4.83479	2.75704	-0.810333
ARID2	chr12:46123619-46301819	1.13746	1.12659	-0.013854
ARID3A	chr19:926036-972803	6.99016	6.18829	-0.175786
ARID3B	chr15:74833547-74890472	3.78882	2.26363	-0.743109
ARID3C	chr9:34621454-34628011	0.0504018	0.162636	1.6901
ARID4A	chr14:58765221-58840451	1.64566	0.703447	-1.22615
ARID4B	chr1:235330209-235491532	1.92336	1.41509	-0.442738
ARID5A	chr2:97202463-97218371	24.1137	7.69686	-1.64751
ARID5B	chr10:63661012-63856707	2.17959	1.12137	-0.958793
ARIH1	chr15:72766666-72878896	6.41319	3.99694	-0.682146
ARIH2	chr3:48955220-49022971	18.839	16.5739	-0.184809
ARL1	chr12:101786902-101801572	6.73753	9.90372	0.55575
ARL10	chr5:175792501-175800503	0.616537	0.66952	0.11894
ARL11	chr13:50202434-50208008	2.97999	0.497368	-2.58292
ARL13A	chrX:100224696-100245820	0.112656	0	-1.79769e+308
ARL13B	chr3:93698982-93774522	1.21435	0.787737	-0.624396
ARL14	chr3:160394947-160396235	0.192502	0.116468	-0.724941
ARL15	chr5:53180613-53606403	1.2122	0.461261	-1.39397
ARL16	chr17:79648223-79650954	25.8481	71.1974	1.46177
ARL17A	chr17_ctg5_hap1:1450905-1513884	0.271389	0.160304	-0.759557
ARL17B	chr17_ctg5_hap1:195720-458604	0.0639459	0.886822	3.79372
ARL2	chr11:64781584-64808044	100.721	144.143	0.517134
ARL2-SNX15	chr11:64781584-64808044	0	0	0
ARL2BP	chr16:57279037-57287545	15.607	4.77402	-1.70892
ARL3	chr10:104433483-104474190	3.88312	8.06646	1.05472
ARL4A	chr7:12726451-12730558	1.26483	3.01805	1.25467
ARL4C	chr2:235401685-235405693	27.6792	11.978	-1.20841
ARL4D	chr17:41476352-41478504	4.42061	4.81575	0.123513
ARL5A	chr2:152657479-152685009	3.67585	2.36084	-0.638775
ARL5B	chr10:18948312-18966940	0.354685	1.05741	1.57593
ARL5C	chr17:37313146-37322414	0.0707542	0	-1.79769e+308
ARL6	chr3:97483594-97517373	0.745322	0.51235	-0.540732
ARL6IP1	chr16:18802990-18812857	32.0998	27.775	-0.208775
ARL6IP4	chr12:123464879-123467460	111.973	89.3879	-0.325004
ARL6IP5	chr3:69134089-69155239	47.4691	33.2384	-0.514136
ARL6IP6	chr2:153574422-153617767	3.7855	9.93681	1.3923
ARL8A	chr1:202101976-202113866	35.932	17.0495	-1.07554
ARL8B	chr3:5163929-5222601	12.2563	5.52648	-1.14909
ARL9	chr4:57371374-57390058	0.164982	0.66545	2.01202
ARMC1	chr8:66514690-66546452	2.24387	3.27898	0.547262
ARMC10	chr7:102715327-102789569	5.88686	6.82988	0.21436
ARMC2	chr6:109169618-109295352	0.325333	0.209955	-0.631832
ARMC3	chr10:23216953-23326514	0.040089	0.727642	4.18195
ARMC4	chr10:28101096-28287977	0.0309978	0.150035	2.27506
ARMC5	chr16:31470316-31478488	6.03439	3.42805	-0.815822
ARMC6	chr19:19144386-19168987	14.3196	10.0952	-0.504325
ARMC7	chr17:73106081-73127877	9.39508	7.88564	-0.252679
ARMC8	chr3:137906147-138048728	4.18441	2.80176	-0.57869
ARMC9	chr2:232063341-232209914	5.8824	4.11817	-0.5144
ARMCX1	chrX:100805513-100809675	8.98224	1.74601	-2.36301
ARMCX2	chrX:100910267-100914863	5.31445	2.93247	-0.857804
ARMCX3	chrX:100878119-100882831	10.2304	6.41506	-0.673325
ARMCX4	chrX:100673265-100788446	1.52484	0.801173	-0.928474
ARMCX5	chrX:101854095-101972661	3.09238	3.19555	0.0473496
ARMCX5-GPRASP2,GPRASP2	chrX:101854095-101972661	1.03438	0.549404	-0.912823
ARMCX6	chrX:100870107-100872991	26.3993	18.9816	-0.475902
ARMS2	chr10:124214178-124216868	0	0	0
ARNT	chr1:150782180-150849244	9.91788	8.51038	-0.220808
ARNT2	chr15:80696691-80890277	2.71966	0.364551	-2.89923
ARNTL	chr11:13299324-13408812	3.70681	2.69426	-0.46029
ARNTL2	chr12:27485987-27573466	0.483762	0.829278	0.777559
ARPC1A	chr7:98923495-98963885	50.9145	100.356	0.97898
ARPC1B	chr7:98972297-99006305	402.917	269.096	-0.58236
ARPC2	chr2:219081873-219119071	230.218	118.224	-0.961478
ARPC3	chr12:110872705-110888158	148.369	153.956	0.0533292
ARPC4	chr3:9821653-9878040	104.958	70.4777	0
ARPC4-TTLL3	chr3:9821653-9878040	8.97672	3.68029	0
ARPC5	chr1:183595331-183604985	99.5304	29.0761	-1.7753
ARPC5L	chr9:127631483-127639696	39.3212	51.5518	0.390716
ARPM1	chr3:169484710-169487683	0.957294	1.24027	0.373623
ARPP19	chr15:52839431-52861213	4.71722	3.88181	-0.281208
ARPP21	chr3:35683848-35835988	0.0171876	0	-1.79769e+308
ARR3	chrX:69488184-69501690	0.283271	0.304685	0.105134
ARRB1	chr11:74971165-75062875	14.3111	6.2042	-1.20582
ARRB2	chr17:4613788-4624795	118.448	19.0729	-2.63465
ARRDC1	chr9:140500095-140513308	54.8363	28.8668	-0.925722
ARRDC2	chr19:18111943-18124911	25.0113	5.80836	-2.10638
ARRDC3	chr5:90664540-90716532	7.58568	4.17179	-0.862612
ARRDC4	chr15:98503932-98517068	4.89186	0.490555	-3.3179
ARRDC5	chr19:4890448-4902879	0.654976	0.0293537	-4.47983
ARSA	chr22:51061181-51066601	24.7673	13.429	-0.883092
ARSB	chr5:78073036-78282357	4.90868	1.48692	-1.72301
ARSD	chrX:2822010-2847416	9.58338	4.82968	-0.988607
ARSE	chrX:2852672-2882494	1.81216	1.54539	-0.229733
ARSF	chrX:2958274-3030770	0.132933	0.107236	-0.309903
ARSG	chr17:66255322-66417000	2.27822	0.295365	-2.94733
ARSH	chrX:2924653-2951426	0	0.255116	1.79769e+308
ARSI	chr5:149675908-149682525	2.41349	1.57746	-0.61352
ARSJ	chr4:114821439-114900878	1.06182	2.34379	1.1423
ARSK	chr5:94890824-94940806	0.614891	0.630092	0.035232
ART1	chr11:3666360-3685646	0.0470841	0	-1.79769e+308
ART3	chr4:76932336-77033955	0	0	0
ART4	chr12:14982244-14996413	0.536468	0	-1.79769e+308
ART5	chr11:3659735-3663546	1.09797	0.563783	-0.961622
ARTN	chr1:44398991-44402912	1.04972	1.6698	0.66967
ARV1	chr1:231114822-231136479	8.11411	7.66482	-0.0821815
ARVCF	chr22:19863039-20004309	6.40501	8.6521	0.433849
ARX	chrX:25021812-25034065	0	0.141932	1.79769e+308
AS3MT	chr10:104613966-104661655	0.456191	0.619398	0.441227
ASAH1	chr8:17913924-17942507	265.546	57.3045	-2.21224
ASAH2	chr10:51946999-52008370	0.0247465	0.039926	0.690106
ASAH2B	chr10:52499707-52514569	0.243437	0.490949	1.01202
ASAP1	chr8:131064352-131414217	6.17933	2.74851	-1.1688
ASAP1-IT1	chr8:131064352-131414217	0	0	0
ASAP2	chr2:9346893-9545812	1.72076	1.36545	-0.33367
ASAP3	chr1:23755055-23810750	9.49999	8.83002	-0.105509
ASB1	chr2:239335625-239360891	3.61494	5.86408	0.697933
ASB10	chr7:150872784-150884919	0	0	0
ASB11	chrX:15299830-15333746	0.10307	0.149664	0.538098
ASB12	chrX:63444071-63450511	0.383239	0	-1.79769e+308
ASB13	chr10:5680819-5708558	7.20801	7.21411	0.0012211
ASB14	chr3:57261764-57326710	0.293349	0.158404	-0.889006
ASB15	chr7:123249111-123277932	0	0	0
ASB16	chr17:42248073-42264082	1.66355	2.43007	0.546731
ASB17	chr1:76384557-76398116	0	0	0
ASB18	chr2:237103514-237172988	0	0.0703215	1.79769e+308
ASB2	chr14:94400498-94443076	1.72163	0.294105	-2.54937
ASB3	chr2:53897116-54087170	4.15731	5.66587	0.446647
ASB4	chr7:95115212-95169543	0.328871	0.1253	-1.39214
ASB5	chr4:177134825-177190373	0.018477	0	-1.79769e+308
ASB6	chr9:132388434-132404448	6.37485	4.50447	-0.501032
ASB7	chr15:101142754-101191904	1.72346	1.05749	-0.704666
ASB8	chr12:48541571-48551377	7.77823	6.60675	-0.235501
ASB9	chrX:15262108-15288589	1.32143	0.667294	-0.985705
ASB9P1	chr15:93338713-93340338	0.257041	0.118488	-1.11726
ASCC1	chr10:73856273-73995618	4.38385	6.97015	0.668991
ASCC2	chr22:30184596-30234293	30.6106	33.118	0.113586
ASCC3	chr6:100956607-101329224	1.21774	1.58236	0.377872
ASCL1	chr12:103351451-103354294	0.0457834	0	-1.79769e+308
ASCL2	chr11:2289727-2292182	1.39581	0.153545	-3.18437
ASCL3	chr11:8959118-8964580	0	0.0942357	1.79769e+308
ASCL4	chr12:108168161-108170421	0	0	0
ASF1A	chr6:119134611-119256327	3.12616	1.29748	-1.26868
ASF1B	chr19:14230320-14247440	3.17807	7.85662	1.30576
ASGR1	chr17:7076750-7082883	9.13601	1.35305	-2.75535
ASGR2	chr17:7004640-7018130	2.5935	0.321001	-3.01425
ASH1L	chr1:155305051-155533735	2.77235	2.87693	0.0534199
ASH2L	chr8:37963010-37997228	10.9708	7.56656	-0.535958
ASIP	chr20:32848170-32857148	1.37054	0.221121	-2.63183
ASL	chr7:65540775-65558329	44.0353	22.0544	-0.997591
ASMT	chrY:1660485-1711974	0	0	0
ASMTL	chrY:1469423-1522655	0	0	0
ASMTL-AS1	chrY:1469423-1522655	0	0	0
ASNA1	chr19:12848305-12859137	85.2818	44.6258	-0.93436
ASNS	chr7:97481428-97501854	4.05848	4.97743	0.294461
ASNSD1	chr2:190526124-190535557	5.41038	3.91879	-0.465321
ASPA	chr17:3377403-3402700	0.591298	0.110076	-2.42539
ASPDH	chr19:51014856-51017947	0.242868	3.64646	3.90825
ASPG	chr14:104552022-104579046	0.442759	0.0714344	-2.63183
ASPH	chr8:62200524-62627199	16.0507	35.3951	1.14091
ASPHD1	chr16:29912146-29917377	1.88388	16.9151	3.16653
ASPHD2	chr22:26825279-26840978	0.721956	0.582399	-0.309903
ASPM	chr1:197053256-197115824	0.0616826	0.454551	2.88151
ASPN	chr9:95059639-95432547	0.850106	0.746833	-0.186857
ASPRV1	chr2:70187223-70314147	0.609319	0.491535	-0.309903
ASPSCR1	chr17:79935425-79975282	17.2886	33.3127	0.946251
ASRGL1	chr11:62104773-62160887	10.79	28.0754	1.37962
ASS1	chr9:133320093-133376661	55.4711	29.4565	-0.913152
ASTE1	chr3:130569368-130745646	1.85626	1.21597	-0.610295
ASTL	chr2:96789588-96804175	0	0	0
ASTN1	chr1:176830202-177134024	0.099249	0	-1.79769e+308
ASTN2	chr9:119187503-120177317	3.48631	2.7926	-0.320091
ASXL1	chr20:30946146-31027122	10.702	17.8689	0.73957
ASXL2	chr2:25962252-26101312	1.71531	1.27497	-0.428008
ASXL3	chr18:31158540-31327399	0	0.0113247	1.79769e+308
ASZ1	chr7:117003275-117067577	0	0.0310294	1.79769e+308
ATAD1	chr10:89512874-89577917	3.83642	3.33289	-0.202988
ATAD2	chr8:124332090-124408705	0.711015	1.92501	1.43691
ATAD2B	chr2:23971533-24149936	0.672932	0.327859	-1.03738
ATAD3A	chr1:1447522-1470067	8.21608	24.6084	1.58263
ATAD3B	chr1:1407163-1431582	7.72703	13.3167	0.785254
ATAD3C	chr1:1385068-1405538	2.67078	4.21684	0.658902
ATAD5	chr17:29159022-29222295	0.060525	0.237151	1.9702
ATAT1	chr6_ssto_hap7:1926891-1946878	6.42965	36.2291	2.49434
ATCAY	chr19:3880617-3928080	0.313316	0.488071	0.63947
ATE1	chr10:123502624-123687546	3.12359	1.61686	-0.950007
ATF1	chr12:51157788-51214943	3.22097	5.72733	0.830368
ATF2	chr2:175939005-176032897	5.30918	6.99833	0.398523
ATF3	chr1:212738696-212794116	9.93079	4.33582	-1.1956
ATF4	chr22:39916568-39918691	196.707	264.759	0.428632
ATF5	chr19:50392913-50437193	22.0779	13.6085	-0.698094
ATF6	chr1:161736033-161933860	4.06747	2.73052	-0.574957
ATF6B	chr6_mcf_hap5:3462872-3475845	44.5772	44.4296	-0.00478681
ATF7	chr12:53905842-54020199	9.84898	14.9742	0
ATF7IP	chr12:14518610-14651697	4.48602	5.14954	0.199008
ATF7IP2	chr16:10522724-10577495	0.661544	0.29786	-1.15121
ATG10	chr5:81267843-81551216	1.25022	0.733342	-0.769624
ATG12	chr5:115163893-115177548	3.15909	2.34571	-0.429488
ATG13	chr11:46638825-46697568	10.3946	9.82731	-0.0809715
ATG14	chr14:55833108-55878576	2.90982	2.27312	-0.356259
ATG16L1	chr2:234160216-234204320	5.68864	8.15657	0.519879
ATG16L2	chr11:72525450-72540680	39.4981	16.6147	-1.24932
ATG2A	chr11:64662003-64684722	7.76043	5.22261	-0.571365
ATG2B	chr14:96747594-96829678	1.51433	0.610803	-1.3099
ATG3	chr3:112251358-112280485	22.4646	14.3517	-0.646429
ATG4A	chrX:107334898-107397901	2.77034	0.957781	-1.5323
ATG4B	chr2:242577026-242613271	21.4629	30.0881	0.487349
ATG4C	chr1:63249776-63330941	1.42588	0.639693	-1.1564
ATG4D	chr19:10654646-10676702	12.9609	5.79491	-1.16131
ATG5	chr6:106632351-106773695	2.14633	1.80069	-0.25332
ATG7	chr3:11314009-11762220	13.0056	3.14494	-2.04803
ATG9A	chr2:220084101-220094361	24.4155	23.7103	-0.042283
ATG9B	chr7:150688143-150721586	0.614108	1.32982	1.11466
ATHL1	chr11:289137-295688	21.0738	227.007	3.42922
ATIC	chr2:216176678-216214496	17.7107	27.365	0.627713
ATL1	chr14:50999799-51099784	1.37693	2.34302	0.766912
ATL2	chr2:38522028-38604432	4.73992	5.58522	0.236751
ATL3	chr11:63396436-63439083	4.34921	4.71902	0.117734
ATM	chr11:108093558-108239826	1.22633	1.14547	-0.0983993
ATMIN	chr16:81069457-81080951	4.40077	3.00809	-0.548911
ATN1	chr12:7033625-7051484	53.5372	72.4247	0.435941
ATOH1	chr4:94750077-94751142	0	0.0488663	1.79769e+308
ATOH7	chr10:69990381-69991855	0.0410828	0.0994239	1.27506
ATOH8	chr2:85980908-86018506	6.2456	2.36659	-1.40003
ATOX1	chr5:151122382-151138210	175.277	81.7442	-1.10045
ATP10A	chr15:25923859-26108349	5.79138	2.94713	-0.974593
ATP10B	chr5:159990126-160279219	0.0496415	0.0114416	-2.11726
ATP10D	chr4:47487409-47595503	2.09784	0.172551	-3.60382
ATP11A	chr13:113344642-113541482	38.4655	96.9456	1.33361
ATP11B	chr3:182511290-182639421	1.90756	0.585935	-1.70291
ATP11C	chrX:138808504-138914447	0.611266	0.185153	-1.72308
ATP12A	chr13:25254548-25285923	0.0297245	0.0959206	1.69019
ATP13A1	chr19:19756009-19774503	24.0327	12.7138	-0.918606
ATP13A2	chr1:17312452-17338423	10.0444	5.62722	-0.835891
ATP13A3	chr3:194123402-194188968	1.79549	0.99911	-0.845662
ATP13A4	chr3:193119865-193272696	11.0434	0.248326	-5.47481
ATP13A5	chr3:192992830-193096514	0	0	0
ATP1A1	chr1:116915794-116961244	156.251	67.1435	-1.21855
ATP1A1OS	chr1:116915794-116961244	6.21613	5.89314	-0.0769823
ATP1A2	chr1:160085519-160113374	0.884508	0.0400859	-4.46371
ATP1A3	chr19:42470733-42498382	0.233942	0.239045	0.0311335
ATP1A4	chr1:160121351-160156767	0.0763796	0.0616734	-0.308539
ATP1B1	chr1:169075946-169337186	35.4723	49.8158	0.489911
ATP1B2	chr17:7554253-7561089	1.23489	0.457705	-1.43189
ATP1B3	chr3:141595469-141645382	38.2601	9.24142	-2.04966
ATP1B4	chrX:119495939-119517104	0.080187	0.166341	1.0527
ATP2A1	chr16:28889808-28936532	0.510786	1.85387	1.85975
ATP2A2	chr12:110719031-110788897	28.3451	23.0338	-0.299348
ATP2A3	chr17:3827168-3867736	10.6505	6.40706	-0.733182
ATP2B1	chr12:89981825-90049844	2.28682	0.893068	-1.3565
ATP2B2	chr3:10365706-10547268	0.0121091	0.00488395	-1.30997
ATP2B3	chrX:152801579-152848387	0	0.0135504	1.79769e+308
ATP2B4	chr1:203595914-203713209	10.133	2.83637	-1.83694
ATP2C1	chr3:130569368-130745646	13.2908	4.69283	-1.5019
ATP2C2	chr16:84402132-84497793	10.6007	7.18806	-0.560485
ATP4A	chr19:36041094-36054560	0	0.0125513	1.79769e+308
ATP4B	chr13:114303121-114312513	0.0403525	0.227866	2.49745
ATP5A1	chr18:43664109-43684199	165.129	70.1374	-1.23534
ATP5B	chr12:57031958-57039852	215.614	303.95	0.49538
ATP5C1	chr10:7830092-7849762	66.1406	61.1942	-0.112141
ATP5D	chr19:1241748-1244824	139.474	82.2135	-0.762547
ATP5E	chr20:57603732-57617901	617.125	651.666	0.0785684
ATP5EP2	chr13:28519342-28519710	1.26299	0.764136	-0.724941
ATP5F1	chr1:111982511-112004525	44.5311	32.3101	-0.462826
ATP5G1	chr17:46970147-46973232	85.5813	212.139	1.30964
ATP5G2	chr12:54058943-54070512	256.446	462.736	0.851535
ATP5G3	chr2:176040985-176046490	42.933	34.456	-0.31733
ATP5H	chr17:73034954-73043074	100.571	150.477	0.581321
ATP5I	chr4:666224-668127	551.721	599.118	0.118902
ATP5J	chr21:27096790-27144771	54.1372	48.9929	-0.144048
ATP5J2	chr7:99006600-99063824	413.564	505.456	0.289477
ATP5J2-PTCD1	chr7:99006600-99063824	0	0.84634	1.79769e+308
ATP5L	chr11:118272103-118280562	104.739	220.768	1.07574
ATP5L2	chr22:43013845-43045405	0.0876122	0.212042	1.27514
ATP5O	chr21:35275756-35288158	138.552	68.4587	-1.01712
ATP5S	chr14:50779046-50792946	3.75497	2.32795	-0.689739
ATP5SL	chr19:41937222-41945843	32.9794	46.4881	0.495294
ATP6AP1	chrX:153656977-153664862	203.962	72.248	-1.49727
ATP6AP1L	chr5:81601165-81614147	3.85746	3.1877	-0.275138
ATP6AP2	chrX:40440215-40465888	42.1318	16.6376	-1.34046
ATP6V0A1	chr17:40610861-40674597	32.1661	12.7365	-1.33658
ATP6V0A2	chr12:124196864-124246301	1.91134	1.22951	-0.636503
ATP6V0A4	chr7:138391038-138490769	0.166057	2.23875	3.75295
ATP6V0B	chr1:44440601-44443972	257.089	173.209	-0.56975
ATP6V0C	chr16:2563726-2570224	532.904	230.746	-1.20757
ATP6V0CP3	chr6:42695313-42695932	0	0	0
ATP6V0D1	chr16:67471916-67515089	223.529	51.2534	-2.12474
ATP6V0D2	chr8:87111138-87166454	27.5899	0.894153	-4.94747
ATP6V0E1	chr5:172410762-172461900	266.39	86.169	-1.6283
ATP6V0E2	chr7:149564782-149577787	17.066	21.5081	0.333754
ATP6V1A	chr3:113465865-113530905	5.68546	1.42966	-1.9916
ATP6V1B1	chr2:71162997-71192561	1.20313	0.461018	-1.3839
ATP6V1B2	chr8:20054703-20079207	69.2904	10.5417	-2.71655
ATP6V1C1	chr8:104033247-104085285	6.19831	4.08894	-0.600147
ATP6V1C2	chr2:10861774-10952960	0.618653	3.66945	2.56836
ATP6V1D	chr14:67804580-67826720	16.6779	14.4262	-0.209241
ATP6V1E1	chr22:18074902-18111588	75.1928	65.1437	-0.206968
ATP6V1E2	chr2:46738985-46747096	0.617419	0.332046	-0.894866
ATP6V1F	chr7:128502856-128505903	386.102	240.054	-0.685626
ATP6V1G1	chr9:117349993-117361152	49.2493	46.3408	-0.0878214
ATP6V1G2	chr6_ssto_hap7:2827543-2845430	0.586941	1.34917	1.20079
ATP6V1G2-DDX39B	chr6_ssto_hap7:2827543-2845430	1.78151	9.86146	2.4687
ATP6V1G3	chr1:198492351-198510075	0	0	0
ATP6V1H	chr8:54628114-54755850	19.8634	8.5973	-1.20816
ATP7A	chrX:77166193-77305892	0.674361	0.432153	-0.641979
ATP7B	chr13:52506805-52585630	0.932277	0.152066	-2.61606
ATP8A1	chr4:42410391-42659122	3.35754	1.11871	-1.58557
ATP8A2	chr13:25946208-26595420	0.369631	0.04385	-3.07544
ATP8B1	chr18:55297533-55470327	1.91337	1.68959	-0.179444
ATP8B2	chr1:154298035-154323780	5.02366	4.7655	-0.0761095
ATP8B3	chr19:1782073-1812270	0.416925	0.64653	0.63293
ATP8B4	chr15:50150434-50411419	0.982504	0.0615597	-3.9964
ATP8B5P	chr9:35406751-35483026	0.138085	0.0523513	-1.39926
ATP9A	chr20:50213313-50384908	2.67555	9.25581	1.79052
ATP9B	chr18:76829396-77138282	7.57972	2.40322	-1.65717
ATPAF1	chr1:47098410-47134099	5.51543	2.87222	-0.941307
ATPAF1-AS1	chr1:47137499-47139251	0.161163	0.195014	0.275059
ATPAF2	chr17:17921333-17942480	14.6314	10.6477	-0.458518
ATPBD4	chr15:35663169-36151202	1.15001	1.08496	-0.0840012
ATPIF1	chr1:28562601-28564616	226.002	329.787	0.545201
ATR	chr3:142168076-142297668	0.869397	0.48675	-0.836834
ATRIP	chr3:48488217-48507054	3.41917	2.35637	-0.537078
ATRN	chr20:3451664-3631769	11.4535	10.865	-0.0761019
ATRNL1	chr10:116853123-117708496	0	0	0
ATRX	chrX:76760355-77041719	1.24924	0.779107	-0.681153
ATXN1	chr6:16299342-16761721	2.16032	3.37755	0.644731
ATXN10	chr22:46067677-46241187	10.7813	11.2798	0.0652017
ATXN1L	chr16:71879898-71919174	5.55706	3.51888	-0.659207
ATXN2	chr12:111890017-112037480	8.83224	11.1883	0.341139
ATXN2L	chr16:28834413-28848558	38.0663	43.8558	0.204252
ATXN3	chr14:92524895-92572965	1.42409	0.943601	-0.593791
ATXN3L	chrX:13336767-13338518	0	0	0
ATXN7	chr3:63850232-63989136	2.59782	2.37304	-0.130565
ATXN7L1	chr7:105245220-105517031	1.88211	0.534923	-1.81495
ATXN7L2	chr1:110026560-110035420	2.37236	2.51304	0.0831077
ATXN7L3	chr17:42269172-42275529	18.96	26.587	0.487765
ATXN7L3B	chr12:74931550-74935232	12.7876	24.8085	0.956091
ATXN8OS	chr13:70274724-70713885	0	0	0
AUH	chr9:93976096-94124206	4.44874	3.68002	-0.273683
AUP1	chr2:74753774-74784678	92.6463	133.414	0.526106
AURKA	chr20:54944444-54967351	0.903333	7.46265	3.04636
AURKAIP1	chr1:1309109-1310818	100.754	201.933	1.00303
AURKAPS1	chr1:220321609-220445843	0.117428	1.4525	3.6287
AURKB	chr17:8108048-8113883	2.12303	21.4079	3.33395
AURKC	chr19:57742376-57746916	2.42062	1.7667	-0.454319
AUTS2	chr7:69063904-70257885	4.90552	4.66542	-0.0724001
AVEN	chr15:34158427-34357287	2.98827	1.20531	-1.3099
AVIL	chr12:58176527-58209852	1.97504	4.487	1.18387
AVL9	chr7:32535175-32758780	3.30296	6.60244	0.999238
AVP	chr20:3063201-3065370	0	0.303775	1.79769e+308
AVPI1	chr10:99437180-99447015	27.7111	13.5685	-1.0302
AVPR1A	chr12:63540215-63546590	0	0	0
AVPR1B	chr1:206224282-206231482	0.0665173	0	-1.79769e+308
AVPR2	chrX:153167984-153172620	1.87602	0.950434	-0.98102
AWAT1	chrX:69454504-69460511	0	0	0
AWAT2	chrX:69260391-69269788	0	0	0
AXDND1	chr1:179334854-179545084	0.0151834	0.0122484	-0.309903
AXIN1	chr16:337439-402676	12.6972	29.8889	1.2351
AXIN2	chr17:63524682-63557740	4.45824	1.39049	-1.68089
AXL	chr19:41725107-41767671	12.6028	11.6819	-0.109463
AZGP1	chr7:99564349-99573735	7.9652	3.72837	-1.09516
AZGP1P1	chr7:99578384-99581860	0.106782	0.0430703	-1.3099
AZI1	chr17:79163392-79196751	8.89626	28.9094	1.70027
AZI2	chr3:28363844-28390618	3.91622	5.4182	0.468351
AZIN1	chr8:103838535-103876397	3.88343	4.94963	0.349989
AZU1	chr19:827830-832017	2.1358	0.178235	-3.58292
B2M	chr15:45003684-45010357	3205.85	323.121	-3.31056
B3GALNT1	chr3:160801670-160823160	1.40724	0.122764	-3.5189
B3GALNT2	chr1:235530727-235667781	2.39347	2.02252	-0.242953
B3GALT1	chr2:168675181-168727366	0.026573	0	-1.79769e+308
B3GALT2	chr1:193091087-193223942	0.187321	0	-1.79769e+308
B3GALT4	chr6_qbl_hap6:4477155-4478841	12.2178	8.29385	-0.558871
B3GALT5	chr21:41029253-41034815	0.0215231	0	-1.79769e+308
B3GALT6	chr1:1167628-1170420	9.19678	8.67177	-0.0848017
B3GALTL	chr13:31774111-31906411	0.690134	0.577737	-0.256464
B3GAT1	chr11:134248397-134281812	0.455965	0.279039	-0.708454
B3GAT2	chr6:71377478-71666788	0	0	0
B3GAT3	chr11:62382767-62389647	24.583	37.9044	0.624706
B3GNT1	chr11:66112842-66115161	13.9839	7.08433	-0.981067
B3GNT2	chr2:62423261-62451866	11.0133	3.80524	-1.53319
B3GNT3	chr19:17905918-17924385	2.86285	20.6679	2.85187
B3GNT4	chr12:122688227-122692084	0.0802708	10.1016	6.9755
B3GNT5	chr3:182895830-183145855	0.919105	0.838148	-0.133026
B3GNT6	chr11:76745434-76753005	0.341281	9.6909	4.8276
B3GNT7	chr2:232260334-232265875	23.636	19.3379	-0.289557
B3GNT8	chr19:41931263-41934635	21.9051	7.63801	-1.52
B3GNT9	chr16:67143914-67184902	10.1505	7.75229	-0.388857
B3GNTL1	chr17:80901666-81009686	4.1596	13.0295	1.64726
B4GALNT1	chr12:58013692-58026985	0.35921	1.86857	2.37903
B4GALNT2	chr17:47209821-47247351	0.161563	0	-1.79769e+308
B4GALNT3	chr12:569542-671058	4.19664	34.9479	3.0579
B4GALNT4	chr11:369794-382117	0.208799	28.1938	7.07712
B4GALT1	chr9:33110638-33167356	24.7881	22.6634	-0.129286
B4GALT2	chr1:44444873-44456843	14.99	43.0657	1.52254
B4GALT3	chr1:161141099-161147758	20.7018	37.0673	0.840391
B4GALT4	chr3:118930588-118959752	5.81023	3.82745	-0.602213
B4GALT5	chr20:48249482-48330421	13.7811	18.8545	0.452216
B4GALT6	chr18:29202208-29264686	0.101918	0.00913517	-3.47983
B4GALT7	chr5:177027118-177037346	15.5209	17.7722	0.195404
B7H6	chr11:17373308-17398868	0.32957	0.149974	-1.13587
B9D1	chr17:19246482-19266046	6.12194	5.34525	-0.195732
B9D2	chr19:41860321-41889987	9.11213	13.1911	0.533701
BAALC	chr8:104145190-104242533	1.26297	0.20695	-2.60946
BAAT	chr9:104122698-104147287	0.542887	0.0663548	-3.03238
BABAM1	chr19:17378231-17390162	54.8311	44.0589	-0.315563
BACE1	chr11:117103403-117186972	5.26011	5.7012	0.116173
BACE1-AS	chr11:117103403-117186972	1.19588	3.40695	1.51041
BACE2	chr21:42539727-42648524	11.6035	2.95913	-1.97132
BACH1	chr21:30671219-30734217	2.85512	1.26	-1.18013
BACH2	chr6:90636246-91006627	0.140712	0.0236478	-2.57296
BAD	chr11:64037299-64056972	46.5119	65.9399	0.503552
BAG1	chr9:33252469-33264759	16.3521	13.4208	-0.285007
BAG2	chr6:57037103-57050012	2.11801	3.80446	0.844982
BAG3	chr10:121410881-121437329	19.2665	28.3071	0.55507
BAG4	chr8:38034105-38070819	1.44601	0.71176	-1.02262
BAG5	chr14:104022880-104029151	3.62667	4.26882	0.23519
BAG6	chr6_ssto_hap7:2937601-2951276	72.5066	140.732	0.956765
BAGE,BAGE5	chr21:11020841-11098937	0.279233	1.32214	2.24333
BAGE3	chr21:11020841-11098937	0	0.162751	1.79769e+308
BAGE4	chr21:11020841-11098937	0	0	0
BAGE5	chr21:11020841-11098937	0	0	0
BAHCC1	chr17:79373539-79433358	4.75355	5.279	0.15126
BAHD1	chr15:40733410-40760441	8.50334	6.02164	-0.497872
BAI1	chr8:143545376-143626368	1.09825	0.150295	-2.86933
BAI2	chr1:32192717-32229648	0.711305	1.79416	1.33477
BAI3	chr6:69345631-70099403	0.144136	0.162784	0.175523
BAIAP2	chr17:79008946-79156964	34.2664	73.766	1.10616
BAIAP2L1	chr7:97910978-98030427	8.64491	34.1401	1.98154
BAIAP2L2	chr22:38480895-38506676	0.699081	2.86311	2.03405
BAIAP3	chr16:1383605-1401873	1.28043	11.4056	3.15504
BAK1	chr6:33540322-33548070	21.7785	20.2569	-0.104496
BAMBI	chr10:28966423-28971868	11.8439	1.30162	-3.18577
BANF1	chr11:65764015-65771617	70.9159	155.973	1.13711
BANF2	chr20:17674319-17716517	0	0	0
BANK1	chr4:102711763-102995969	1.63962	0.19265	-3.0893
BANP	chr16:87985037-88110924	6.7497	9.60578	0.509078
BAP1	chr3:52435024-52444009	25.8068	17.741	-0.540666
BARD1	chr2:215593274-215674428	0.327578	0.493278	0.590561
BARHL1	chr9:135457992-135465640	0	0	0
BARHL2	chr1:91177578-91182794	0	0	0
BARX1	chr9:96713908-96717608	0.0408258	46.0088	10.1382
BARX2	chr11:129245880-129322174	0.100159	14.5974	7.18728
BASP1	chr5:17217749-17276943	52.0523	155.647	1.58025
BASP1P1	chr13:23471168-23472320	0	0.577024	1.79769e+308
BATF	chr14:75988783-76013334	22.6721	4.91529	-2.20557
BATF2	chr11:64755416-64764517	3.28877	1.65271	-0.992713
BATF3	chr1:212859758-212873327	2.28196	2.05741	-0.149439
BAX	chr19:49458116-49465055	132.417	108.934	-0.281632
BAZ1A	chr14:35221936-35344853	2.578	2.29705	-0.166471
BAZ1B	chr7:72854727-72936615	9.28261	8.49285	-0.128282
BAZ2A	chr12:56915608-57030163	12.9273	23.612	0.869097
BAZ2B	chr2:160175489-160473059	1.43984	0.790256	-0.865522
BBC3	chr19:47724078-47736023	7.58617	10.6644	0.491361
BBIP1	chr10:112631552-112679124	0.848904	1.64254	0.952254
BBOX1	chr11:27062508-27149354	0.155128	0.0250282	-2.63183
BBS1	chr11:66278118-66301084	8.68891	10.1482	0.223977
BBS10	chr12:76738265-76742222	0.91146	1.64501	0.851848
BBS12	chr4:123653856-123666098	0.80702	0.124663	-2.69457
BBS2	chr16:56518258-56554008	10.6392	3.24266	-1.71413
BBS4	chr15:72978525-73030817	5.70292	3.14676	-0.857835
BBS5	chr2:170336005-170363165	10.429	16.5124	0.662945
BBS7	chr4:122745483-122791652	1.18907	1.3116	0.141499
BBS9	chr7:33169151-33645680	1.68111	1.90323	0.179036
BBX	chr3:107241782-107530049	1.67492	1.09339	-0.615291
BCAM	chr19:45312337-45324678	226.265	369.071	0.705883
BCAN	chr1:156611739-156629320	0.0640096	0.811112	3.66354
BCAP29	chr7:107220421-107263762	2.81908	1.66577	-0.759036
BCAP31	chrX:152965946-152990201	234.395	121.143	-0.952237
BCAR1	chr16:75262927-75301951	25.7022	32.8093	0.352214
BCAR3	chr1:94027348-94147385	4.55371	7.51007	0.721785
BCAR4	chr16:11913691-11922689	0	0.090783	1.79769e+308
BCAS1	chr20:52560078-52687304	1.08517	1.01701	-0.0935855
BCAS2	chr1:115110180-115124265	11.3183	16.6112	0.553502
BCAS3	chr17:58755171-59470199	6.63379	6.59219	-0.00907671
BCAS4	chr20:49411466-49493714	2.18436	11.857	2.44046
BCAT1	chr12:24962957-25102393	3.45369	0.320287	-3.4307
BCAT2	chr19:49298318-49314320	45.263	43.0811	-0.0712769
BCCIP	chr10:127512103-127569884	11.9715	27.9338	1.22241
BCDIN3D	chr12:50222325-50236912	0.951408	1.00969	0.0857806
BCHE	chr3:165490691-165555253	0.302499	0.0187711	-4.01034
BCKDHA	chr19:41903693-41930910	54.1439	54.6504	0.0134331
BCKDHB	chr6:80816343-81055987	3.36982	2.30661	-0.546899
BCKDK	chr16:31119661-31124112	36.986	39.99	0.11266
BCL10	chr1:85731459-85742587	2.3579	3.29603	0.483222
BCL11A	chr2:60678301-60780633	1.1919	0.15635	-2.93041
BCL11B	chr14:99635624-99737822	0.2964	0.0398505	-2.89487
BCL2	chr18:60790578-60986613	1.66179	0.209757	-2.98595
BCL2A1	chr15:80253231-80263643	20.2071	4.39518	-2.20087
BCL2L1	chr20:30252260-30310656	67.73	57.3102	-0.241003
BCL2L10	chr15:52401821-52404972	0	0.18475	1.79769e+308
BCL2L11	chr2:111878490-111926022	2.89849	5.41549	0.901791
BCL2L12	chr19:50162825-50177173	11.5968	31.6877	1.4502
BCL2L13	chr22:18121484-18211989	10.5191	5.02217	-1.06663
BCL2L14	chr12:12223877-12252627	1.33261	0.175406	-2.92548
BCL2L15	chr1:114356432-114447741	0.350295	0.353231	0.0120411
BCL2L2	chr14:23775970-23795394	12.2956	10.1145	-0.28171
BCL2L2-PABPN1	chr14:23775970-23795394	33.5696	32.0704	-0.0659132
BCL3	chr19:45251977-45263301	48.3179	53.6358	0.150637
BCL6	chr3:187416046-187463513	18.8871	22.7136	0.266153
BCL6B	chr17:6926368-6932961	7.67048	1.14118	-2.74879
BCL7A	chr12:122459860-122499950	2.65017	3.24957	0.294168
BCL7B	chr7:72950682-72972065	28.1014	33.3497	0.247035
BCL7C	chr16:30899115-30905399	43.9258	62.7021	0.513446
BCL9	chr1:147013181-147098015	2.24408	3.40557	0.60177
BCL9L	chr11:118754474-118781613	11.4618	40.6016	1.82471
BCLAF1	chr6:136578000-136610989	3.24481	1.7551	-0.886583
BCMO1	chr16:81272295-81324747	0.305219	0.0946996	-1.68842
BCO2	chr11:112046207-112089649	0.322072	0.129907	-1.30991
BCOR	chrX:39910498-40036582	4.09619	2.91199	-0.492279
BCORL1	chrX:129139163-129192058	1.62137	2.75583	0.765271
BCORP1	chrY:21617316-21665039	0.20835	0	-1.79769e+308
BCR	chr22:23522551-23660224	6.56968	8.20018	0.319832
BCRP2	chr22:21457304-21476575	0.612576	0.513929	-0.25332
BCRP3	chr22:25028881-25055114	5.59863	24.9502	2.15591
BCS1L	chr2:219524378-219528166	14.9282	23.584	0.65977
BCYRN1	chrX:70430034-70948962	242.255	368.566	0.605399
BDAG1,LOC100499484	chr9:100000707-100139577	0.76766	1.00134	0.383397
BDH1	chr3:197236653-197300194	4.26157	2.70707	-0.654654
BDH2	chr4:103998781-104021024	13.4912	7.08499	-0.92918
BDKRB1	chr14:96722558-96731100	0.432732	0.853313	0.979603
BDKRB2	chr14:96671134-96710666	1.00666	0.474588	-1.08484
BDNF	chr11:27528398-27743605	0.367452	0.185964	-0.982536
BDNF-AS1	chr11:27528398-27743605	1.30675	1.04073	-0.32839
BDP1	chr5:70751441-70863649	0.566727	0.294452	-0.944619
BEAN1	chr16:66460815-66527432	1.98609	3.53271	0.830841
BECN1	chr17:40950853-40976310	28.2847	30.6324	0.115034
BEGAIN	chr14:101003483-101036131	0.506745	0.102197	-2.30991
BEND2	chrX:18181050-18239024	0.165104	0.284059	0.782822
BEND3	chr6:107386384-107435636	0.299208	0.28051	-0.0930921
BEND4	chr4:42112869-42154895	0.0121765	0	-1.79769e+308
BEND5	chr1:48998526-50489626	2.8777	2.05933	-0.48274
BEND6	chr6:56819772-56892142	0.104641	0.151944	0.538093
BEND7	chr10:13480483-13544976	1.93412	0.0686823	-4.8156
BEST1	chr11:61717355-61735132	2.41845	0.761697	-1.66679
BEST2	chr19:12863406-12869271	0.0305894	0.0987053	1.6901
BEST3	chr12:70047388-70093196	0	0	0
BEST4	chr1:45249256-45253426	0.331005	2.04715	2.6287
BET1	chr7:93620999-93633690	1.46161	5.17318	1.8235
BET1L	chr11:202923-207422	25.0949	48.8622	0.961326
BET3L	chr6:116817650-116880031	0.0576977	0	-1.79769e+308
BEX1	chrX:102317580-102319168	0.396181	0	-1.79769e+308
BEX2	chrX:102564273-102565974	9.22494	0.484172	-4.25195
BEX4	chrX:102470019-102472122	34.5245	2.43393	-3.82626
BEX5	chrX:101408678-101410986	3.22116	0.615434	-2.38791
BFAR	chr16:14726667-14763093	10.9764	7.69771	-0.5119
BFSP1	chr20:17474549-17539605	1.37578	0.67987	-1.01692
BFSP2	chr3:133118789-133194056	0.110083	0	-1.79769e+308
BGLAP	chr1:156182778-156213123	1.68141	2.28674	0.443622
BGN	chrX:152760346-152775004	163.731	191.816	0.228392
BHLHA15	chr7:97841565-97842271	0.311433	3.60099	3.5314
BHLHA9	chr17:1173857-1174565	0	0	0
BHLHB9	chrX:101975641-102007369	0.441685	0.378577	-0.222432
BHLHE22	chr8:65492794-65496191	0.833754	0.0791277	-3.39737
BHLHE23	chr20:61637330-61638387	0	0	0
BHLHE40	chr3:5021096-5026865	54.2817	122.737	1.17703
BHLHE41	chr12:26272958-26278003	7.02148	1.84881	-1.92518
BHMT	chr5:78407603-78428113	0.0227322	0.128366	2.49745
BHMT2	chr5:78365546-78385897	1.25847	1.17619	-0.0975569
BICC1	chr10:60272903-60588845	0.698361	0.621146	-0.169041
BICD1	chr12:32260184-32531141	1.4077	2.66642	0.921565
BICD2	chr9:95473644-95527083	11.8221	7.27146	-0.701175
BID	chr22:18216905-18257258	14.9465	16.9453	0.181076
BIK	chr22:43506756-43525718	1.25823	5.41338	2.10513
BIN1	chr2:127805606-127864864	23.7363	33.6298	0.502644
BIN2	chr12:51674821-51717938	15.3944	1.13277	-3.76447
BIN3	chr8:22462144-22526661	10.8942	9.14704	-0.252188
BIRC2	chr11:102217965-102249401	4.29232	6.16366	0.52203
BIRC3	chr11:102188180-102210135	1.42199	2.28401	0.683654
BIRC5	chr17:76210276-76221716	1.67424	12.5872	2.91038
BIRC6	chr2:32582095-32843965	2.69181	1.81545	-0.568251
BIRC7	chr20:61867275-61871854	4.37369	1.20459	-1.86031
BIRC8	chr19:53792853-53794875	0	0	0
BIVM	chr13:103436630-103528351	1.58898	0.576011	-1.46393
BIVM-ERCC5	chr13:103436630-103528351	0.890251	0	-1.79769e+308
BK250D10.8	chr22:42348190-42354946	0.0400738	0.452583	3.49745
BLCAP	chr20:36145818-36156333	36.8565	30.1901	-0.287841
BLID	chr11:121959810-122073770	0	0	0
BLK	chr8:11351520-11422108	0.175001	0.229405	0.390536
BLM	chr15:91260578-91358686	0.338045	0.399309	0.240294
BLMH	chr17:28575212-28619184	10.828	4.90886	-1.1413
BLNK	chr10:97951454-98031333	6.11564	0.706115	-3.11453
BLOC1S1	chr12:56109817-56118526	249.6	161.248	-0.630333
BLOC1S1-RDH5	chr12:56109817-56118526	1.79196	6.25332	1.80308
BLOC1S2	chr10:102033712-102046439	22.1187	4.19948	-2.39698
BLOC1S3	chr19:45682002-45685058	6.55695	5.86937	-0.159819
BLVRA	chr7:43798271-43846941	55.0711	36.1258	-0.608266
BLVRB	chr19:40953690-40971725	520.248	167.331	-1.6365
BLZF1	chr1:169337193-169396670	1.95223	2.15297	0.141203
BMF	chr15:40380091-40401075	25.3869	8.73072	-1.53991
BMI1	chr10:22605311-22620414	3.12292	5.44314	0.801544
BMP1	chr8:22022652-22069840	22.6257	17.1167	-0.402558
BMP10	chr2:69092612-69098649	0	0	0
BMP15	chrX:50653734-50659641	0	0	0
BMP2	chr20:6748744-6760910	4.73079	2.5585	-0.886784
BMP2K	chr4:79697531-79833341	5.43874	1.09381	-2.31391
BMP3	chr4:81952118-81978685	0.434266	1.85822	2.09727
BMP4	chr14:54416454-54423554	11.985	7.36255	-0.702951
BMP5	chr6:55620237-55740375	2.70769	1.97014	-0.458767
BMP6	chr6:7727010-8102828	2.41318	0.146513	-4.04183
BMP7	chr20:55743808-55841707	0.368294	0.275093	-0.420935
BMP8A	chr1:39957317-40025370	1.02607	1.5123	0.559609
BMP8B	chr1:40204516-40254533	0.630551	1.81438	0
BMPER	chr7:33945111-34194112	0.963935	0.0922579	-3.38519
BMPR1A	chr10:88516395-88684945	1.97359	1.38227	-0.513776
BMPR1B	chr4:95679127-96079601	0.0194944	0.463919	4.57274
BMPR2	chr2:203241049-203432474	2.03724	2.14746	0.0760195
BMS1	chr10:43277953-43330385	3.18153	5.85791	0.880665
BMS1P1	chr10:48927373-48952629	0.103629	0.0522479	-0.987975
BMS1P4	chr10:75458908-75490272	2.1992	2.99676	0.446427
BMS1P5	chr10:46737612-46762892	0.0777407	0.0731653	-0.087511
BMX	chrX:15518899-15574652	0.175516	0.036343	-2.27185
BNC1	chr15:83924654-83953468	0.071058	0	-1.79769e+308
BNC2	chr9:16409500-16870786	0.496589	0.165536	-1.58491
BNIP1	chr5:172571444-172591390	5.70343	7.98124	0.484782
BNIP2	chr15:59955061-59981642	6.3634	2.56666	-1.3099
BNIP3	chr10:133781203-133795435	9.69	104.721	3.43391
BNIP3L	chr8:26240522-26270644	13.0342	18.0907	0.472953
BNIPL	chr1:151009028-151020076	14.5311	1.57114	-3.20926
BOC	chr3:112931374-113160361	1.37978	0.870117	-0.665155
BOD1	chr5:173034147-173043666	11.2215	13.8948	0.308285
BOD1L	chr4:13570365-13629328	2.81305	1.99224	-0.497746
BOD1P	chr18:54814292-54817639	0	0	0
BOK	chr2:242483800-242513553	44.0766	28.2011	-0.64426
BOK-AS1	chr2:242483800-242513553	0.737307	0.914651	0.310957
BOLA1	chr1:149871154-149872348	12.2957	24.4751	0.993166
BOLA2	chr16:30204255-30218248	0	0	0
BOLA2B	chr16:29464913-29478899	0	0	0
BOLA3	chr2:74362527-74375039	18.5204	47.8126	1.36828
BOLL	chr2:198591602-198650938	0	0.0163765	1.79769e+308
BOP1	chr8:145486055-145515120	15.737	34.4355	1.12974
BORA	chr13:73302041-73590591	0.572271	0.981198	0.777846
BPESC1	chr3:138823026-138844005	0	0.0127219	1.79769e+308
BPGM	chr7:134331530-134364567	5.43656	4.05737	-0.42215
BPHL	chr6:3118925-3153432	4.88906	12.1565	1.31409
BPI	chr20:36932551-36965905	0.0318003	0.0256532	-0.309903
BPIFA1	chr20:31823801-31831115	0.8915	1.03007	0.208439
BPIFA2	chr20:31755959-31769223	0.18451	0.0992292	-0.894866
BPIFA3	chr20:31805134-31815559	0	0	0
BPIFA4P	chr20:31781410-31798268	0	0	0
BPIFB1	chr20:31870940-31897684	3.73462	2.70867	-0.463378
BPIFB2	chr20:31595406-31611515	0.0308241	0.397851	3.6901
BPIFB3	chr20:31643229-31661434	0	0	0
BPIFB4	chr20:31669317-31699557	0	0	0
BPIFB6	chr20:31619453-31631853	0	0	0
BPIFC	chr22:32809833-32853373	0	0	0
BPNT1	chr1:220046618-220321383	7.93183	8.61849	0.119781
BPTF	chr17:65821779-65980494	3.60028	4.70691	0.386671
BPY2	chrY:26764150-26785352	0	0	0
BPY2B	chrY:27177049-27198251	0	0	0
BRAF	chr7:140433812-140624564	1.35156	1.59706	0.240789
BRAP	chr12:112079949-112123790	3.79702	4.30809	0.18218
BRAT1	chr7:2577443-2595392	15.6462	13.3263	-0.23154
BRCA1	chr17:41196311-41277500	0.6836	1.56023	1.19053
BRCA2	chr13:32889616-32973809	0.107392	0.0677993	-0.66354
BRCC3	chrX:154299694-154351349	3.51379	2.10134	-0.741717
BRD1	chr22:50166936-50218452	8.90217	12.4789	0.487262
BRD2	chr6_ssto_hap7:4367204-4430060	51.0226	50.5002	-0.0148466
BRD3	chr9:136890560-136933141	5.34937	3.36283	-0.669692
BRD4	chr19:15348300-15391262	13.8875	7.69954	-0.850938
BRD7	chr16:50352928-50402845	15.436	6.47677	-1.25295
BRD7P3	chr6:118781934-119031238	0	0	0
BRD8	chr5:137475458-137514358	18.2356	12.0967	-0.592145
BRD9	chr5:863849-892939	14.7211	42.9588	1.54506
BRDT	chr1:92414927-92479985	0.119351	0.426976	1.83895
BRE	chr2:28004265-28561767	12.2673	9.46244	-0.374538
BREA2	chr8:144779284-144780583	0.84958	1.6343	0.943853
BRF1	chr14:105675622-105864484	14.5186	17.3728	0.258931
BRF2	chr8:37654400-37707431	6.88783	5.47897	-0.330144
BRI3	chr7:97910978-98030427	304.598	140.124	-1.12021
BRI3BP	chr12:125478193-125510349	2.83306	2.79767	-0.0181373
BRIP1	chr17:59756546-59940920	0.308193	0.359702	0.222971
BRIX1	chr5:34915819-34925787	3.46482	32.399	3.2251
BRK1	chr3:10157332-10168874	101.481	125.113	0.302017
BRMS1	chr11:66104803-66112582	37.6651	54.5425	0.534154
BRMS1L	chr14:36295596-36341169	0.614047	0.902243	0.555167
BROX	chr1:222885905-222906106	2.04908	1.36798	-0.582922
BRP44	chr1:167885912-168045083	13.0719	7.87604	-0.730926
BRP44L	chr6:166778407-166796486	34.6961	13.1877	-1.39557
BRPF1	chr3:9773433-9789699	8.73546	7.37397	-0.244443
BRPF3	chr6:36164549-36200567	5.93035	23.9272	2.01246
BRS3	chrX:135570124-135574598	0	0	0
BRSK1	chr19:55795533-55823903	1.3063	5.81048	2.15317
BRSK2	chr11:1411128-1483328	0.110794	1.14914	3.37459
BRWD1	chr21:40557403-40685712	2.12889	1.93996	-0.134071
BRWD3	chrX:79924986-80065233	0.49354	0.277692	-0.829682
BSCL2	chr11:62457733-62494857	27.5456	36.8456	0.419672
BSDC1	chr1:32830704-32860062	21.7838	28.2505	0.375024
BSG	chr19:571324-583493	413.631	427.378	0.0471703
BSN	chr3:49591921-49708982	0.0927926	0.203179	1.13067
BSN-AS2	chr3:49586738-49591799	0.587429	0.438775	-0.420935
BSND	chr1:55464616-55474465	0.089488	0	-1.79769e+308
BSPH1	chr19:48471302-48495427	0	0	0
BSPRY	chr9:116111811-116133513	7.42465	17.0846	1.2023
BST1	chr4:15704572-15733796	9.73176	1.35241	-2.84717
BST2	chr19:17513754-17516384	245.688	188.237	-0.384277
BSX	chr11:122848356-122852379	0	0	0
BTAF1	chr10:93683735-93790080	3.66694	6.64958	0.858685
BTBD1	chr15:83685180-83736167	8.23749	3.76604	-1.12916
BTBD10	chr11:13409555-13484838	4.60062	6.50849	0.500494
BTBD11	chr12:107712196-108053419	0.093964	0.0379005	-1.30989
BTBD16	chr10:124030820-124097676	0.0634846	0.179245	1.49745
BTBD17	chr17:72352554-72357958	0	0	0
BTBD18	chr11:57479994-57586652	0.0734404	0.0592534	-0.309677
BTBD19	chr1:45274153-45279801	4.6533	11.7537	1.33679
BTBD2	chr19:1985446-2015702	40.9944	33.1398	-0.306863
BTBD3	chr20:11871476-11907243	4.32368	3.15018	-0.456825
BTBD6	chr14:105675622-105864484	25.6959	44.354	0.787526
BTBD7	chr14:93703895-93799385	2.11747	1.23754	-0.774871
BTBD8	chr1:92545861-92613401	0.251847	0.270885	0.105134
BTBD9	chr6:38136226-38607924	4.84202	3.87519	-0.321344
BTC	chr4:75671447-75719882	0.83919	0.225657	-1.89487
BTD	chr3:15643254-15687325	7.43139	6.44731	-0.204934
BTF3	chr5:72794249-72801448	167.516	236.897	0.499964
BTF3L4	chr1:52521856-52554090	4.05201	6.2886	0.634102
BTF3P11	chr13:77502584-77503224	0	0	0
BTG1	chr12:92534053-92539673	9.93698	5.31586	-0.902506
BTG2	chr1:203274663-203278729	38.808	4.01405	-3.27322
BTG3	chr21:18965967-18985268	10.8572	11.4365	0.0749999
BTG4	chr11:111338255-111383064	0.0656811	0	-1.79769e+308
BTK	chrX:100604434-100641212	11.5578	0.629737	-4.19797
BTLA	chr3:112182812-112218408	0.0346719	0	-1.79769e+308
BTN1A1	chr6:26501494-26510652	0	0.0318145	1.79769e+308
BTN2A1	chr6:26458152-26482737	14.739	11.733	-0.329066
BTN2A2	chr6:26383323-26395100	12.0837	3.8015	-1.66842
BTN2A3	chr6:26421618-26430816	1.51151	0.646616	-1.22501
BTN3A1	chr6:26402464-26415444	15.5201	3.47728	-2.1581
BTN3A2	chr6:26365397-26378548	20.3551	2.50251	-3.02394
BTN3A3	chr6:26440699-26453643	13.826	1.49426	-3.20988
BTNL2	chr6_ssto_hap7:3709955-3722348	0	0	0
BTNL3	chr5:180415844-180433727	0	0	0
BTNL8	chr5:180326076-180377906	0.325141	0.0903268	-1.84784
BTNL9	chr5:180467224-180488523	6.66754	0.332175	-4.32714
BTRC	chr10:103113824-103317070	2.3911	1.91465	-0.320594
BUB1	chr2:111395408-111435684	0.522317	2.74516	2.3939
BUB1B	chr15:40453209-40569688	0.462541	1.50354	1.70071
BUB3	chr10:124913759-124924886	24.2664	42.8869	0.821575
BUD13	chr11:116618885-116643714	9.06508	16.7287	0.883931
BUD31	chr7:99006600-99063824	40.2012	71.2605	0.825865
BVES	chr6:105544698-105585049	0.219561	0.249577	0.184862
BYSL	chr6:41888964-41900784	4.96739	12.6344	1.34679
BZRAP1	chr17:56378593-56494931	2.90047	6.23507	1.10412
BZW1	chr2:201676268-201688569	16.9079	21.5064	0.347069
BZW2	chr7:16685758-16746148	11.5966	31.338	1.43421
C10orf10	chr10:45455218-45490172	67.4844	18.3052	-1.8823
C10orf103	chr10:75007124-75118617	0.498303	0.43615	-0.1922
C10orf105	chr10:73156690-73575704	0.40216	0.0776719	-2.37231
C10orf107	chr10:63422718-63526091	0.0995544	0	-1.79769e+308
C10orf108	chr10:320129-735608	0.0699027	0.177604	1.34524
C10orf11	chr10:77542518-78317126	9.17012	1.22273	-2.90684
C10orf111	chr10:15137383-15146256	0.210443	0.626688	1.57432
C10orf113	chr10:21068902-21463116	0	0	0
C10orf114	chr10:21783420-21786213	0.818616	6.65091	3.02229
C10orf116	chr10:88728187-88769960	131.368	49.7284	-1.40148
C10orf118	chr10:115881973-115934364	0.861756	1.4691	0.76958
C10orf12	chr10:98741040-98745585	0.408876	0.562665	0.460615
C10orf120	chr10:124457224-124459338	0	0	0
C10orf122	chr10:127344262-127371713	0	0	0
C10orf125	chr10:135168657-135171529	62.4427	15.221	-2.03647
C10orf128	chr10:50363890-50396407	20.5756	2.57156	-3.00022
C10orf129	chr10:96953956-96988686	0	0	0
C10orf131	chr10:97471535-97849992	0	0	0
C10orf136	chr10:44340753-44346070	0.0568806	0.0458853	-0.309903
C10orf137	chr10:127408083-127452712	1.76588	1.79024	0.0197654
C10orf140	chr10:21802408-21814611	0.179688	0.599581	1.73846
C10orf18	chr10:5726800-5805703	1.5002	2.43042	0.696046
C10orf2	chr10:102747292-102754158	2.0494	4.45684	1.12082
C10orf25	chr10:45493145-45500777	0.764753	0.463724	-0.721728
C10orf26	chr10:104503726-104576021	19.0406	7.0474	-1.43391
C10orf27	chr10:72530994-72545157	0	0	0
C10orf28	chr10:99894380-100004654	3.84037	2.00772	-0.935685
C10orf32	chr10:104613966-104661655	4.15813	2.54243	-0.709725
C10orf32-AS3MT	chr10:104613966-104661655	3.08767	1.2664	-1.28579
C10orf35	chr10:71390002-71393355	4.36632	18.8177	2.1076
C10orf40	chr10:61717974-61720671	0	0	0
C10orf44	chr10:44124264-44170147	0	0	0
C10orf46	chr10:120440493-120514758	2.9315	1.84289	-0.669668
C10orf47	chr10:11865396-11936709	1.96852	9.98555	2.34273
C10orf53	chr10:50887683-50916956	0	0	0
C10orf54	chr10:73156690-73575704	21.2634	4.27675	-2.31378
C10orf55	chr10:75669726-75682535	0.820508	2.36268	1.52583
C10orf57	chr10:81805988-81852307	6.14521	5.32417	-0.206905
C10orf58	chr10:82168241-82192753	16.0764	11.6096	-0.469628
C10orf62	chr10:99344101-99372555	0.0502563	0.162166	1.6901
C10orf67	chr10:23605519-23633772	0.476423	0.0153731	-4.95376
C10orf68	chr10:32735040-33171792	0.0207535	0.0167418	-0.309903
C10orf71	chr10:50507186-50535537	0	0	0
C10orf76	chr10:103605355-103815932	7.90337	5.20855	-0.601585
C10orf81	chr10:115511212-115542192	0.171447	0.0138287	-3.63202
C10orf82	chr10:118423206-118429481	0.132027	0	-1.79769e+308
C10orf88	chr10:124690418-124713919	0.74232	1.43134	0.947254
C10orf90	chr10:128113573-128210010	0	0	0
C10orf91	chr10:134258713-134261825	0.195203	3.07066	3.9755
C10orf92	chr10:134621895-134674363	0.0705382	0	-1.79769e+308
C10orf93	chr10:134742688-134756089	0.415013	0.0304354	-3.76934
C10orf95	chr10:104209573-104216050	6.24624	10.5478	0.755888
C10orf96	chr10:118083939-118139541	0	0	0
C10orf99	chr10:85933553-85945050	0	0	0
C11orf1	chr11:111744779-111754797	6.82211	11.2154	0.717193
C11orf10	chr11:61556601-61560085	378.527	763.998	1.01317
C11orf16	chr11:8932700-8954553	0.0606503	0.0978571	0.690163
C11orf2	chr11:64863682-64879180	52.3291	43.7657	-0.257815
C11orf20	chr11:64067862-64072239	1.73735	2.33585	0.427062
C11orf21	chr11:2317506-2323143	5.16921	0.341417	-3.92034
C11orf24	chr11:68028802-68039469	18.0378	49.6641	1.46118
C11orf30	chr11:76156068-76262589	1.75102	5.01531	1.51814
C11orf31	chr11:57479994-57586652	54.7051	82.701	0.596229
C11orf34	chr11:112118875-112131583	0.117077	0	-1.79769e+308
C11orf35	chr11:537521-560779	6.87306	26.309	1.93653
C11orf36	chr11:3239173-3244361	0	0	0
C11orf40	chr11:4592652-4599050	0	0	0
C11orf41	chr11:33563876-33695646	0.0457351	0.0221366	-1.04687
C11orf42	chr11:6226797-6232365	0.0555493	0.31368	2.49745
C11orf45	chr11:128761312-128787951	2.44213	0.160067	-3.93139
C11orf46	chr11:30344648-30359165	4.89838	4.27408	-0.196693
C11orf48	chr11:62430288-62441162	16.1898	36.5577	1.17509
C11orf49	chr11:46958250-47198676	15.41	19.8737	0.366992
C11orf51	chr11:71709957-71823822	41.8709	52.1214	0.315927
C11orf52	chr11:111783459-111797595	13.0959	14.0399	0.100414
C11orf53	chr11:111126706-111156972	0	0.0993462	1.79769e+308
C11orf54	chr11:93474792-93496247	5.25264	5.2003	-0.0144476
C11orf57	chr11:111944967-111957522	2.51243	2.17678	-0.206884
C11orf58	chr11:16760147-16779901	15.9952	20.2638	0.341266
C11orf61	chr11:124636393-124670299	2.50492	4.89553	0.966701
C11orf63	chr11:122753472-122830430	1.31583	0.435858	-1.59404
C11orf65	chr11:108253726-108338258	0.125823	0.253752	1.01202
C11orf66	chr11:61248584-61258400	1.6778	2.1784	0.376698
C11orf67	chr11:77532207-77583398	52.5649	89.4259	0.766595
C11orf68	chr11:65684282-65686531	35.3828	48.943	0.468053
C11orf70	chr11:101918168-101955291	2.16006	7.59862	1.81467
C11orf71	chr11:114262169-114271139	13.0543	40.7952	1.64387
C11orf73	chr11:86013252-86056985	11.8355	22.3607	0.917838
C11orf74	chr11:36613492-36680817	3.97761	5.32512	0.42091
C11orf75	chr11:93211638-93276546	27.0552	30.5009	0.172945
C11orf80	chr11:66512206-66614003	2.4778	20.6808	3.06116
C11orf82	chr11:82612736-82645699	0.124323	0.564138	2.18195
C11orf83	chr11:62430288-62441162	9.0465	28.3204	1.64641
C11orf84	chr11:63580922-63595190	11.0491	29.1119	1.39768
C11orf85	chr11:64705928-64727609	0	0.199951	1.79769e+308
C11orf86	chr11:66742753-66744479	0	0.900791	1.79769e+308
C11orf87	chr11:109292845-109299893	0.0364254	0	-1.79769e+308
C11orf88	chr11:111385509-111407756	0.441022	0	-1.79769e+308
C11orf9	chr11:61520120-61555989	4.94874	5.37633	0.119562
C11orf91	chr11:33719653-33722286	0.14919	0.240702	0.690097
C11orf92	chr11:111164113-111179353	1.94841	5.44461	1.48253
C11orf93	chr11:111164113-111179353	1.87057	20.5379	3.45674
C11orf94	chr11:45928085-45928833	0.315747	0	-1.79769e+308
C11orf95	chr11:63527363-63536113	3.66937	7.50197	1.03174
C11orf96	chr11:43964105-43965433	85.8203	22.8398	-1.90977
C12orf10	chr12:53693469-53700965	37.0984	64.9738	0.808503
C12orf11	chr12:27058111-27091254	1.90184	2.21777	0.22171
C12orf12	chr12:91345991-91348953	0	0	0
C12orf23	chr12:107349543-107367813	2.24301	5.33514	1.25009
C12orf24	chr12:110890290-110928192	1.98089	1.98149	0.000434383
C12orf26	chr12:82746082-82873016	1.24258	0.779633	-0.672474
C12orf29	chr12:88429267-88535993	0.669226	0.942015	0.493256
C12orf32	chr12:2986364-2998626	7.11986	9.86111	0.469902
C12orf33	chr12:9208184-9217666	0.104068	0.629633	2.59699
C12orf34	chr12:110152186-110211292	0.284458	0.172104	-0.724941
C12orf35	chr12:32112352-32146043	1.92269	0.845379	-1.18546
C12orf36	chr12:13523604-13529679	0.0348222	0	-1.79769e+308
C12orf37	chr12:91311799-91342446	0	0.0350146	1.79769e+308
C12orf39	chr12:21679255-21684210	0.137414	0.110852	-0.309903
C12orf4	chr12:4596900-4647637	3.00357	0.82707	-1.8606
C12orf40	chr12:40019971-40115720	0	0	0
C12orf41	chr12:49046994-49076035	6.6735	13.4491	1.01099
C12orf42	chr12:103695732-103889749	0	0	0
C12orf43	chr12:121440847-121454300	5.86936	3.72895	-0.654433
C12orf44	chr12:52463757-52471279	29.4059	75.8748	1.36752
C12orf45	chr12:105380097-105388505	8.10053	14.0747	0.797012
C12orf47	chr12:112277572-112331228	8.32397	8.24679	-0.0134389
C12orf48	chr12:102513955-102591614	0.0362862	0.163302	2.17004
C12orf49	chr12:117153595-117175843	12.1201	9.33505	-0.376672
C12orf5	chr12:4430358-4469190	0.930797	0.582843	-0.675359
C12orf50	chr12:88373815-88423176	0	0	0
C12orf51	chr12:112597991-112819896	4.31997	3.96922	-0.122164
C12orf52	chr12:113623554-113630119	14.283	23.3121	0.706775
C12orf53	chr12:6802956-6809812	0.292006	8.88704	4.92763
C12orf54	chr12:48876285-48890297	0.0761176	0.0614037	-0.309903
C12orf56	chr12:64660762-64784345	0	0.0303914	1.79769e+308
C12orf57	chr12:7053202-7055165	215.014	569.786	1.40599
C12orf59	chr12:10331556-10344403	0.747096	0.11402	-2.712
C12orf60	chr12:14956505-14976791	0.22629	0.273821	0.275059
C12orf61	chr12:62995530-62997214	0.246801	3.10017	3.65093
C12orf62	chr12:50505899-50514234	91.5772	168.282	0.877824
C12orf65	chr12:123717843-123742506	6.64254	7.57554	0.189613
C12orf66	chr12:64586418-64616076	0.609948	1.44098	1.24029
C12orf67	chr12:24719897-24737102	0	0.0559025	1.79769e+308
C12orf68	chr12:48577365-48579709	0.292663	0.393483	0.427062
C12orf69	chr12:14956505-14976791	0.302144	0.376687	0.318128
C12orf70	chr12:27619742-27655118	0	0.0394038	1.79769e+308
C12orf71	chr12:27233989-27235455	0.273743	0.0552069	-2.3099
C12orf73	chr12:104343980-104350993	2.31293	4.91901	1.08865
C12orf74	chr12:93096618-93102325	0	0	0
C12orf75	chr12:105724413-105765296	3.14285	2.31801	-0.439186
C12orf76	chr12:110478982-110505500	2.66622	5.26833	0.982547
C12orf77	chr12:25146364-25150373	0.439799	0.41929	-0.0688953
C13orf15	chr13:42031541-42045013	112.857	23.1791	-2.28359
C13orf16	chr13:111973014-111996594	0.722369	0.33299	-1.11726
C13orf26	chr13:31506833-31549153	0.131362	0	-1.79769e+308
C13orf27	chr13:103418462-103426149	1.04764	2.00161	0.934022
C13orf30	chr13:43355685-43365685	0.117945	0	-1.79769e+308
C13orf33	chr13:31456971-31506745	1.50416	1.73343	0.20467
C13orf35	chr13:113301357-113338811	0.0768636	7.46133	6.60099
C14orf1	chr14:76117232-76127538	21.9488	24.9207	0.183204
C14orf101	chr14:57046510-57116232	1.46616	1.54587	0.0763751
C14orf102	chr14:90744397-90798481	3.53868	2.1282	-0.733576
C14orf105	chr14:57936594-57960576	0.520124	0.255398	-1.02611
C14orf109	chr14:93651295-93653431	18.4449	7.97188	-1.21023
C14orf118	chr14:76618258-76669134	4.13683	2.52639	-0.711449
C14orf119	chr14:23527773-23569665	13.3264	11.1656	-0.25522
C14orf126	chr14:31915242-31926680	2.40316	1.15637	-1.05533
C14orf128	chr14:32544624-32545905	0.871886	5.66585	2.70008
C14orf129	chr14:96846021-96853563	1.90488	0.858719	-1.14944
C14orf132	chr14:96505661-96560135	4.52804	0.497052	-3.18742
C14orf135	chr14:60558628-60601532	1.41427	1.25384	-0.173699
C14orf142	chr14:93669236-93695561	7.35215	12.5113	0.766991
C14orf148	chr14:77860364-77889399	0.252709	0.509649	1.01202
C14orf149	chr14:59939405-59951073	5.5851	3.64729	-0.614758
C14orf153	chr14:104029298-104057236	9.66407	17.5103	0.857502
C14orf159	chr14:91580356-91691703	22.9792	6.664	-1.78587
C14orf162	chr14:70036530-70037918	0	0	0
C14orf165	chr14:24391456-24403777	0.143847	0.116041	-0.309903
C14orf166	chr14:52456227-52471420	43.9653	50.2195	0.191884
C14orf166B	chr14:77292724-77336645	0	0	0
C14orf167	chr14:24407939-24438488	3.81072	5.35929	0.491978
C14orf169	chr14:73945188-74025651	5.40884	2.44269	-1.14685
C14orf176	chr14:21558204-21572863	0.868296	0.382782	-1.18166
C14orf177	chr14:99177949-99184103	0	0	0
C14orf178	chr14:78183943-78236085	0.243368	0.392706	0.690309
C14orf180	chr14:105046055-105056183	0.19057	0.0256219	-2.89487
C14orf182	chr14:50448429-50474238	0.252352	0.186607	-0.435434
C14orf183	chr14:50550368-50559361	0	0	0
C14orf184	chr14:92038787-92041383	0.152742	0.29924	0.970204
C14orf19	chr14:35409127-35409702	0.421109	0	-1.79769e+308
C14orf2	chr14:104378624-104387903	81.7327	72.0779	-0.181357
C14orf21	chr14:24769097-24774374	7.7871	5.27673	-0.561442
C14orf23	chr14:29241909-29264000	0.0177726	0.0143371	-0.309903
C14orf28	chr14:45366506-45376460	0.77271	0.623342	-0.309903
C14orf33	chr14:56042874-56046810	0.279231	0.128717	-1.11726
C14orf34	chr14:56247852-56263392	0.202612	0.116747	-0.79534
C14orf37	chr14:58470807-58618847	0.308326	0.277987	-0.149439
C14orf38	chr14:59951160-60043549	0	0	0
C14orf39	chr14:60902673-60952764	0	0	0
C14orf43	chr14:74181824-74253896	4.41346	2.88224	-0.614719
C14orf45	chr14:74486058-74551196	0.575947	0.48401	-0.2509
C14orf48	chr14:94463615-94478041	0	0	0
C14orf49	chr14:95883830-95942173	1.03684	0.260522	-1.99271
C14orf50	chr14:65016619-65056096	0.0434411	0.210263	2.27506
C14orf55	chr14:70935595-70950473	0.0737252	0.0297369	-1.3099
C14orf64	chr14:98391946-98444461	0.332852	0.201383	-0.724941
C14orf70	chr14:101123604-101139081	0	0	0
C14orf79	chr14:105452615-105461855	4.45709	3.0462	-0.549091
C14orf80	chr14:105956191-105965585	6.61379	16.411	1.31111
C14orf82	chr14:51955854-52197444	0.0773973	0.187306	1.27505
C14orf86	chr14:94371075-94395954	0.142472	0	-1.79769e+308
C14orf93	chr14:23456109-23479360	4.53209	3.76649	-0.266957
C15orf17	chr15:75192327-75199462	18.0189	12.9123	-0.480766
C15orf2	chr15:24920540-24928593	0.0931236	0.0321953	-1.5323
C15orf23	chr15:40674921-40686489	3.66252	5.85551	0.676959
C15orf24	chr15:34376223-34394053	42.9404	26.2152	-0.711928
C15orf26	chr15:81426643-81441516	0.304467	0	-1.79769e+308
C15orf27	chr15:76352298-76497304	2.25889	0.26854	-3.0724
C15orf29	chr15:34432874-34502297	0.987924	0.697335	-0.502549
C15orf32	chr15:93014906-93044347	0	0	0
C15orf33	chr15:49447975-49913118	0.08804	0.308372	1.80844
C15orf34	chr15:72635777-72671129	1.87094	0.306592	-2.60937
C15orf37	chr15:80135888-80217196	4.11889	3.98479	-0.0477534
C15orf38	chr15:90373830-90456222	16.6111	5.82813	-1.51104
C15orf38-AP3S2	chr15:90373830-90456222	6.89518	3.58426	-0.943913
C15orf39	chr15:75494220-75504510	8.02274	4.29799	-0.900434
C15orf40	chr15:83654994-83680393	7.78702	10.6506	0.451786
C15orf41	chr15:36871811-37110707	0.588637	1.09723	0.898416
C15orf42	chr15:90118817-90198682	0.0807544	0.403894	2.32236
C15orf43	chr15:45248902-45271421	0	0	0
C15orf44	chr15:65871095-65903627	8.66725	5.34858	-0.696419
C15orf48	chr15:45722762-45725647	3.98085	5.21689	0.390111
C15orf5	chr15:77400497-77712446	0	0	0
C15orf50	chr15:70127572-70135306	0.0463321	0	-1.79769e+308
C15orf52	chr15:40623652-40633168	12.8094	2.34287	-2.45085
C15orf53	chr15:38988798-38992239	0	0	0
C15orf54	chr15:39542884-39547048	0	0.0146411	1.79769e+308
C15orf55	chr15:34638065-34649931	0	0	0
C15orf56	chr15:40453209-40569688	0.135853	0.263003	0.95303
C15orf57	chr15:40845297-40857252	10.359	5.23405	-0.984891
C15orf58	chr15:90777486-90785312	2.0468	2.49507	0.285706
C15orf59	chr15:74032140-74043816	4.66789	0.221504	-4.39737
C15orf60	chr15:73735498-73925753	0.0723792	0.0584051	-0.309482
C15orf61	chr15:67547137-67819641	5.34127	4.00056	-0.416979
C15orf62	chr15:41060066-41106767	1.64388	2.98375	0.860022
C15orf63	chr15:44038589-44094769	0.775259	1.28503	0.729047
C16orf11	chr16:610421-615529	0	0	0
C16orf13	chr16:684428-686347	74.2053	564.73	2.92797
C16orf3	chr16:90089007-90114191	0.264053	0.372768	0.497451
C16orf42	chr16:1383605-1401873	51.2199	66.1238	0.368463
C16orf45	chr16:15528324-15682116	6.4884	15.5986	1.26549
C16orf46	chr16:81087101-81110872	0.305715	1.05555	1.78774
C16orf48	chr16:67696849-67700628	16.232	9.84437	-0.721469
C16orf5	chr16:4560676-4588816	13.76	13.4479	-0.0331005
C16orf52	chr16:22019455-22095972	0.54199	0.655832	0.275059
C16orf53	chr16:29827527-29859360	8.58636	10.7695	0.326832
C16orf54	chr16:29753785-29757340	2.85846	0.246433	-3.53597
C16orf55	chr16:89724209-89737675	1.68184	1.52633	-0.139978
C16orf57	chr16:58035276-58055527	18.5379	9.5125	-0.96258
C16orf58	chr16:31494438-31519706	37.2083	50.3527	0.436442
C16orf59	chr16:2510114-2514964	1.20922	6.59181	2.4466
C16orf61	chr16:81009698-81066709	17.1677	22.3332	0.379488
C16orf62	chr16:19566736-19712485	10.5394	4.87299	-1.11291
C16orf7	chr16:89773540-89883065	9.85301	6.8698	-0.520298
C16orf70	chr16:67143914-67184902	9.88944	6.89041	-0.521298
C16orf71	chr16:4746510-4799397	0.166891	0.555349	1.73449
C16orf72	chr16:9185536-9213555	3.85811	3.32427	-0.214856
C16orf73	chr16:1877224-1922179	0	0.0547964	1.79769e+308
C16orf74	chr16:85741123-85784689	2.33244	25.0067	3.4224
C16orf78	chr16:49407807-49433319	0.0679903	0	-1.79769e+308
[truncated: 14,383 more rows]

## Sheet: A401
RNA-seq of cancer versus normal lung tissues
gene	locus	401p	401c	log2(fold_change)
1/2-SBSRNA4	chr4:110351118-110461615	1.19698	1.02113	-0.229234
A1BG	chr19:58858171-58874214	3.98394	6.94359	0.801487
A1BG-AS1	chr19:58858171-58874214	4.37201	6.16	0.494633
A1CF	chr10:52559168-52645435	0.0165892	0.0106132	-0.644383
A2LD1	chr13:100741268-101241046	0.894181	1.5135	0.759251
A2M	chr12:9217772-9268558	345.701	137.546	-1.32961
A2ML1	chr12:8975149-9029377	0.0704062	0.0965293	0.455264
A2MP1	chr12:9381128-9386803	0.0502403	0	-1.79769e+308
A4GALT	chr22:43088126-43116876	11.2542	3.08233	-1.86837
A4GNT	chr3:137842559-137851229	0.159884	0.0306889	-2.38124
AA06	chr17:31340105-32483825	0	0	0
AAA1	chr7:34386123-34917944	0.0111269	0	-1.79769e+308
AAAS	chr12:53701239-53715412	22.6547	30.9765	0.451368
AACS	chr12:125549924-125627871	6.51265	13.3341	1.0338
AACSP1	chr5:178191863-178203277	0.127258	0.0244264	-2.38124
AADAC	chr3:151347319-151546276	4.89603	0.0685961	-6.15734
AADACL2	chr3:151347319-151546276	0.0773164	0	-1.79769e+308
AADACL3	chr1:12776117-12788726	0	0	0
AADACL4	chr1:12704565-12727097	0	0	0
AADAT	chr4:170981372-171011372	2.59156	1.01997	-1.34529
AAGAB	chr15:67493366-67547074	5.31379	8.83353	0.733248
AAK1	chr2:69685126-69870977	1.34977	1.33196	-0.0191623
AAMP	chr2:219128851-219134893	53.0407	64.1904	0.275257
AANAT	chr17:74449432-74466199	0.26396	0	-1.79769e+308
AARS	chr16:70286296-70323412	32.66	74.8839	1.19713
AARS2	chr6:44266462-44281063	4.51133	18.5691	2.04128
AARSD1	chr17:41102542-41132545	15.5354	26.1371	0.75054
AASDH	chr4:57204456-57253638	1.55286	3.9264	1.33828
AASDHPPT	chr11:105921824-105969419	2.70917	2.43562	-0.15356
AASS	chr7:121713597-121784344	4.39647	17.1323	1.9623
AATF	chr17:35306174-35414171	19.378	44.2218	1.19034
AATK	chr17:79008946-79156964	12.1708	1.27244	-3.25775
AATK-AS1	chr17:79008946-79156964	0	0.035022	1.79769e+308
ABAT	chr16:8768443-8878432	2.17605	2.60023	0.256929
ABCA1	chr9:107543283-107690527	1.82563	1.4671	-0.315435
ABCA10	chr17:67144147-67323323	0.679106	0.0942295	-2.84938
ABCA11P	chr4:419223-533320	1.74836	2.01181	0.202486
ABCA12	chr2:215796265-216003151	0	0.225865	1.79769e+308
ABCA13	chr7:48211056-48687091	0.126965	0.212531	0.743244
ABCA17P	chr16:2390922-2476700	0.0754921	0.108677	0.525653
ABCA2	chr9:139901685-139931234	6.79366	14.6453	0
ABCA3	chr16:2325878-2390747	151.277	32.2073	-2.23173
ABCA4	chr1:94458393-94586705	0.105601	1.94587	4.20372
ABCA5	chr17:67144147-67323323	0.907027	0.265973	-1.76987
ABCA6	chr17:67074846-67138015	2.07724	0.472412	-2.13655
ABCA7	chr19:1040101-1065570	7.52657	27.8462	1.88742
ABCA8	chr17:66863430-66951533	6.97969	0.767545	-3.18484
ABCA9	chr17:66970772-67057136	1.52112	0.228841	-2.73271
ABCB1	chr7:87133178-87461613	0.377739	0.202588	-0.898844
ABCB10	chr1:229652328-229694442	2.0171	1.92269	-0.0691572
ABCB11	chr2:169779448-169887833	0.0219332	0	-1.79769e+308
ABCB4	chr7:87031360-87105019	0.0415172	0.278917	2.74806
ABCB5	chr7:20655244-20796637	0.580535	0.48048	-0.272909
ABCB6	chr2:220074487-220083712	5.98467	13.4702	1.17042
ABCB7	chrX:74273104-74376132	4.33899	2.84225	-0.610325
ABCB8	chr7:150725509-150744869	7.67758	11.654	0.602105
ABCB9	chr12:123405497-123451056	1.41662	3.31736	1.22758
ABCC1	chr16:16043433-16236930	8.44393	10.7277	0
ABCC10	chr6:43395291-43423786	5.42737	19.7853	1.8661
ABCC11	chr16:48200821-48269088	0.0235447	0.0677899	1.52567
ABCC12	chr16:48116883-48180681	0.0201971	0.0193836	-0.0593095
ABCC13	chr21:15646119-15673692	0.172194	0	-1.79769e+308
ABCC2	chr10:101542462-101611662	0.165476	0.06948	-1.25195
ABCC3	chr17:48712217-48769063	10.0755	186.115	4.20726
ABCC4	chr13:95672082-95953687	2.26381	2.24567	-0.0116043
ABCC5	chr3:183637723-183735727	5.9385	15.1052	1.34688
ABCC6	chr16:16243421-16317328	6.18107	6.17875	-0.000543337
ABCC6P1	chr16:18582569-18609607	0.15911	0.286315	0.847581
ABCC6P2	chr16:14916288-14918559	0.897145	2.3917	1.41462
ABCC8	chr11:17414431-17498449	0.262509	0.0100775	-4.70317
ABCC9	chr12:21950323-22089628	1.54351	0.598461	-1.36688
ABCD1	chrX:152990322-153010216	7.96782	7.56349	-0.0751344
ABCD2	chr12:39945021-40013843	0.0390341	0.018731	-1.05931
ABCD3	chr1:94883932-94984219	6.55033	6.28837	-0.0588825
ABCD4	chr14:74751979-74769767	11.0681	7.69687	-0.524068
ABCE1	chr4:145916312-146050676	2.88407	1.80856	-0.673261
ABCF1	chr6_ssto_hap7:1871447-1891586	26.8943	77.5537	1.5279
ABCF2	chr7:150904922-150924317	12.0387	42.1175	1.80673
ABCF3	chr3:183903862-183911795	24.5512	29.1076	0.245604
ABCG1	chr21:43619798-43717354	21.3925	4.98378	-2.10179
ABCG2	chr4:89011415-89080011	1.95671	0.159337	-3.61828
ABCG4	chr11:119019749-119033374	0.073561	0.0988376	0.426118
ABCG5	chr2:44039610-44065958	0	0.0189673	1.79769e+308
ABCG8	chr2:44066102-44105605	0	0	0
ABHD1	chr2:27346656-27357542	0.52595	1.17752	1.16276
ABHD10	chr3:111697827-111712210	4.39567	4.79031	0.124036
ABHD11	chr7:73150424-73153190	13.3478	85.0738	2.67212
ABHD11-AS1	chr7:73149398-73150330	6.12841	8.02034	0.38815
ABHD12	chr20:25228705-25371618	35.4275	42.2163	0.252931
ABHD12B	chr14:51338877-51371688	0.236137	0.113313	-1.05931
ABHD13	chr13:108870762-108886603	1.57331	0.415233	-1.92181
ABHD14A	chr3:52009041-52023218	20.2563	20.0458	-0.0150696
ABHD14A-ACY1	chr3:52009041-52023218	0.338382	0	-1.79769e+308
ABHD14B	chr3:52002525-52008646	22.5889	20.6488	-0.129555
ABHD15	chr17:27887688-27894042	3.89725	4.24408	0.122994
ABHD16A	chr6_ssto_hap7:2985531-3001955	35.0636	51.3734	0.551047
ABHD16B	chr20:62492565-62494341	4.30314	4.37456	0.0237463
ABHD2	chr15:89631380-89745591	13.7868	5.40868	-1.34993
ABHD3	chr18:19230857-19284766	6.4392	4.29228	-0.585137
ABHD4	chr14:23067146-23081265	12.2848	12.27	-0.00174416
ABHD5	chr3:43732374-43764217	4.05982	1.56039	-1.37951
ABHD6	chr3:58223258-58280461	8.47105	1.66992	-2.34276
ABHD8	chr19:17402939-17414282	11.4255	8.21126	-0.476585
ABI1	chr10:26986594-27150016	9.92758	11.6167	0.226681
ABI2	chr2:204193002-204296892	4.03383	2.69845	-0.580017
ABI3	chr17:47283595-47300587	16.7308	8.23036	-1.02348
ABI3BP	chr3:100468178-100712334	14.1376	0.484579	-4.86666
ABL1	chr9:133589267-133763062	11.7706	13.6862	0.217541
ABL2	chr1:179068461-179198819	2.12289	2.7842	0.391234
ABLIM1	chr10:116190868-116444414	13.3433	6.28196	-1.08682
ABLIM2	chr4:7967036-8160559	1.13626	1.47858	0.379918
ABLIM3	chr5:148521053-148639999	8.77317	1.17621	-2.89895
ABO	chr9:136130562-136150630	9.29186	23.2558	1.32355
ABP1	chr7:150549572-150558379	1.28447	0.410912	-1.64427
ABR	chr17:906758-1090616	29.5466	29.6544	0.00525456
ABRA	chr8:107771710-107782472	0.098274	0	-1.79769e+308
ABT1	chr6:26597170-26600277	11.9994	27.0967	1.17516
ABTB1	chr3:127391780-127399769	34.9521	20.6426	-0.759753
ABTB2	chr11:34172533-34379555	1.3975	0.685964	-1.02664
ACAA1	chr3:38080695-38178733	56.6202	59.6474	0.0751429
ACAA2	chr18:47309873-47340251	24.8525	19.7929	-0.32841
ACACA	chr17:35441926-35766902	5.73708	11.1463	0.958174
ACACB	chr12:109577201-109706030	3.4143	0.925585	-1.88315
ACAD10	chr12:112123856-112194911	4.82819	8.57479	0.828618
ACAD11	chr3:132276981-132593050	7.01823	7.4326	0.0827591
ACAD8	chr11:134123433-134135746	9.98774	100.31	3.32817
ACAD9	chr3:128598332-128631957	14.5253	17.3092	0.252968
ACADL	chr2:211052715-211090215	6.59903	0.126244	-5.70797
ACADM	chr1:76190042-76229355	5.97495	4.55135	-0.392632
ACADS	chr12:121163570-121177811	16.8789	15.1884	-0.152252
ACADSB	chr10:124768428-124817806	3.49524	3.81571	0.126557
ACADVL	chr17:7093209-7128585	168.855	254.439	0.591533
ACAN	chr15:89346673-89418585	0.238012	0.105856	-1.16893
ACAP1	chr17:7239847-7254793	6.26471	4.38403	-0.514989
ACAP2	chr3:194995464-195163817	1.7272	0.918607	-0.910918
ACAP3	chr1:1227763-1243269	17.5826	46.0089	1.38776
ACAT1	chr11:107992257-108018891	24.7971	15.4253	-0.684871
ACAT2	chr6:160181290-160210735	12.6982	4.62769	-1.45626
ACBD3	chr1:226332379-226374423	6.41283	18.6354	1.53901
ACBD4	chr17:43209966-43221543	12.9312	14.0052	0.115113
ACBD5	chr10:27484142-27531068	3.46538	3.72335	0.103587
ACBD6	chr1:180257351-180472022	12.4196	20.7056	0.737407
ACBD7	chr10:15117473-15130775	0.680768	0.850873	0.321781
ACCN1	chr17:31340105-32483825	0.10836	0.0580458	-0.900569
ACCN2	chr12:50451486-50477394	0.3927	1.43165	1.86618
ACCN3	chr7:150745604-150749843	2.54788	1.73247	-0.556464
ACCN4	chr2:220378891-220403494	0.151879	0.0182195	-3.05937
ACCN5	chr4:156750880-156787425	0	0	0
ACCS	chr11:44087728-44105569	15.1938	6.32239	-1.26494
ACCSL	chr11:44069530-44081527	0	0	0
ACD	chr16:67679029-67694718	9.33892	14.9289	0.67678
ACE	chr17:61554421-61575741	60.661	9.31768	-2.70273
ACE2	chrX:15579155-15620192	0.364208	0.0873848	-2.05931
ACER1	chr19:6306509-6333640	0.0566552	0	-1.79769e+308
ACER2	chr9:19408924-19452500	0.302843	0.326976	0.110616
ACER3	chr11:76571916-76734850	2.32482	1.01208	-1.19979
ACHE	chr7:100487614-100493541	2.72202	2.89408	0.0884301
ACIN1	chr14:23527773-23569665	57.1688	63.7314	0.156776
ACLY	chr17:40023178-40075272	19.4525	38.2044	0.973784
ACMSD	chr2:135596185-135676176	0.0733552	0.108085	0.559198
ACN9	chr7:96745904-96811075	2.83962	10.2781	1.8558
ACO1	chr9:32384600-32450832	9.26341	18.3417	0.985509
ACO2	chr22:41865128-41940479	40.8309	52.6122	0.365738
ACOT1	chr14:73945188-74025651	1.25351	0.65308	-0.940643
ACOT11	chr1:55013806-55100417	1.42027	1.09404	-0.376499
ACOT12	chr5:80256557-81047072	0	0	0
ACOT13	chr6:24667262-24719403	6.06355	6.45366	0.0899554
ACOT2	chr14:74035771-74042359	8.36728	6.70728	-0.319031
ACOT4	chr14:74058409-74062470	2.38593	2.62657	0.13863
ACOT6	chr14:74083547-74086592	0.312984	0.0600755	-2.38124
ACOT7	chr1:6324331-6453826	27.3994	12.4308	-1.14022
ACOT8	chr20:44462469-44486048	16.0338	27.5977	0.783436
ACOT9	chrX:23721776-23761407	13.4858	10.2026	-0.402502
ACOX1	chr17:73937588-74002080	4.85058	5.08564	0.0682739
ACOX2	chr3:58490862-58522929	7.02333	8.40844	0.259681
ACOX3	chr4:8368008-8442452	2.94717	2.98177	0.01684
ACOXL	chr2:111490149-111875799	8.4336	0.99788	-3.07921
ACP1	chr2:264868-278282	28.201	47.3339	0.747125
ACP2	chr11:47260852-47290401	18.9261	21.1976	0.163521
ACP5	chr19:11685474-11689801	331.199	57.4388	-2.5276
ACP6	chr1:147119167-147142634	4.9671	13.1618	1.40588
ACPL2	chr3:140950681-141013486	1.28746	2.28723	0.829077
ACPP	chr3:132036210-132087146	1.73466	2.03807	0.232555
ACPT	chr19:51293671-51298481	0.175314	0.168253	-0.0593095
ACR	chr22:51176651-51183727	1.67562	0.536044	-1.64427
ACRBP	chr12:6747241-6756580	1.31084	0.571837	-1.19681
ACRC	chrX:70430034-70948962	0.606738	0.614641	0.0186702
ACRV1	chr11:125495035-125550793	0	0	0
ACSBG1	chr15:78463186-78527049	0.453336	0.104415	-2.11825
ACSBG2	chr19:6135709-6193112	0.0399677	0.0767158	0.940691
ACSF2	chr17:48503518-48552200	24.8974	61.5681	1.30619
ACSF3	chr16:89160216-89222171	6.54952	11.3339	0.791186
ACSL1	chr4:185676748-185747215	28.5914	5.00971	-2.51278
ACSL3	chr2:223725731-223808119	6.77258	4.33982	-0.642072
ACSL4	chrX:108884563-108976621	4.0049	0.838603	-2.25571
ACSL5	chr10:114133915-114188138	18.1116	51.9607	1.52051
ACSL6	chr5:131285666-131347761	0.246708	0.332167	0.429106
ACSM1	chr16:20634558-20702578	0.298449	0.364546	0.288614
ACSM2A	chr16:20462858-20498991	0	0	0
ACSM2B	chr16:20548082-20587695	0	0	0
ACSM3	chr16:20775311-20860990	2.57094	2.46063	-0.0632695
ACSM4	chr12:7456927-7480969	0.0325582	0	-1.79769e+308
ACSM5	chr16:20420855-20452281	1.06343	0.217148	-2.29197
ACSS1	chr20:24986872-25039616	13.6445	9.4324	-0.53262
ACSS2	chr20:33462765-33515769	30.5765	27.1229	-0.17291
ACSS3	chr12:81471808-81649582	5.35056	0.646134	-3.04979
ACTA1	chr1:229566992-229569843	1.43923	0.186657	-2.94683
ACTA2	chr10:90694830-90775542	511.587	105.284	-2.28069
ACTB	chr7:5566778-5570232	1602.44	1742.82	0.121154
ACTBL2	chr5:56775842-56778636	0	0	0
ACTC1	chr15:35080296-35087927	0.560296	0.0137879	-5.34471
ACTG1	chr17:79476996-79479892	640.745	699.159	0.125868
ACTG2	chr2:74120092-74146780	101.157	5.07652	-4.31661
ACTL6A	chr3:179280707-179306193	9.05146	19.1922	1.0843
ACTL6B	chr7:100240725-100254084	0	0	0
ACTL7A	chr9:111624602-111626035	0	0	0
ACTL7B	chr9:111616868-111618275	0	0	0
ACTL8	chr1:18081807-18153558	0	0	0
ACTL9	chr19:8807750-8809172	0	0	0
ACTN1	chr14:69340839-69446083	44.5082	25.2482	-0.81789
ACTN2	chr1:236849769-236927558	1.61141	0.0778819	-4.3709
ACTN3	chr11:66314390-66330797	0	0.0362622	1.79769e+308
ACTN4	chr19:39138266-39235114	205.799	134.037	-0.618605
ACTR10	chr14:58666832-58702353	11.4259	5.71936	-0.99838
ACTR1A	chr10:104238985-104262512	42.6091	56.6986	0.412153
ACTR1B	chr2:98272401-98280561	32.6212	26.9753	-0.274168
ACTR2	chr2:65454828-65498390	26.1684	22.5267	-0.216193
ACTR3	chr2:114647536-114716167	32.0341	27.4834	-0.221045
ACTR3B	chr7:152456850-152552463	1.68304	5.83419	1.79346
ACTR3BP2	chr2:92129158-92130496	0	0	0
ACTR3BP5	chr10:38989726-38991371	0	0	0
ACTR3C	chr7:149944300-150035245	1.39743	2.50085	0.839637
ACTR5	chr20:37377096-37401089	2.5995	9.61977	1.88777
ACTR6	chr12:100594573-100618201	3.39217	1.48825	-1.18859
ACTR8	chr3:53901093-53916229	3.54269	4.14463	0.226398
ACTRT1	chrX:127184940-127186382	0	0	0
ACTRT2	chr1:2938045-2939467	0	0	0
ACVR1	chr2:158592957-158732374	7.4804	11.6638	0.640851
ACVR1B	chr12:52345450-52390863	5.77161	27.7603	2.26598
ACVR1C	chr2:158383278-158485399	0.0427911	0.0352008	-0.281703
ACVR2A	chr2:148602569-149271044	1.33742	0.911505	-0.553127
ACVR2B	chr3:38492517-38534633	0.439896	0.512646	0.220798
ACVRL1	chr12:52301201-52317145	49.5666	4.51579	-3.45632
ACY1	chr3:52009041-52023218	14.1828	18.2388	0.362872
ACY3	chr11:67410025-67418130	0.319944	0.263192	-0.281702
ACYP1	chr14:75519927-75530736	12.1988	7.7033	-0.663194
ACYP2	chr2:54342409-54532435	5.11731	2.07782	-1.30032
ADA	chr20:43248162-43280376	4.94228	3.36733	-0.553574
ADAD1	chr4:123300120-123350947	0	0	0
ADAD2	chr16:84224722-84230772	0.081088	0	-1.79769e+308
ADAL	chr15:43622871-43646096	0.884353	0.809569	-0.127468
ADAM1	chr12:112336866-112339706	1.57815	1.73356	0.135507
ADAM10	chr15:58888509-59042177	5.56057	3.03657	-0.87279
ADAM11	chr17:42836567-42859214	0.274638	0.263576	-0.0593095
ADAM12	chr10:127702901-128077127	0.0449147	0.929496	4.37119
ADAM15	chr1:155006281-155042029	46.9994	118.151	1.32992
ADAM17	chr2:9629410-9695917	6.85487	5.04182	-0.443186
ADAM18	chr8:39442086-39587583	0	0	0
ADAM19	chr5:156904311-157002783	2.84319	1.41033	-1.01148
ADAM2	chr8:39601254-39695779	0	0	0
ADAM20	chr14:70989077-71001732	0.0387326	0	-1.79769e+308
ADAM21	chr14:70918873-70926622	0	0.039106	1.79769e+308
ADAM21P1	chr14:70712469-70714518	0	0	0
ADAM22	chr7:87563565-87832204	0.216716	0.21332	-0.0227836
ADAM23	chr2:207308367-207482679	0.14089	0.135216	-0.0593095
ADAM28	chr8:24151579-24212726	0.972898	2.68605	1.46513
ADAM29	chr4:175839508-175899331	0.153749	0	-1.79769e+308
ADAM30	chr1:120436155-120439147	0	0	0
ADAM32	chr8:38965049-39142436	0.0595952	0.019065	-1.64427
ADAM33	chr20:3648619-3662738	8.80009	0.579578	-3.92444
ADAM3A	chr8:39308563-39380470	0	0	0
ADAM5P	chr8:39172181-39260375	0	0	0
ADAM6	chr14:106435818-106438358	0	0	0
ADAM7	chr8:24298508-24366275	0	0	0
ADAM8	chr10:135075919-135090407	5.66464	60.3859	3.41415
ADAM9	chr8:38854504-38962779	11.6112	6.88133	-0.75476
ADAMDEC1	chr8:24241797-24263526	0.210375	1.90016	3.17509
ADAMTS1	chr21:28208605-28217728	26.1067	5.1387	-2.34495
ADAMTS10	chr19:8645125-8675588	6.86091	4.2585	-0.688054
ADAMTS12	chr5:33527286-33892124	0.337709	1.10399	1.70887
ADAMTS13	chr9:136243283-136324508	1.78384	1.93445	0.116942
ADAMTS14	chr10:72432558-72522195	0.376907	13.8455	5.19907
ADAMTS15	chr11:130318868-130346539	2.41856	0.31652	-2.93378
ADAMTS16	chr5:5140442-5320412	0.683097	3.82256	2.48438
ADAMTS17	chr15:100511642-100882183	0.687288	0.38477	-0.836917
ADAMTS18	chr16:77316024-77469011	0	0.0674183	1.79769e+308
ADAMTS19	chr5:128796102-129074376	0.0307855	0	-1.79769e+308
ADAMTS2	chr5:178537851-178772431	4.44049	2.98699	-0.57203
ADAMTS20	chr12:43748011-43945724	0	0	0
ADAMTS3	chr4:73146685-73434516	0.151694	0.0342551	-2.14677
ADAMTS4	chr1:161159537-161168845	4.60228	3.64774	-0.335345
ADAMTS5	chr21:28290230-28339439	0.243806	0.0457799	-2.41295
ADAMTS6	chr5:64444562-64777704	0.170324	0.0544881	-1.64427
ADAMTS7	chr15:79051544-79103773	8.04201	1.63828	-2.29538
ADAMTS8	chr11:130274817-130298539	22.041	0.458947	-5.58572
ADAMTS9	chr3:64501330-64997143	0.839298	1.68545	1.00587
ADAMTS9-AS2	chr3:64501330-64997143	0.470444	0.142578	-1.72227
ADAMTSL1	chr9:18474078-18910947	0.680888	0.0629948	-3.43411
ADAMTSL2	chr9:136397285-136440641	9.37653	4.87633	-0.943258
ADAMTSL3	chr15:84322837-84708593	2.8894	0.384581	-2.90941
ADAMTSL4	chr1:150521897-150533412	26.9476	2.67397	-3.3331
ADAMTSL5	chr19:1505016-1513188	1.87031	1.17852	-0.666298
ADAP1	chr7:937536-994289	10.0563	11.0819	0.140109
ADAP2	chr17:29248753-29286211	4.175	10.8487	1.37768
ADAR	chr1:154554533-154600456	20.3083	45.668	0
ADARB1	chr21:46494492-46646478	14.3128	3.72027	-1.94383
ADARB2	chr10:1223252-1779670	0.268287	0.040963	-2.71139
ADAT1	chr16:75632246-75657221	1.99537	5.97539	1.58238
ADAT2	chr6:143743968-143771841	1.40887	1.01012	-0.480016
ADAT3	chr19:1905372-1926012	3.78687	3.28489	-0.20516
ADC	chr1:33546713-33585995	1.62149	7.12439	2.13545
ADCK1	chr14:78266425-78400297	3.48509	4.79294	0.459718
ADCK2	chr7:140372952-140394908	9.67522	11.2896	0.222629
ADCK3	chr1:227127937-227175246	14.6125	22.1235	0.59838
ADCK4	chr19:41197433-41222790	12.4149	15.9218	0.358935
ADCK5	chr8:145597730-145634733	6.41717	11.3868	0.827349
ADCY1	chr7:45614124-45762714	0.583156	0.575324	-0.0195084
ADCY10	chr1:167778624-167883453	0	0.0461095	1.79769e+308
ADCY2	chr5:7396342-7830194	0.221087	0.0530455	-2.05931
ADCY3	chr2:25013135-25142055	11.1573	6.56428	-0.765273
ADCY4	chr14:24787554-24804277	24.9982	2.64792	0
ADCY5	chr3:123001142-123167392	2.4252	0.547706	-2.14663
ADCY6	chr12:49159974-49182820	11.5891	14.0507	0.277867
ADCY7	chr16:50321822-50352043	11.3204	3.70527	-1.61128
ADCY8	chr8:131792546-132052835	0.604553	0.0123448	-5.6139
ADCY9	chr16:4012649-4166186	8.1433	3.1338	-1.3777
ADCYAP1	chr18:904943-912173	0.0508839	0.0325557	-0.6443
ADCYAP1R1	chr7:31092075-31151093	0.354397	0.108221	-1.71139
ADD1	chr4:2845583-2931789	57.7489	28.2992	-1.02903
ADD2	chr2:70889215-70995375	0.248723	0.189377	-0.393278
ADD3	chr10:111705316-111895323	7.59389	2.63434	-1.5274
ADH1A	chr4:100010007-100222513	1.08243	0.0742023	-3.86666
ADH1B	chr4:100227526-100242572	73.8641	1.51406	-5.60838
ADH1C	chr4:100257648-100273917	2.64516	0.26523	-3.31804
ADH4	chr4:100010007-100222513	0.225854	0.108379	-1.05931
ADH5	chr4:99992129-100009931	32.2002	16.5659	-0.958853
ADH6	chr4:100010007-100222513	0.083785	0.0803733	-0.0599755
ADH7	chr4:100333417-100356667	0.844976	0	-1.79769e+308
ADHFE1	chr8:67344717-67381044	6.51933	1.45043	-2.16824
ADI1	chr2:3501689-3523350	65.6955	42.8279	-0.617243
ADIG	chr20:37209837-37217104	0	0	0
ADIPOQ	chr3:186560462-186576252	0.229207	0.296967	0.373651
ADIPOR1	chr1:202909960-202927700	44.8743	71.7068	0.67622
ADIPOR2	chr12:1800246-1897845	13.9009	6.95833	-0.99837
ADK	chr10:75910942-76469061	8.99858	12.9965	0.530354
ADM	chr11:10326641-10328923	9.1346	2.16271	-2.0785
ADM2	chr22:50920011-50924866	0.644879	7.33165	3.50704
ADNP	chr20:49506882-49547527	5.48229	11.8931	1.11728
ADNP2	chr18:77866914-77898228	3.22075	2.18136	-0.562171
ADO	chr10:64564515-64568239	3.74514	2.26865	-0.723189
ADORA1	chr1:203096835-203136533	0.959191	0.708691	-0.436661
ADORA2A	chr22:24823529-24890783	8.05077	3.34114	-1.26879
ADORA2B	chr17:15848230-15879210	2.74247	7.55274	1.46152
ADORA3	chr1:112025969-112106597	3.9124	4.1165	0.0733617
ADPGK	chr15:73043707-73090540	16.6487	17.9377	0.107583
ADPRH	chr3:119298522-119308792	6.21319	1.145	-2.43998
ADPRHL1	chr13:114076259-114107839	0.991381	2.39303	1.27133
ADPRHL2	chr1:36554452-36559533	23.3176	29.3636	0.332611
ADRA1A	chr8:26605666-26722922	1.12917	0.389358	-1.53609
ADRA1B	chr5:159343739-159400017	1.14898	0.258079	-2.15447
ADRA1D	chr20:4201277-4229659	0.854996	0.371206	-1.2037
ADRA2A	chr10:112836789-112840662	1.36619	1.07516	-0.345614
ADRA2B	chr2:96778622-96781888	0.114586	0.0314201	-1.86666
ADRA2C	chr4:3768295-3770253	3.22836	0.191932	-4.07213
ADRB1	chr10:115803805-115806667	10.3334	0.108582	-6.57238
ADRB2	chr5:148206155-148208197	16.4951	0.941991	-4.13018
ADRB3	chr8:37820513-37824184	0.0615711	0.0393942	-0.644272
ADRBK1	chr11:67033904-67054029	37.9178	49.9461	0.397498
ADRBK2	chr22:25960860-26125258	2.3393	0.788225	-1.5694
ADRM1	chr20:60878026-60883918	84.0665	103.631	0.301848
ADSL	chr22:40742503-40762575	17.0161	41.0489	1.27044
ADSS	chr1:244571793-244615436	7.135	12.6131	0.821934
ADSSL1	chr14:105190533-105213647	4.39935	6.57311	0.579286
AEBP1	chr7:44143959-44154159	95.4173	73.0608	-0.385153
AEBP2	chr12:19592607-19675173	3.16416	1.65109	-0.938406
AEN	chr15:89164526-89175512	6.33412	4.80704	-0.397996
AES	chr19:3052907-3062964	306.88	258.266	-0.248818
AFAP1	chr4:7755816-7941653	2.69255	5.21362	0.953315
AFAP1-AS1	chr4:7755816-7941653	0.123043	9.74042	6.30675
AFAP1L1	chr5:148651400-148721367	10.3055	1.39241	-2.88776
AFAP1L2	chr10:116054582-116164515	2.11295	1.13604	-0.895244
AFF1	chr4:87856153-88062206	3.52728	2.3359	-0.594579
AFF2	chrX:147582138-148082193	0.190975	0.0358359	-2.41391
AFF3	chr2:100163715-100759037	2.36351	0.291743	-3.01816
AFF4	chr5:132211070-132299354	2.96226	1.71911	-0.785034
AFG3L1P	chr16:90036182-90067195	5.56064	6.42984	0.209532
AFG3L2	chr18:12328942-12377275	11.926	13.1906	0.145392
AFM	chr4:74347461-74369718	0	0	0
AFMID	chr17:76183397-76203782	17.7445	16.2891	-0.123466
AFP	chr4:74301932-74321492	0	0	0
AFTPH	chr2:64751438-64820138	4.93192	4.94079	0.00259325
AGA	chr4:178351928-178363657	5.62404	10.0599	0.83893
AGAP1	chr2:236402735-237034120	3.14176	3.05324	-0.0412318
AGAP11	chr10:88728187-88769960	2.78945	0.424326	-2.71673
AGAP2	chr12:58118993-58135940	2.81095	1.05868	-1.40879
AGAP3	chr7:150783825-150841523	43.813	58.2988	0.412105
AGAP4	chr10:46321049-46342921	0.247547	0.194381	-0.348816
AGAP5	chr10:75434032-75457554	0.969859	2.29452	1.24235
AGAP6	chr10:51748077-51770259	2.71288	6.2187	1.19679
AGAP7	chr10:51464161-51486327	0.158311	0.13023	-0.281702
AGAP8	chr10:51026324-51371331	0.316623	0.60774	0.940691
AGAP9	chr10:48215723-48237508	0	0	0
AGBL1	chr15:86685241-87572283	0.274319	0.0146261	-4.22923
AGBL2	chr11:47681142-47736928	0.562034	0.184531	-1.6068
AGBL3	chr7:134671258-134820530	0.195739	0.216756	0.147141
AGBL4	chr1:48998526-50489626	0.0540101	0	-1.79769e+308
AGBL5	chr2:27274490-27294567	7.06428	17.6192	1.31854
AGER	chr6_ssto_hap7:3496472-3499827	1096.26	44.2065	-4.63219
AGFG1	chr2:228336887-228425938	2.95634	1.67178	-0.822429
AGFG2	chr7:100136833-100165843	5.08139	7.85289	0.628001
AGGF1	chr5:76326209-76361058	2.76028	2.12376	-0.378197
AGK	chr7:141251077-141354209	5.30498	14.0011	1.40012
AGL	chr1:100315639-100389579	0.706483	0.77318	0.13015
AGMAT	chr1:15853351-15911605	0.628654	0.505496	-0.314567
AGMO	chr7:15239942-15601640	0.110342	0.169437	0.618762
AGPAT1	chr6_ssto_hap7:3468303-3493616	30.0438	84.6686	1.49476
AGPAT2	chr9:139567594-139581911	76.0889	89.8325	0.239552
AGPAT3	chr21:45285115-45407475	10.8669	13.789	0.343567
AGPAT4	chr6:161551056-161695107	2.08369	0.539122	-1.95046
AGPAT5	chr8:6565877-6619021	0.679087	0.425439	-0.674646
AGPAT6	chr8:41435706-41482520	12.5697	25.2221	1.00474
AGPAT9	chr4:84457652-84527026	2.32306	0.639948	-1.86
AGPHD1	chr15:78799905-78829715	1.29813	1.94763	0.585285
AGPS	chr2:178257470-178408564	2.31143	1.86366	-0.310649
AGR2	chr7:16832263-16844738	68.9746	678.993	3.29926
AGR3	chr7:16899029-16921613	59.0318	35.101	-0.749981
AGRN	chr1:955502-991492	35.702	146.909	2.04084
AGRP	chr16:67516473-67517716	10.904	0.428884	-4.66812
AGSK1	chr15:83130032-83182930	0	0	0
AGT	chr1:230838271-230850336	2.90969	57.7521	4.31094
AGTPBP1	chr9:88161453-88356944	3.08019	1.11854	-1.46141
AGTR1	chr3:148415657-148460790	2.40573	0.118696	-4.34113
AGTR2	chrX:115301957-115306225	3.96131	0.124941	-4.98666
AGTRAP	chr1:11796141-11810828	39.1837	64.4026	0.716865
AGXT	chr2:241808161-241818536	0	0	0
AGXT2	chr5:34998205-35048240	0	0	0
AGXT2L1	chr4:109663201-109684235	0	0	0
AGXT2L2	chr5:177631507-177659803	22.078	13.9043	-0.667078
AHCTF1	chr1:247002401-247094726	1.39804	2.9404	1.0726
AHCY	chr20:32868070-32899608	30.0236	75.9019	1.33804
AHCYL1	chr1:110527386-110566364	19.2467	38.5478	1.00204
AHCYL2	chr7:128864854-129070052	15.006	6.36657	-1.23696
AHDC1	chr1:27860755-27930143	4.55739	13.9932	1.61845
AHI1	chr6:135605109-135818903	2.06307	1.76461	-0.225447
AHNAK	chr11:62201015-62314332	57.7715	22.2017	-1.37969
AHNAK2	chr14:105403590-105444694	0.373677	0.685376	0.875102
AHR	chr7:17338275-17385775	6.05587	8.84532	0.546581
AHRR	chr5:271735-438405	2.654	1.76353	-0.589704
AHSA1	chr14:77924372-77935815	55.1662	44.8238	-0.299521
AHSA2	chr2:61404554-61697849	20.167	25.0569	0.313215
AHSG	chr3:186330849-186339107	0.182991	0.105373	-0.796275
AHSP	chr16:31539202-31540124	0	0.158818	1.79769e+308
AICDA	chr12:8754761-8765442	0.212865	0.0742879	-1.51874
AIDA	chr1:222841354-222885864	14.3818	15.4334	0.101816
AIF1	chr6_ssto_hap7:2913800-2915605	70.7869	44.0178	-0.685395
AIF1L	chr9:133971862-133998539	6.06199	8.21342	0.43819
AIFM1	chrX:129263337-129299861	14.3296	36.5318	1.35015
AIFM2	chr10:71812356-71892690	7.72515	10.5124	0.444457
AIFM3	chr22:21319417-21335649	1.89944	2.35993	0.313165
AIG1	chr6:143382022-143661441	13.3197	11.2769	-0.240188
AIM1	chr6:106959729-107018334	1.84892	2.29173	0.309753
AIM1L	chr1:26648349-26680621	0.576771	0.295858	-0.963094
AIM2	chr1:159032274-159046647	0.508833	0.300517	-0.759749
AIMP1	chr4:106967232-107270381	6.57683	5.05169	-0.380628
AIMP2	chr7:6048881-6098860	9.21798	31.2505	1.76136
AIP	chr11:67250504-67258579	73.8953	62.2294	-0.247887
AIPL1	chr17:6327058-6338519	0.427706	0.27987	-0.61186
AIRE	chr21:45705762-45718110	0.17093	0.136705	-0.322344
AJAP1	chr1:4715104-4843851	0.590178	0.0353823	-4.06005
AK1	chr9:130628758-130640022	97.8728	46.0907	-1.08643
AK2	chr1:33473540-33502512	20.6217	77.2408	1.9052
AK3	chr9:4709556-4742043	8.08665	3.5843	-1.17385
AK4	chr1:65613231-65697828	0.262776	0.100871	-1.38132
AK5	chr1:77747661-78025654	0.19272	0	-1.79769e+308
AK7	chr14:96858447-96955112	1.20991	0.432981	-1.48252
AK8	chr9:135600964-135754198	1.68625	1.26432	-0.415453
AKAP1	chr17:55162552-55198710	15.4482	28.5831	0.887723
AKAP10	chr17:19808749-19881129	3.40053	4.85988	0.515161
AKAP11	chr13:42846288-42897403	1.16615	0.574446	-1.02151
AKAP12	chr6:151561133-151679694	6.66463	0.630486	-3.40199
AKAP13	chr15:85923870-86292586	23.0523	17.0761	-0.432933
AKAP14	chrX:119029935-119054679	1.44162	0.105068	-3.7783
AKAP17A	chrY:1660485-1711974	0	0	0
AKAP2	chr9:112403067-112934791	21.9972	2.32908	-3.23949
AKAP3	chr12:4724675-4754343	0.373776	0.119574	-1.64427
AKAP4	chrX:49955410-49965664	0	0	0
AKAP5	chr14:64932216-64941221	0.414902	0.252698	-0.715355
AKAP6	chr14:32798478-33302268	0.260937	0.543379	1.05826
AKAP7	chr6:131456825-131604675	1.70742	0.709215	-1.26752
AKAP8	chr19:15464331-15490612	9.0521	12.0012	0.406849
AKAP8L	chr19:15490858-15529833	40.4055	48.4726	0.262619
AKAP9	chr7:91570188-91739987	2.93638	2.38731	-0.298653
AKD1	chr6:109814058-110012415	0.811168	0.687127	-0.239425
AKIP1	chr11:8932700-8954553	14.4241	12.1292	-0.249992
AKIRIN1	chr1:39456915-39471737	17.2898	15.3915	-0.167782
AKIRIN2	chr6:88384577-88411985	19.8354	11.1046	-0.836917
AKIRIN2-AS1	chr6:88384577-88411985	2.67978	1.692	-0.663381
AKNA	chr9:117096432-117156685	7.87703	6.38023	-0.304043
AKNAD1	chr1:109358524-109399716	0.0352474	0	-1.79769e+308
AKR1A1	chr1:46016454-46035723	69.2453	129.823	0.906753
AKR1B1	chr7:134127106-134143888	49.888	20.6172	-1.27484
AKR1B10	chr7:134212343-134226166	1.07982	0.103633	-3.38124
AKR1B15	chr7:134233848-134264592	0	0.0676795	1.79769e+308
AKR1C1	chr10:5005453-5020158	11.3838	0.941127	-3.59644
AKR1C2	chr10:5031964-5060207	9.41099	0.224336	-5.39061
AKR1C3	chr10:5136567-5149878	32.2152	42.1819	0.388882
AKR1C4	chr10:5238797-5260910	0.101395	0	-1.79769e+308
AKR1CL1	chr10:5196654-5227150	0	0	0
AKR1D1	chr7:137761177-137803050	0.252378	0.504613	0.999588
AKR1E2	chr10:4868401-4890251	0.571392	2.67334	2.22609
AKR7A2	chr1:19630458-19638640	25.6539	37.9897	0.56643
AKR7A2P1	chr1:113454469-113498975	0	0.0429263	1.79769e+308
AKR7A3	chr1:19609056-19615280	0.386434	0.509946	0.400122
AKR7L	chr1:19592475-19600568	0.142509	0.250744	0.815156
AKT1	chr14:105235686-105262080	76.7387	67.1007	-0.193626
AKT1S1	chr19:50372296-50380644	28.6116	34.6066	0.274446
AKT2	chr19:40736223-40791302	21.5022	25.1095	0.223752
AKT3	chr1:243419306-244006886	2.48638	0.54361	-2.1934
AKTIP	chr16:53468350-53537170	7.04835	7.56936	0.102887
ALAD	chr9:116148591-116163618	14.9745	21.5409	0.524572
ALAS1	chr3:52232115-52248343	41.5007	25.5631	-0.699077
ALAS2	chrX:55035487-55057497	0.0292696	0.0280907	-0.0593108
ALB	chr4:74269971-74287129	0.12265	0.141253	0.203725
ALCAM	chr3:105085556-105295757	12.3189	6.31532	-0.963947
ALDH16A1	chr19:49956472-49974305	15.4245	12.3363	-0.322315
ALDH18A1	chr10:97365685-97416567	5.07548	34.4022	2.76089
ALDH1A1	chr9:75515577-75568233	57.5932	6.73147	-3.09691
ALDH1A2	chr15:58245621-58358121	3.70459	0.226466	-4.03195
ALDH1A3	chr15:101420008-101456830	2.42168	1.66636	-0.539302
ALDH1B1	chr9:38392701-38398657	4.7811	6.00433	0.32866
ALDH1L1	chr3:125822407-125899485	0.291708	0.0164682	-4.14677
ALDH1L2	chr12:105413561-105478341	0.615124	0.714982	0.21703
ALDH2	chr12:112204690-112247789	210.563	111.981	-0.910995
ALDH3A1	chr17:19641297-19651746	59.5656	1.66529	-5.16063
ALDH3A2	chr17:19552063-19580908	25.4914	40.4565	0.66636
ALDH3B1	chr11:67776047-67796743	44.4325	21.4728	-1.0491
ALDH3B2	chr11:67429632-67448685	1.2909	2.0255	0.649897
ALDH4A1	chr1:19197923-19229293	4.58524	15.3534	1.74349
ALDH5A1	chr6:24495196-24537435	3.24562	7.58687	1.22501
ALDH6A1	chr14:74486058-74551196	2.86701	4.60583	0.683915
ALDH7A1	chr5:125877532-125931082	5.41331	8.21484	0.601723
ALDH8A1	chr6:135238527-135271260	0.640175	0.329134	-0.959792
ALDH9A1	chr1:165631448-165667900	17.7682	27.5271	0.631555
ALDOA	chr16:30064410-30081741	412.417	412.671	0.00089048
ALDOB	chr9:104182841-104198062	0.157884	0.0216464	-2.86666
ALDOC	chr17:26900132-26903951	8.44894	41.1082	2.28258
ALG1	chr16:5121809-5147789	4.82101	8.38291	0.798116
ALG10	chr12:34175215-34181236	0.102885	0.181026	0.81516
ALG10B	chr12:38710556-38723528	0.335244	0.219369	-0.61185
ALG11	chr13:52586522-52607736	0.992349	1.08623	0.130413
ALG12	chr22:50296853-50312106	13.3551	32.043	1.26262
ALG13	chrX:110924345-111003875	4.55268	4.43722	-0.0370584
ALG14	chr1:95448278-95538507	4.52081	7.66321	0.761367
ALG1L	chr3:125635443-125655887	0.558192	17.2152	4.94678
ALG1L2	chr3:129800673-129830276	0.327285	0.853976	1.38365
ALG2	chr9:101978706-101984246	6.49309	7.50205	0.20838
ALG3	chr3:183948316-183967313	15.78	41.4028	1.39163
ALG5	chr13:37523907-37573504	14.3471	11.4518	-0.325177
ALG6	chr1:63833260-63904233	1.02874	0.759468	-0.437821
ALG8	chr11:77811987-77850699	6.05266	16.3257	1.43151
ALG9	chr11:111652918-111742305	2.36857	2.56959	0.117519
ALK	chr2:29415639-30144477	0.0578975	0	-1.79769e+308
ALKBH1	chr14:78138748-78174356	2.48382	2.42418	-0.0350619
ALKBH2	chr12:109525992-109531293	8.56782	20.3194	1.24586
ALKBH3	chr11:43902356-43942494	7.01074	8.48972	0.276151
ALKBH4	chr7:102073995-102105321	3.39009	8.70028	1.35974
ALKBH5	chr17:18086866-18113267	16.6096	18.7563	0.175358
ALKBH6	chr19:36500021-36505141	19.0693	24.5616	0.36515
ALKBH7	chr19:6372443-6375261	27.8702	36.9861	0.408257
ALKBH8	chr11:107373452-107436461	0.973201	1.36987	0.493232
ALLC	chr2:3705785-3750260	0	0	0
ALMS1	chr2:73612885-73837046	0.709573	0.968524	0.448837
ALMS1P	chr2:73872045-73912694	0.144391	0.207863	0.525653
ALOX12	chr17:6888441-6915653	0.617432	1.07225	0.796291
ALOX12B	chr17:7975953-7991021	0.501612	0	-1.79769e+308
ALOX12P2	chr17:6756894-6803668	0.273665	0.0562807	-2.2817
ALOX15	chr17:4534213-4544960	4.20355	0.310326	-3.75975
ALOX15B	chr17:7942357-7952451	19.6007	1.84897	-3.40611
ALOX5	chr10:45869628-45941563	71.5912	10.5704	-2.75975
ALOX5AP	chr13:31287614-31338565	101.35	41.344	-1.2936
ALOXE3	chr17:7999217-8022234	0.033095	0.0158809	-1.05932
ALPI	chr2:233320832-233324742	0	0	0
ALPK1	chr4:113218498-113363764	2.84871	2.19264	-0.377637
ALPK2	chr18:56148481-56296189	0.0141297	0.0542424	1.94069
ALPK3	chr15:85359910-85416713	2.45689	0.48506	-2.3406
ALPL	chr1:21835857-21904905	93.4474	421.359	2.17282
ALPP	chr2:233243347-233247599	1.48687	0.108378	-3.77813
ALPPL2	chr2:233271551-233275424	1.11616	0.0630118	-4.14677
ALS2	chr2:202564985-202645895	2.40004	3.35076	0.481427
ALS2CL	chr3:46710484-46735194	43.9517	21.2798	-1.04644
ALS2CR11	chr2:202352143-202483905	0.127865	1.8113	3.82433
ALS2CR12	chr2:202153146-202222101	0.172795	0.221114	0.355729
ALS2CR8	chr2:203776977-203851060	0.919897	0.943148	0.0360124
ALX1	chr12:85674035-85695561	0	0.0882941	1.79769e+308
ALX3	chr1:110602996-110613322	1.33706	2.86834	1.10116
ALX4	chr11:44282277-44331716	0.00952675	0.00914304	-0.0593095
AMACR	chr5:33987090-34124633	2.60155	5.55472	1.09434
AMBN	chr4:71458000-71473004	0	0	0
AMBP	chr9:116822407-116840752	0.448404	0.0782443	-2.51874
AMBRA1	chr11:46417963-46612914	6.33503	5.44094	-0.219495
AMD1	chr6:111195986-111216913	9.74698	3.61871	-1.42948
AMDHD1	chr12:96337070-96362370	0.466896	0	-1.79769e+308
AMDHD2	chr16:2570362-2581409	10.0497	13.0224	0.373843
AMELX	chrX:11155662-11683821	0	0	0
AMELY	chrY:6733958-6742068	0	0	0
AMFR	chr16:56395363-56459444	13.7362	12.9417	-0.0859542
AMH	chr19:2249112-2252072	1.21238	0.450711	-1.42757
AMHR2	chr12:53817638-53825318	0.0908193	0	-1.79769e+308
AMICA1	chr11:118064441-118095809	23.2689	3.37444	-2.78568
AMIGO1	chr1:110049445-110052336	1.61384	3.64931	1.17713
AMIGO2	chr12:47469489-47473734	8.3784	18.6934	1.15778
AMIGO3	chr3:49726989-49761384	2.31775	2.43293	0.0699736
AMMECR1	chrX:109437413-109699562	1.04172	1.03718	-0.00631055
AMMECR1L	chr2:128619206-128643514	4.64986	5.73062	0.301503
AMN	chr14:103388992-103397179	3.25871	2.8076	-0.21496
AMN1	chr12:31824070-31882108	1.41979	0.531857	-1.41656
AMOT	chrX:112018104-112084043	0.684193	8.34681	3.60875
AMOTL1	chr11:94501507-94609918	6.88018	1.15978	-2.5686
AMOTL2	chr3:134074189-134093406	18.1219	14.8456	-0.287698
AMPD1	chr1:115215719-115238239	0.297491	0.351397	0.240254
AMPD2	chr1:110162458-110174677	11.8293	42.5083	1.84538
AMPD3	chr11:10471867-10529126	1.0798	1.84097	0.769698
AMPH	chr7:38423296-38671167	0.388551	3.20074	3.04223
AMT	chr3:49454210-49466757	22.5051	22.3604	-0.00930527
AMTN	chr4:71384297-71398459	0	0.424771	1.79769e+308
AMY1A,AMY1B,AMY1C	chr1:104292278-104301311	0	0	0
AMY1B	chr1:104292278-104301311	0	0	0
AMY1C	chr1:104292278-104301311	0	0	0
AMY2A	chr1:104159998-104168400	0	0.033674	1.79769e+308
AMY2B	chr1:104068577-104122149	3.57715	6.67944	0.900916
AMZ1	chr7:2719162-2755069	0.428541	0.148518	-1.52879
AMZ2	chr17:66244144-66253305	14.0424	22.3029	0.667439
AMZ2P1	chr17:62962667-62971703	1.19195	1.33708	0.165757
ANAPC1	chr2:112526639-112641741	1.88012	3.88457	1.04693
ANAPC10	chr4:145916312-146050676	6.2281	1.7367	-1.84244
ANAPC11	chr17:79849598-79858363	83.5676	117.328	0.489532
ANAPC13	chr3:134196545-134293855	18.2445	14.1151	-0.370231
ANAPC16	chr10:73856273-73995618	21.1248	15.5451	-0.442478
ANAPC2	chr9:140069235-140084822	19.9795	23.6842	0.245407
ANAPC4	chr4:25378847-25420120	4.89413	3.3912	-0.529255
ANAPC5	chr12:121746047-121792012	26.1657	54.4356	1.05688
ANAPC7	chr12:110810704-110841535	10.7381	18.2969	0.768863
ANG	chr14:21152335-21168758	27.6632	10.0665	-1.4584
ANGEL1	chr14:77253585-77279283	6.88967	7.33865	0.0910808
ANGEL2	chr1:213165523-213189168	2.10887	2.65168	0.330434
ANGPT1	chr8:108261709-108510254	2.31685	0.535312	-2.11371
ANGPT2	chr8:6264112-6501140	0.78871	0.583143	-0.435645
ANGPT4	chr20:853296-896960	0.379403	0.0560187	-2.75975
ANGPTL1	chr1:178694299-178889237	3.14965	0.172731	-4.18859
ANGPTL2	chr9:129677052-129985445	9.59925	12.712	0.405197
ANGPTL3	chr1:62920396-63153969	0	0	0
ANGPTL4	chr19:8429010-8439257	3.78983	3.06432	-0.306566
ANGPTL5	chr11:101761404-101871793	0.208432	0	-1.79769e+308
ANGPTL6	chr19:10196805-10213425	0.582603	0.315233	-0.886094
ANGPTL7	chr1:11166587-11322608	1.30584	0.0236462	-5.78723
ANK1	chr8:41510743-41754280	0.290334	0.0332696	-3.12544
ANK2	chr4:113739238-114304896	0.805056	0.284653	-1.49988
ANK3	chr10:61786055-62493284	4.38675	2.73556	-0.681319
ANKAR	chr2:190540710-190611376	0.142813	0.114218	-0.322344
ANKDD1A	chr15:65204100-65251041	2.03384	0.860171	-1.24151
ANKFN1	chr17:54230835-54560007	0.180439	0.411282	1.18862
ANKFY1	chr17:4066664-4167274	7.97506	12.059	0.59654
ANKH	chr5:14704908-14871887	4.00287	4.85166	0.277443
ANKHD1	chr5:139781398-139929163	5.28567	3.67366	-0.524869
ANKHD1-EIF4EBP3	chr5:139781398-139929163	4.2612	6.19462	0.539755
ANKIB1	chr7:91875547-92030698	1.95337	5.00191	1.35652
ANKK1	chr11:113258512-113271140	0.364261	0.493538	0.43819
ANKLE1	chr19:17392453-17398454	0.682055	0.367206	-0.893299
ANKLE2	chr12:133302253-133338451	11.4301	16.8957	0.563814
ANKMY1	chr2:241418838-241497405	3.96982	8.85983	1.15821
ANKMY2	chr7:16639400-16685442	3.4748	4.17367	0.264388
ANKRA2	chr5:72848024-72861511	3.34263	2.70148	-0.307237
ANKRD1	chr10:92671856-92681032	11.6926	0.163027	-6.16434
ANKRD10	chr13:111530886-111567416	17.9819	19.3152	0.103186
ANKRD11	chr16:89334034-89556969	11.382	9.24221	-0.300445
ANKRD12	chr18:9136750-9285983	2.98376	0.91968	-1.69793
ANKRD13A	chr12:110437234-110477235	11.0158	14.2347	0.369838
ANKRD13B	chr17:27920526-27948441	2.46476	7.16128	1.53877
ANKRD13C	chr1:70724684-70820417	1.69761	2.27213	0.420536
ANKRD13D	chr11:67056761-67069955	22.1043	30.767	0.477058
ANKRD16	chr10:5903688-5931860	2.04713	5.92929	1.53426
ANKRD17	chr4:73940501-74124502	3.51369	4.71189	0.423319
ANKRD18A	chr9:38571360-38620360	0.0851021	0.149737	0.81516
ANKRD19P	chr9:95571892-95600739	0.619594	0.457415	-0.437821
ANKRD2	chr10:99332255-99343641	0.361587	0.154231	-1.22925
ANKRD20A1,ANKRD20A3	chr9:67926760-67970293	0	0	-1.79769e+308
ANKRD20A2,ANKRD20A3	chr9:43089971-43133544	0	0	2.37152e-322
ANKRD20A3	chr9:67926760-67970293	0	0	0
ANKRD20A4	chr9:69381980-69425109	0	0	0
ANKRD20A5P	chr18:14179095-14227049	0.228947	0.0274657	-3.05931
ANKRD20A8P	chr2:95421070-95522820	0.419395	0.0277588	-3.91729
ANKRD20A9P	chr13:19408542-19446109	0.670956	0.480373	-0.482062
ANKRD22	chr10:90562486-90611732	0.358138	1.09479	1.61207
ANKRD23	chr2:97503650-97509758	0.716579	2.66996	1.89762
ANKRD24	chr19:4183350-4224811	2.09843	1.59854	-0.392553
ANKRD26	chr10:27293044-27389427	0.594717	0.417097	-0.511822
ANKRD26P1	chr16:46503248-46603009	0	0	0
ANKRD26P3	chr13:19836939-19919113	0	0.0136588	1.79769e+308
ANKRD27	chr19:33087906-33166102	5.73358	4.34777	-0.399159
ANKRD28	chr3:15708743-15901053	2.04137	2.14912	0.0742054
ANKRD29	chr18:21179977-21242849	10.8272	0.488174	-4.47112
ANKRD30A	chr10:37414784-37521495	0	0	0
ANKRD30B	chr18:14748238-14852737	0	0.0109016	1.79769e+308
ANKRD30BL	chr2:132905163-133015542	2.50288	2.12643	-0.235159
ANKRD30BP2	chr21:14410486-14490571	0.218336	0.194575	-0.166225
ANKRD31	chr5:74364121-74532703	0	0	0
ANKRD32	chr5:93954390-94031573	0.402781	0.319911	-0.332328
ANKRD33	chr12:52281792-52285505	0	0	0
ANKRD33B	chr5:10564434-10657928	0.637037	0.131763	-2.27343
ANKRD34A	chr1:145470507-145475647	0.132371	0.649315	2.29433
ANKRD34B	chr5:79852573-79866304	0.02687	0.090257	1.74805
ANKRD34C	chr15:79484048-79590581	0.0288102	0	-1.79769e+308
ANKRD35	chr1:145549208-145568526	1.87229	1.41619	-0.402794
ANKRD36	chr2:97779232-97930257	0.256277	0.468107	0.869137
ANKRD36B	chr2:98121260-98206428	0.606908	0.748882	0.303261
ANKRD36BP1	chr1:168214818-168216668	0.243544	0.73042	1.58455
ANKRD36BP2	chr2:89065418-89106109	0.361189	1.03992	1.52565
ANKRD37	chr4:186317839-186347139	9.6889	1.49314	-2.69798
ANKRD39	chr2:97513723-97523756	8.65728	16.9634	0.970438
ANKRD40	chr17:48770550-48785270	10.7586	7.82585	-0.459169
ANKRD42	chr11:82905290-82960013	1.93416	2.77419	0.520359
ANKRD43	chr5:132149032-132152489	0	0.0295759	1.79769e+308
ANKRD44	chr2:197851385-198175521	2.40446	1.1429	-1.07302
ANKRD45	chr1:173577474-173639001	0.365685	0.194976	-0.907306
ANKRD46	chr8:101532999-101572012	2.56926	1.27025	-1.01624
ANKRD49	chr11:94227152-94232744	2.82808	3.39272	0.262619
ANKRD5	chr20:10004459-10288066	0.578095	1.70504	1.56042
ANKRD50	chr4:125585203-125633887	2.30256	1.37487	-0.743947
ANKRD52	chr12:56623819-56652143	7.20089	10.9299	0.602028
ANKRD53	chr2:71205574-71212629	0.980595	0.727951	-0.429817
ANKRD54	chr22:38226861-38240378	9.38718	15.7156	0.743432
ANKRD55	chr5:55395506-55529186	0.0218282	0	-1.79769e+308
ANKRD56	chr4:77816081-77819002	0.516521	3.13364	2.60094
ANKRD57	chr2:110371910-110376564	2.96262	0.864882	-1.7763
ANKRD58	chrX:118892575-118894165	1.84363	1.45714	-0.339417
ANKRD6	chr6:90142896-90348474	2.83113	2.90922	0.0392576
ANKRD62P1-PARP4P3	chr22:17134598-17156430	0.0751156	0.0360451	-1.05931
ANKRD63	chr15:40573644-40574787	0	0	0
ANKRD7	chr7:117864711-117882784	0	0	0
ANKRD9	chr14:102973197-102976128	8.4212	10.111	0.263825
ANKS1A	chr6:34857037-35059190	11.5235	16.5148	0.519172
ANKS1B	chr12:99039077-100378432	0.327167	0.263598	-0.311684
ANKS3	chr16:4746510-4799397	7.81744	12.5086	0.678155
ANKS4B	chr16:21245015-21263750	0.575036	0.480665	-0.258618
ANKS6	chr9:101494290-101558794	3.11204	8.47502	1.44536
ANKUB1	chr3:149478889-149510610	0.154615	0.0211982	-2.86666
ANKZF1	chr2:220094478-220101391	15.8418	41.8718	1.40224
ANLN	chr7:36363758-36493400	0.208594	0.948284	2.18462
ANO1	chr11:69924407-70035652	4.8125	1.21996	-1.97996
ANO10	chr3:43407817-43663560	9.13294	7.11734	-0.359742
ANO2	chr12:5671816-6055398	1.18428	0.0821626	-3.84939
ANO3	chr11:26353677-26684836	0.0713465	0.0251804	-1.50254
ANO4	chr12:101188373-101522419	0.0256009	0.0122849	-1.05931
ANO5	chr11:22214721-22304913	0.310681	0.00745293	-5.38148
ANO6	chr12:45566816-45834187	7.64159	4.45279	-0.779162
ANO7	chr2:242127923-242164791	0.166067	0.993047	2.5801
ANO8	chr19:17420336-17445638	7.05281	13.6392	0.951486
ANO9	chr11:417929-442011	10.771	26.3651	1.29148
ANP32A	chr15:69070874-69113261	31.8827	27.5366	-0.211424
ANP32B	chr9:100745488-100778224	52.9784	42.6713	-0.312137
ANP32C	chr4:164445449-165304407	0	0.19173	1.79769e+308
ANP32D	chr12:48866447-48866843	0	0	0
ANP32E	chr1:150190716-150208504	4.93819	4.75525	-0.0544611
ANPEP	chr15:90328125-90358072	17.484	120.907	2.78979
ANTXR1	chr2:69240275-69476459	12.1827	7.86614	-0.631104
ANTXR2	chr4:80822770-80994477	4.44185	2.43806	-0.865424
ANTXRL	chr10:47658233-47701446	0	0.0249844	1.79769e+308
ANUBL1	chr10:46111038-46168251	0.850208	0.770579	-0.141873
ANXA1	chr9:75766780-75785307	171.339	32.7507	-2.38725
ANXA10	chr4:169013687-169108893	1.16885	0	-1.79769e+308
ANXA11	chr10:81914879-81965328	102.784	141.831	0.464556
ANXA13	chr8:124693033-124749647	0.158294	0.0759589	-1.05931
ANXA2	chr15:60639349-60690185	285.276	353.889	0.310942
ANXA2P1	chr4:154074269-154260474	0.131947	0.379915	1.52572
ANXA2P2	chr9:33624222-33625532	0.996454	0.782444	-0.348816
ANXA2P3	chr10:66585284-66586634	0.0437138	0	-1.79769e+308
ANXA3	chr4:79472741-79531605	46.8797	1.39429	-5.07135
ANXA4	chr2:69969126-70053596	38.0895	31.046	-0.294985
ANXA5	chr4:122589151-122618147	154.729	104.168	-0.570824
ANXA6	chr5:150480266-150537443	71.504	50.5107	-0.501434
ANXA7	chr10:75135188-75173841	28.6585	40.8582	0.51166
ANXA8,ANXA8L1	chr10:48255224-48271368	1.10554e-05	0	-1.79769e+308
ANXA8L1	chr10:48255224-48271368	0.314971	0	-1.79769e+308
ANXA8L2	chr10:47746919-47763040	2.14178	0.0263527	-6.34471
ANXA9	chr1:150954498-150968114	2.13426	4.12628	0.951107
AOAH	chr7:36552548-36764154	3.80915	3.53555	-0.107534
AOC2	chr17:40996608-41002724	0.407309	0.424409	0.0593338
AOC3	chr17:41003200-41010140	60.7916	7.32752	-3.05248
AOC4	chr17:41019161-41021234	0.294938	0.180129	-0.711386
AOX1	chr2:201450730-201536217	3.21188	0.264507	-3.60204
AOX2P	chr2:201560445-201658941	0.0568151	0.0272634	-1.05931
AP1AR	chr4:113152894-113191211	1.98192	0.889464	-1.15589
AP1B1	chr22:29723668-29784572	25.7907	44.0392	0.771939
AP1B1P1	chr22:32517963-32529456	0	0	0
AP1G1	chr16:71762904-71842976	5.13783	5.75755	0.164297
AP1G2	chr14:24025197-24048009	29.2058	45.5096	0.639918
AP1M1	chr19:16308664-16346156	23.122	22.8749	-0.0155012
AP1M2	chr19:10683346-10697991	24.9078	88.4378	1.82806
AP1S1	chr7:100797685-100804557	20.2117	107.413	2.4099
AP1S2	chrX:15843928-15873100	5.08626	0.64777	-2.97305
AP1S3	chr2:224620046-224702319	2.16448	2.52063	0.219763
AP2A1	chr19:50270179-50316567	23.3457	30.9383	0.406232
AP2A2	chr11:925808-1012245	22.0452	15.9253	-0.469142
AP2B1	chr17:33914281-34053436	17.0454	32.405	0.926836
AP2M1	chr3:183892633-183901879	146.886	138.802	-0.0816596
AP2S1	chr19:47341422-47354203	98.9665	88.8866	-0.154975
AP3B1	chr5:77298149-77590528	4.3075	4.47745	0.0558263
AP3B2	chr15:83328032-83378635	0.114539	0.0137407	-3.05931
AP3D1	chr19:2100992-2151556	29.6412	50.6678	0.773465
AP3M1	chr10:75880014-75910826	4.04098	4.18309	0.0498641
AP3M2	chr8:42010463-42028701	3.61921	5.11619	0.499394
AP3S1	chr5:115177618-115249778	17.8675	7.08955	-1.33357
AP3S2	chr15:90373830-90456222	3.60668	3.30386	-0.126519
AP4B1	chr1:114356432-114447741	6.95262	13.6813	0.976575
AP4E1	chr15:51200945-51298097	1.14533	0.802121	-0.513875
AP4M1	chr7:99690403-99723128	7.94536	22.0644	1.47353
AP4S1	chr14:31363004-31562638	2.13846	3.79277	0
APAF1	chr12:99039077-100378432	1.84633	2.28968	0.310484
APBA1	chr9:72042448-72287275	0.660037	2.00594	1.60366
APBA2	chr15:29213839-29410516	1.80018	26.3399	3.87104
APBA3	chr19:3750770-3761673	7.6171	8.24563	0.114389
APBB1	chr11:6416354-6440644	18.3994	4.94453	-1.89575
APBB1IP	chr10:26727265-26856732	9.51701	2.68871	-1.8236
APBB2	chr4:40812043-41216635	3.19517	1.73046	-0.884738
APBB3	chr5:139937852-139944189	14.1732	14.2752	0.0103445
APC	chr5:112043201-112181936	0.989343	0.424448	-1.22088
APC2	chr19:1450147-1479228	0.126015	0.188694	0.582445
APCDD1	chr18:10454624-10488698	10.521	1.50949	-2.80114
APCDD1L	chr20:57034425-57089949	0.0344719	0.397002	3.52565
APCS	chr1:159557615-159558661	0	0	0
APEH	chr3:49711434-49720934	21.7434	30.8495	0.504668
APEX1	chr14:20923289-20925926	54.6493	99.2128	0.860322
APEX2	chrX:55026779-55034212	9.27044	12.1792	0.39371
APH1A	chr1:150237798-150241532	60.8846	142.815	1.23
APH1B	chr15:63569748-63601325	2.77749	0.95275	-1.54361
API5	chr11:43333504-43366080	8.15589	4.47013	-0.867526
APIP	chr11:34903842-35017675	13.244	4.25449	-1.63828
APITD1	chr1:10490158-10512060	4.80947	9.11027	0.921618
APITD1-CORT	chr1:10490158-10512060	0.678731	0.109293	-2.63464
APLF	chr2:68694690-68807294	0.288789	0.092386	-1.64427
APLN	chrX:128779235-128788933	9.80879	3.58391	-1.45254
APLNR	chr11:57001051-57004927	13.7054	4.69015	-1.54704
APLP1	chr19:36359400-36370699	1.45235	11.1249	2.93734
APLP2	chr11:129939715-130014706	220.371	406.403	0
APOA1	chr11:116706468-116708338	5.4186	0.416028	-3.70317
APOA1BP	chr1:156561557-156564091	43.9133	151.071	1.78249
APOA2	chr1:161192082-161193418	0.185709	0.17823	-0.0593095
APOA4	chr11:116691417-116694011	0	0	0
APOA5	chr11:116660085-116663136	0.234809	0	-1.79769e+308
APOB	chr2:21224300-21266945	0	0	0
APOBEC1	chr12:7801995-7818502	0.436634	0	-1.79769e+308
APOBEC2	chr6:41020939-41032630	0.38542	1.14332	1.56872
APOBEC3A	chr22:39353526-39388783	1.85852	0.775507	-1.26094
APOBEC3B	chr22:39353526-39388783	0.225685	1.15517	2.35573
APOBEC3C	chr22:39410264-39414825	18.4289	8.02007	-1.20028
APOBEC3D	chr22:39417117-39429256	2.26717	1.02517	-1.14504
APOBEC3F	chr22:39436672-39451975	2.80458	3.45131	0.29936
APOBEC3G	chr22:39473009-39483748	5.44126	2.24226	-1.27899
APOBEC3H	chr22:39493228-39500072	1.18672	0.924621	-0.36005
APOBEC4	chr1:183605207-183897666	0.0973581	0	-1.79769e+308
APOBR	chr16:28505969-28510291	25.5656	7.72278	-1.72701
APOC1	chr19:45417920-45422606	1401.25	227.741	-2.62125
APOC1P1	chr19:45430059-45434643	1.92206	0.559225	-1.78116
APOC2	chr19:45445494-45452822	28.5972	15.7476	-0.860738
APOC3	chr11:116700623-116703787	0.607771	0.291646	-1.05931
APOC4	chr19:45445494-45452822	1.82551	0.37958	-2.26583
APOC4-APOC2	chr19:45445494-45452822	0	0.166197	1.79769e+308
APOD	chr3:195295572-195311076	49.1122	9.08422	-2.43465
APOE	chr19:45409038-45412650	557.491	328.765	-0.761892
APOF	chr12:56754354-56756583	0.303672	0.0647647	-2.22923
APOH	chr17:64208146-64225556	1.10529	1.20542	0.125115
APOL1	chr22:36649116-36663577	44.2506	10.6796	-2.05084
APOL2	chr22:36622254-36636000	26.4185	29.5048	0.159404
APOL3	chr22:36536370-36562225	46.5517	4.08234	-3.51136
APOL4	chr22:36585175-36600879	4.85471	1.87811	-1.3701
APOL5	chr22:36113918-36125529	0	0	0
APOL6	chr22:36044423-36064456	3.44152	2.13091	-0.691578
APOLD1	chr12:12878850-12944399	2.74974	0.822871	-1.74056
APOM	chr6_ssto_hap7:2954468-2956785	1.07829	1.46605	0.443191
APOO	chrX:23851464-23926057	4.61915	3.06854	-0.590075
APOOL	chrX:84258897-84363974	1.35252	0.72967	-0.890333
APP	chr21:27252860-27543446	141.397	215.915	0.61072
APPBP2	chr17:58520519-58603580	2.40893	1.7128	-0.492029
APPL1	chr3:57261764-57326710	2.51237	1.29507	-0.956024
APPL2	chr12:105567074-105630008	6.74157	5.78647	-0.2204
APRT	chr16:88875876-88878342	90.0883	146.582	0.702293
APTX	chr9:32972603-33001639	7.17886	13.3541	0.895454
AQP1	chr7:30951414-30965131	336.47	1376.62	2.03258
AQP10	chr1:154293591-154297801	0.189444	0	-1.79769e+308
AQP11	chr11:77300679-77321401	0.231413	0.715631	1.62875
AQP12A	chr2:241631261-241637900	0	0	0
AQP12B	chr2:241615834-241622317	0	0	0
AQP2	chr12:50344523-50352664	0.176547	0.0242052	-2.86666
AQP3	chr9:33441159-33447590	105.854	170.308	0.686073
AQP4	chr18:24432007-24765289	22.9784	21.8219	-0.0745016
AQP5	chr12:50355278-50359461	3.71863	12.7289	1.77527
AQP6	chr12:50366619-50370922	0.225024	0.588984	1.38815
AQP7	chr9:33384947-33402517	1.80941	0.365586	-2.30724
AQP7P1	chr9:67270214-67289492	0.67369	0.29095	-1.21131
AQP7P3	chr9:42858151-42893137	0.615229	1.03329	0.748045
AQP8	chr16:25228284-25240253	0.0907507	0	-1.79769e+308
AQP9	chr15:58430407-58478110	2.70447	0.221987	-3.6068
AQPEP	chr5:115298150-115363299	0.0113489	0	-1.79769e+308
AQR	chr15:35148551-35261995	2.54963	2.64427	0.0525834
AR	chrX:66763873-66944119	0.608776	0.0616135	-3.30459
ARAF	chrX:47420515-47479256	38.7061	28.6479	-0.43413
ARAP1	chr11:72396113-72463434	51.7194	31.3637	-0.721611
ARAP2	chr4:36067619-36245979	1.43575	0.322636	-2.15383
ARAP3	chr5:141032967-141061800	13.7563	2.5967	-2.40534
ARC	chr8:143692409-143695833	4.09899	0.0878101	-5.54474
ARCN1	chr11:118443101-118473747	14.9647	28.5808	0.933483
AREG	chr4:75480628-75490485	0.823552	0.0929861	-3.14677
ARF1	chr1:228270360-228286913	237.311	427.354	0.848651
ARF3	chr12:49329991-49351252	40.6348	61.052	0.587321
ARF4	chr3:57557089-57583215	37.0256	24.3575	-0.60416
ARF5	chr7:127228405-127231759	85.2322	224.76	1.39891
ARF6	chr14:50359735-50363772	15.796	8.25612	-0.936028
ARFGAP1	chr20:61904164-61921142	27.9679	56.7449	1.02072
ARFGAP2	chr11:46958250-47198676	29.6272	27.0309	-0.132312
ARFGAP3	chr22:43192531-43253408	11.8615	16.0827	0.439217
ARFGEF1	chr8:68109896-68255912	2.24622	2.62946	0.22727
ARFGEF2	chr20:47538274-47653230	1.60655	3.54296	1.14099
ARFIP1	chr4:153701111-153833063	4.81143	2.11627	-1.18495
ARFIP2	chr11:6495912-6505911	11.8657	13.7567	0.213339
ARFRP1	chr20:62289162-62367494	16.7228	19.6813	0.235007
ARG1	chr6:131894364-131949363	0.0806104	0	-1.79769e+308
ARG2	chr14:68086578-68141602	3.65914	4.72437	0.368618
ARGFX	chr3:121286777-121309469	0.464062	0.593828	0.355728
ARGFXP2	chr17:30469472-30552746	0.500897	0.384578	-0.381238
ARGLU1	chr13:107195661-107220514	65.8487	33.4478	-0.977242
ARHGAP1	chr11:46698631-46722120	20.9752	18.5218	-0.17946
ARHGAP10	chr4:148653452-148993927	6.32674	4.6214	-0.45313
ARHGAP11A	chr15:32907690-32931868	0.398802	0.508684	0.351098
ARHGAP11B	chr15:30918878-30931013	0	0.118232	1.79769e+308
ARHGAP12	chr10:32095224-32217770	3.76455	2.10956	-0.835534
ARHGAP15	chr2:143886898-144525921	4.12459	1.5772	-1.38688
ARHGAP17	chr16:24930711-25026675	15.1391	8.58845	-0.81781
ARHGAP18	chr6:129898239-130031370	11.4243	3.19729	-1.83719
ARHGAP19	chr10:98757794-99052430	1.66155	2.0953	0.334629
ARHGAP19-SLIT1	chr10:98757794-99052430	0	0	0
ARHGAP20	chr11:110447765-110583451	0.57795	0.659176	0.189718
ARHGAP21	chr10:24872537-25012597	6.12701	4.27025	-0.520862
ARHGAP22	chr10:49654078-49813138	2.04811	1.83332	-0.159836
ARHGAP23	chr17:36584719-36668628	10.4446	5.73759	-0.864238
ARHGAP24	chr4:86396283-86923823	3.86568	1.46301	-1.40178
ARHGAP25	chr2:68961912-69053957	11.2335	3.61857	-1.63432
ARHGAP26	chr5:142150291-142608572	1.54533	1.17635	-0.393592
ARHGAP27	chr17_ctg5_hap1:121842-125407	19.055	27.864	0.548235
ARHGAP28	chr18:6834431-6915712	0.526989	0.0632205	-3.05931
ARHGAP29	chr1:94634462-94703307	4.4492	2.1431	-1.05385
ARHGAP30	chr1:161016731-161039760	17.7542	7.62487	-1.21938
ARHGAP31	chr3:119013219-119138323	8.81065	1.47243	-2.58105
ARHGAP32	chr11:128834954-129062093	1.49216	4.41447	1.56484
ARHGAP33	chr19:36266416-36279724	3.80443	5.32989	0.486424
ARHGAP35	chr19:47421932-47508333	9.20807	11.1864	0.280775
ARHGAP36	chrX:130192215-130223857	0	0	0
ARHGAP39	chr8:145754562-145838888	1.27886	4.02298	1.65341
ARHGAP4	chrX:153172829-153191714	36.6578	41.8089	0.189688
ARHGAP40	chr20:37230576-37279295	1.12267	66.254	5.88301
ARHGAP42	chr11:100558406-100861656	0.529058	0.772203	0.545553
ARHGAP44	chr17:12692828-12921381	10.4782	6.10258	-0.779894
ARHGAP5	chr14:32546494-32628934	1.63735	2.33482	0.511946
ARHGAP6	chrX:11155662-11683821	3.01983	0.325725	-3.21274
ARHGAP8	chr22:45064426-45258664	9.31397	54.5956	2.55132
ARHGAP9	chr12:57853917-57873633	12.7442	8.21452	-0.633596
ARHGDIA	chr17:79825596-79829282	195.863	162.654	-0.268035
ARHGDIB	chr12:15094949-15114562	185.562	153.814	-0.270712
ARHGDIG	chr16:330605-333003	0.339242	0.45581	0.426117
ARHGEF1	chr19:42387266-42411604	71.4902	66.3181	-0.108344
ARHGEF10	chr8:1772148-1906807	8.50544	3.35803	-1.34077
ARHGEF10L	chr1:17866329-18024370	12.4719	20.3555	0.706733
ARHGEF11	chr1:156904631-157015162	9.0585	15.699	0.793329
ARHGEF12	chr11:120207617-120360645	5.86853	8.73668	0.574087
ARHGEF15	chr17:8213555-8225834	24.3505	2.32581	-3.38814
ARHGEF16	chr1:3371146-3397677	4.97496	42.0983	3.08101
ARHGEF17	chr11:73019662-73080425	15.9839	26.2098	0.713483
ARHGEF18	chr19:7459998-7537371	10.5479	13.9457	0.402857
ARHGEF19	chr1:16524598-16539104	6.77751	54.0285	2.99489
ARHGEF2	chr1:155916629-155948336	63.1392	56.3754	-0.163469
ARHGEF25	chr12:58003962-58011026	13.9192	6.52924	-1.09209
ARHGEF26	chr3:153839148-153975616	5.54977	2.21363	-1.32601
ARHGEF26-AS1	chr3:153742189-153838999	2.32379	1.10505	-1.07237
ARHGEF3	chr3:56761445-57113336	6.91737	2.93673	-1.23601
ARHGEF33	chr2:39146503-39202590	0.0489045	0.0766007	0.647391
ARHGEF35	chr7:143883175-143892791	1.6117	6.58975	2.03164
ARHGEF37	chr5:148961134-149014527	2.45211	1.30054	-0.91492
ARHGEF38	chr4:106473776-106602070	1.79055	2.29795	0.359942
ARHGEF4	chr2:131674223-131804836	3.28989	0.208432	-3.98039
ARHGEF40	chr14:21538526-21558036	12.1651	8.45188	-0.525404
ARHGEF5	chr7:144052488-144077725	1.72665	4.96222	1.52301
ARHGEF6	chrX:135747711-135863503	5.65131	1.19682	-2.23938
ARHGEF7	chr13:111767623-111958081	10.7606	12.1804	0.178808
ARHGEF9	chrX:62854847-63005426	3.26165	3.74175	0.19811
ARID1A	chr1:27022521-27108601	8.36855	16.1777	0.95096
ARID1B	chr6:157099063-157531913	3.99684	3.25715	-0.295248
ARID2	chr12:46123619-46301819	0.910188	0.803647	-0.179604
ARID3A	chr19:926036-972803	3.51957	3.32244	-0.0831562
ARID3B	chr15:74833547-74890472	4.53216	2.93152	-0.628548
ARID3C	chr9:34621454-34628011	0	0.139345	1.79769e+308
ARID4A	chr14:58765221-58840451	3.2862	0.898629	-1.87062
ARID4B	chr1:235330209-235491532	3.17219	3.59422	0.180196
ARID5A	chr2:97202463-97218371	39.2254	9.72971	-2.01132
ARID5B	chr10:63661012-63856707	3.88777	3.18394	-0.288128
ARIH1	chr15:72766666-72878896	6.0489	4.57558	-0.402717
ARIH2	chr3:48955220-49022971	15.0256	18.9832	0.337302
ARL1	chr12:101786902-101801572	10.8382	9.52157	-0.186859
ARL10	chr5:175792501-175800503	0.364319	0.262234	-0.474347
ARL11	chr13:50202434-50208008	1.97343	0.825222	-1.25786
ARL13A	chrX:100224696-100245820	0.162265	0.207639	0.355728
ARL13B	chr3:93698982-93774522	1.98333	1.01972	-0.959745
ARL14	chr3:160394947-160396235	0.462118	0	-1.79769e+308
ARL15	chr5:53180613-53606403	1.82285	0.358318	-2.34689
ARL16	chr17:79648223-79650954	23.6216	40.7873	0.788009
ARL17A	chr17_ctg5_hap1:1450905-1513884	0.504526	0.719859	0.512786
ARL17B	chr17_ctg5_hap1:195720-458604	0	0	-1.79769e+308
ARL2	chr11:64781584-64808044	87.1343	66.9727	-0.379668
ARL2-SNX15	chr11:64781584-64808044	0	0	0
ARL2BP	chr16:57279037-57287545	19.4267	15.7525	-0.30246
ARL3	chr10:104433483-104474190	4.79404	10.1195	1.07782
ARL4A	chr7:12726451-12730558	3.242	2.59663	-0.320244
ARL4C	chr2:235401685-235405693	9.76432	6.44971	-0.598286
ARL4D	chr17:41476352-41478504	6.53049	2.50698	-1.38124
ARL5A	chr2:152657479-152685009	4.26878	1.49259	-1.516
ARL5B	chr10:18948312-18966940	0.725584	0.326863	-1.15046
ARL5C	chr17:37313146-37322414	0.0679404	0	-1.79769e+308
ARL6	chr3:97483594-97517373	1.13261	0.323226	-1.80903
ARL6IP1	chr16:18802990-18812857	27.539	18.2114	-0.596637
ARL6IP4	chr12:123464879-123467460	105.281	96.2391	-0.129547
ARL6IP5	chr3:69134089-69155239	42.586	18.3481	-1.21475
ARL6IP6	chr2:153574422-153617767	3.88499	2.23342	-0.798658
ARL8A	chr1:202101976-202113866	34.9712	36.4831	0.061062
ARL8B	chr3:5163929-5222601	15.4455	3.37289	-2.19513
ARL9	chr4:57371374-57390058	0	2.6607	1.79769e+308
ARMC1	chr8:66514690-66546452	3.10832	2.1865	-0.507514
ARMC10	chr7:102715327-102789569	7.73339	11.0117	0.509868
ARMC2	chr6:109169618-109295352	0.62479	0.374766	-0.737381
ARMC3	chr10:23216953-23326514	0.519679	2.27207	2.12832
ARMC4	chr10:28101096-28287977	0.714363	0.142831	-2.32234
ARMC5	chr16:31470316-31478488	6.17541	4.28469	-0.527344
ARMC6	chr19:19144386-19168987	9.98423	13.8842	0.475717
ARMC7	chr17:73106081-73127877	7.97852	7.53205	-0.0830776
ARMC8	chr3:137906147-138048728	4.65451	3.44963	-0.432186
ARMC9	chr2:232063341-232209914	6.14613	13.039	1.08508
ARMCX1	chrX:100805513-100809675	7.06629	2.74259	-1.36541
ARMCX2	chrX:100910267-100914863	7.29179	4.50198	-0.695714
ARMCX3	chrX:100878119-100882831	12.1485	13.5204	0.154366
ARMCX4	chrX:100673265-100788446	1.62796	1.59013	-0.0339241
ARMCX5	chrX:101854095-101972661	2.5407	5.61025	1.14284
ARMCX5-GPRASP2,GPRASP2	chrX:101854095-101972661	0.881668	0.869093	-0.020725
ARMCX6	chrX:100870107-100872991	21.2694	44.3768	1.06103
ARMS2	chr10:124214178-124216868	0.165753	0.0795384	-1.05931
ARNT	chr1:150782180-150849244	8.58491	12.7195	0.567168
ARNT2	chr15:80696691-80890277	2.67462	1.65069	-0.696267
ARNTL	chr11:13299324-13408812	3.64587	2.39077	-0.608789
ARNTL2	chr12:27485987-27573466	0.145164	0	-1.79769e+308
ARPC1A	chr7:98923495-98963885	44.6757	133.873	1.5833
ARPC1B	chr7:98972297-99006305	193.1	325.394	0.752839
ARPC2	chr2:219081873-219119071	193.108	123.62	-0.643495
ARPC3	chr12:110872705-110888158	146.665	137.578	-0.0922742
ARPC4	chr3:9821653-9878040	79.7962	78.8428	0
ARPC4-TTLL3	chr3:9821653-9878040	7.45365	3.26714	0
ARPC5	chr1:183595331-183604985	85.0596	70.7059	-0.266643
ARPC5L	chr9:127631483-127639696	37.4525	67.6731	0.853521
ARPM1	chr3:169484710-169487683	1.22563	0.3208	-1.93378
ARPP19	chr15:52839431-52861213	8.23016	3.0275	-1.44279
ARPP21	chr3:35683848-35835988	0	0	0
ARR3	chrX:69488184-69501690	0.136003	0.348067	1.35573
ARRB1	chr11:74971165-75062875	25.9849	7.05125	-1.88172
ARRB2	chr17:4613788-4624795	65.6813	39.0345	-0.750733
ARRDC1	chr9:140500095-140513308	44.3529	51.2592	0.208782
ARRDC2	chr19:18111943-18124911	26.4826	18.2256	-0.53908
ARRDC3	chr5:90664540-90716532	22.0547	4.97247	-2.14905
ARRDC4	chr15:98503932-98517068	7.22764	0.597763	-3.59588
ARRDC5	chr19:4890448-4902879	0.244583	0.167666	-0.544736
ARSA	chr22:51061181-51066601	14.903	26.7832	0.845722
ARSB	chr5:78073036-78282357	1.80756	0.947078	-0.932492
ARSD	chrX:2822010-2847416	10.6017	15.2573	0.525196
ARSE	chrX:2852672-2882494	1.19321	0.26243	-2.18484
ARSF	chrX:2958274-3030770	0.0510585	0.0980042	0.940691
ARSG	chr17:66255322-66417000	1.42587	1.5184	0.0907156
ARSH	chrX:2924653-2951426	0	0.0323823	1.79769e+308
ARSI	chr5:149675908-149682525	1.84386	1.02279	-0.850214
ARSJ	chr4:114821439-114900878	0.941162	0.870996	-0.111777
ARSK	chr5:94890824-94940806	0.909594	0.382877	-1.24834
ART1	chr11:3666360-3685646	0.0452117	0.0433907	-0.0593095
ART3	chr4:76932336-77033955	0.112588	0.0361719	-1.63811
ART4	chr12:14982244-14996413	0.60099	0.0411988	-3.86666
ART5	chr11:3659735-3663546	0.927107	0.184017	-2.3329
ARTN	chr1:44398991-44402912	0.818862	0.112101	-2.86883
ARV1	chr1:231114822-231136479	9.52735	14.9165	0.646762
ARVCF	chr22:19863039-20004309	8.57189	18.8288	1.13525
ARX	chrX:25021812-25034065	0.262805	10.0347	5.25487
AS3MT	chr10:104613966-104661655	1.37834	1.15996	-0.248858
ASAH1	chr8:17913924-17942507	127.423	57.0563	-1.15917
ASAH2	chr10:51946999-52008370	0.0475251	0.182445	1.9407
ASAH2B	chr10:52499707-52514569	0.233756	1.23388	2.40012
ASAP1	chr8:131064352-131414217	3.97576	1.56581	-1.34432
ASAP1-IT1	chr8:131064352-131414217	0.0513728	0	-1.79769e+308
ASAP2	chr2:9346893-9545812	2.49941	0.785417	-1.67006
ASAP3	chr1:23755055-23810750	9.70603	17.8458	0.87863
ASB1	chr2:239335625-239360891	3.31993	3.32411	0.00181721
ASB10	chr7:150872784-150884919	0	0	0
ASB11	chrX:15299830-15333746	0.376094	0.26596	-0.499884
ASB12	chrX:63444071-63450511	0.459998	0.264882	-0.796275
ASB13	chr10:5680819-5708558	4.94392	10.4077	1.07393
ASB14	chr3:57261764-57326710	0.264149	0.153408	-0.78398
ASB15	chr7:123249111-123277932	0	0	0
ASB16	chr17:42248073-42264082	1.11815	2.77861	1.31325
ASB17	chr1:76384557-76398116	0	0	0
ASB18	chr2:237103514-237172988	0	0	0
ASB2	chr14:94400498-94443076	2.29498	0.339269	-2.75798
ASB3	chr2:53897116-54087170	5.26122	3.07229	-0.776083
ASB4	chr7:95115212-95169543	0.223654	0.071586	-1.64352
ASB5	chr4:177134825-177190373	0	0	0
ASB6	chr9:132388434-132404448	5.88187	10.8452	0.882707
ASB7	chr15:101142754-101191904	1.04281	1.51896	0.542606
ASB8	chr12:48541571-48551377	6.1582	8.34612	0.438596
ASB9	chrX:15262108-15288589	1.88716	0.663791	-1.50741
ASB9P1	chr15:93338713-93340338	0.14104	0.0676795	-1.05931
ASCC1	chr10:73856273-73995618	4.4866	6.32338	0.495072
ASCC2	chr22:30184596-30234293	24.1692	53.0449	1.13404
ASCC3	chr6:100956607-101329224	1.25762	1.46504	0.220243
ASCL1	chr12:103351451-103354294	0.175851	0.063288	-1.47435
ASCL2	chr11:2289727-2292182	0.822459	1.22785	0.57812
ASCL3	chr11:8959118-8964580	0	0	0
ASCL4	chr12:108168161-108170421	0	0	0
ASF1A	chr6:119134611-119256327	5.41636	1.81624	-1.57637
ASF1B	chr19:14230320-14247440	0.689091	6.10949	3.14829
ASGR1	chr17:7076750-7082883	7.6699	1.20975	-2.6645
ASGR2	chr17:7004640-7018130	0.934021	0.578022	-0.69233
ASH1L	chr1:155305051-155533735	2.59006	5.81288	1.16627
ASH2L	chr8:37963010-37997228	12.5853	6.76382	-0.89583
ASIP	chr20:32848170-32857148	0.131603	0	-1.79769e+308
ASL	chr7:65540775-65558329	42.8825	56.5683	0.399605
ASMT	chrY:1660485-1711974	0	0	0
ASMTL	chrY:1469423-1522655	0	0	0
ASMTL-AS1	chrY:1469423-1522655	0	0	0
ASNA1	chr19:12848305-12859137	62.3372	72.8283	0.224407
ASNS	chr7:97481428-97501854	6.56249	17.0353	1.37621
ASNSD1	chr2:190526124-190535557	9.08612	5.04963	-0.847486
ASPA	chr17:3377403-3402700	1.00454	0.0838325	-3.58288
ASPDH	chr19:51014856-51017947	0.69963	1.18529	0.760575
ASPG	chr14:104552022-104579046	0.90699	0.0816056	-3.47435
ASPH	chr8:62200524-62627199	16.2931	14.3811	-0.180091
ASPHD1	chr16:29912146-29917377	0.786505	1.7361	1.14232
ASPHD2	chr22:26825279-26840978	0.564269	0.665324	0.237672
ASPM	chr1:197053256-197115824	0.0328474	0.121728	1.88981
ASPN	chr9:95059639-95432547	2.09536	1.20265	0
ASPRV1	chr2:70187223-70314147	0.737719	0.268554	-1.45786
ASPSCR1	chr17:79935425-79975282	21.187	26.378	0.316156
ASRGL1	chr11:62104773-62160887	7.24025	6.58941	-0.13589
ASS1	chr9:133320093-133376661	54.335	189.883	1.80515
ASTE1	chr3:130569368-130745646	1.85916	1.75498	-0.083192
ASTL	chr2:96789588-96804175	0	0	0
ASTN1	chr1:176830202-177134024	0.0544505	0.0392107	-0.473696
ASTN2	chr9:119187503-120177317	4.87028	4.0236	-0.275517
ASXL1	chr20:30946146-31027122	9.44939	14.8859	0.655649
ASXL2	chr2:25962252-26101312	0.668907	1.24942	0.901378
ASXL3	chr18:31158540-31327399	0.0202202	0.00646859	-1.64427
ASZ1	chr7:117003275-117067577	0.0301682	0.0354475	0.232654
ATAD1	chr10:89512874-89577917	5.84458	4.18139	-0.483117
ATAD2	chr8:124332090-124408705	0.645329	1.20277	0.898255
ATAD2B	chr2:23971533-24149936	0.486226	0.491203	0.0146912
ATAD3A	chr1:1447522-1470067	6.87578	25.2349	1.87582
ATAD3B	chr1:1407163-1431582	7.98184	22.4632	1.49277
ATAD3C	chr1:1385068-1405538	3.40114	4.25129	0.321885
ATAD5	chr17:29159022-29222295	0.0664206	0.247014	1.89489
ATAT1	chr6_ssto_hap7:1926891-1946878	6.46069	47.7326	2.88521
ATCAY	chr19:3880617-3928080	0.591339	0.527695	-0.164279
ATE1	chr10:123502624-123687546	1.07477	1.89506	0.818207
ATF1	chr12:51157788-51214943	3.6374	3.65812	0.00819737
ATF2	chr2:175939005-176032897	2.81181	6.22938	1.14759
ATF3	chr1:212738696-212794116	101.267	5.51638	-4.1983
ATF4	chr22:39916568-39918691	194.797	244.182	0.325989
ATF5	chr19:50392913-50437193	12.9143	10.1122	-0.352865
ATF6	chr1:161736033-161933860	3.43457	5.55707	0.694196
ATF6B	chr6_mcf_hap5:3462872-3475845	38.0916	124.902	1.71326
ATF7	chr12:53905842-54020199	11.6296	14.0099	0.26864
ATF7IP	chr12:14518610-14651697	2.33938	3.23821	0.46907
ATF7IP2	chr16:10522724-10577495	0.871603	1.30437	0.581609
[truncated: 15,201 more rows]

[truncated: 1 more sheets: Average]
