# Supplementary material for: Lung cancer deficient in the tumor suppressor GATA4 is sensitive to TGFBR1 inhibition
Source: Nat Commun. 2019 Apr 10;10:1665. doi: 10.1038/s41467-019-09295-7 (PMC6458308; doi:10.1038/s41467-019-09295-7)
Supplement: Supplementary file 5 — Supplementary Data 3 [file 41467_2019_9295_MOESM5_ESM.xls]

## Sheet: Sheet1
list of genes down-regulated in lung cancer and whose knockdown promote H23 cell growth
GeneSymbol
BTBD11
GATA4
DLX4
EOMES
CDYL
