# Supplementary material for: Lung cancer deficient in the tumor suppressor GATA4 is sensitive to TGFBR1 inhibition
Source: Nat Commun. 2019 Apr 10;10:1665. doi: 10.1038/s41467-019-09295-7 (PMC6458308; doi:10.1038/s41467-019-09295-7)
Supplement: Supplementary file 6 — Supplementary Data 4 [file 41467_2019_9295_MOESM6_ESM.xls]

## Sheet: Sheet1
					GATA4 ChIP-Seq result
PeakID	Chr	Start	End	Strand	Annotation	Detailed Annotation	Distance to TSS	Gene Name	Gene Alias	Gene Description	Gene Type
534-5	chr1	249146428	249146960	+	intron (NM_017865, intron 10 of 11)	L2a|LINE|L2	6431	ZNF692	AREBP|Zfp692	zinc finger protein 692	protein-coding
2973	chr1	249143379	249146350	+	intron (NM_017865, intron 11 of 11)	intron (NM_017865, intron 11 of 11)	8261	ZNF692	AREBP|Zfp692	zinc finger protein 692	protein-coding
400-26	chr1	249142829	249143227	+	3' UTR (NM_024836, exon 4 of 4)	3' UTR (NM_024836, exon 4 of 4)	10097	ZNF692	AREBP|Zfp692	zinc finger protein 692	protein-coding
542-2	chr1	249132045	249132585	+	promoter-TSS (NM_024836)	promoter-TSS (NM_024836)	-215	ZNF672	-	zinc finger protein 672	protein-coding
553-2	chr1	249102581	249103132	+	Intergenic	Intergenic	17298	SH3BP5L	-	SH3-binding domain protein 5-like	protein-coding
436-3	chr1	247095212	247095646	+	promoter-TSS (NM_015446)	promoter-TSS (NM_015446)	-703	AHCTF1	ELYS|MST108|TMBS62	AT hook containing transcription factor 1	protein-coding
1745	chr1	246999906	247001649	+	Intergenic	L2|LINE|L2	47858	LINC01341	-	long intergenic non-protein coding RNA 1341	ncRNA
457-8	chr1	246943335	246943790	+	Intergenic	Intergenic	-9357	LINC01341	-	long intergenic non-protein coding RNA 1341	ncRNA
582-2	chr1	246701388	246701968	+	Intergenic	AluJo|SINE|Alu	-14089	LOC255654	-	uncharacterized LOC255654	ncRNA
400-25	chr1	246660756	246661154	+	intron (NM_001167740, intron 1 of 11)	intron (NM_001167740, intron 1 of 11)	9689	SMYD3	KMT3E|ZMYND1|ZNFN3A1|bA74P14.1	SET and MYND domain containing 3	protein-coding
425-3	chr1	246598977	246599400	+	intron (NM_001167740, intron 1 of 11)	intron (NM_001167740, intron 1 of 11)	-18474	SMYD3	KMT3E|ZMYND1|ZNFN3A1|bA74P14.1	SET and MYND domain containing 3	protein-coding
985-2	chr1	246363190	246364173	+	intron (NM_001167740, intron 5 of 11)	intron (NM_001167740, intron 5 of 11)	217033	SMYD3	KMT3E|ZMYND1|ZNFN3A1|bA74P14.1	SET and MYND domain containing 3	protein-coding
590-2	chr1	246280270	246280858	+	intron (NM_001167740, intron 5 of 11)	intron (NM_001167740, intron 5 of 11)	300150	SMYD3	KMT3E|ZMYND1|ZNFN3A1|bA74P14.1	SET and MYND domain containing 3	protein-coding
431-4	chr1	245133761	245134190	+	intron (NR_026587, intron 1 of 5)	CpG	344	EFCAB2	CFAP200|DRC8	EF-hand calcium binding domain 2	protein-coding
1699	chr1	245012240	245013937	+	TTS (NM_031844)	TTS (NM_031844)	-2845	HNRNPU-AS1	C1orf199|NCRNA00201	HNRNPU antisense RNA 1	ncRNA
730-3	chr1	245007680	245008408	+	non-coding (NR_026778, exon 2 of 2)	non-coding (NR_026778, exon 2 of 2)	2199	HNRNPU-AS1	C1orf199|NCRNA00201	HNRNPU antisense RNA 1	ncRNA
418-5	chr1	245006391	245006807	+	non-coding (NR_026778, exon 2 of 2)	non-coding (NR_026778, exon 2 of 2)	3644	HNRNPU-AS1	C1orf199|NCRNA00201	HNRNPU antisense RNA 1	ncRNA
475-6	chr1	245003628	245004101	+	TTS (NR_026778)	TTS (NR_026778)	5225	COX20	FAM36A	COX20 cytochrome C oxidase assembly factor	protein-coding
2256	chr1	245000472	245002726	+	intron (NM_198076, intron 1 of 3)	L2a|LINE|L2	2960	COX20	FAM36A	COX20 cytochrome C oxidase assembly factor	protein-coding
1768	chr1	244998499	245000265	+	intron (NM_198076, intron 1 of 3)	intron (NM_198076, intron 1 of 3)	743	COX20	FAM36A	COX20 cytochrome C oxidase assembly factor	protein-coding
498-3	chr1	244615290	244615786	+	promoter-TSS (NM_001126)	promoter-TSS (NM_001126)	-102	ADSS	ADEH|ADSS 2	adenylosuccinate synthase	protein-coding
913	chr1	244558581	244559492	+	Intergenic	Intergenic	43099	C1orf100	-	chromosome 1 open reading frame 100	protein-coding
551-5	chr1	244439406	244439955	+	Intergenic	Intergenic	-76257	C1orf100	-	chromosome 1 open reading frame 100	protein-coding
641-4	chr1	244438471	244439110	+	Intergenic	GA-rich|Low_complexity|Low_complexity	-77147	C1orf100	-	chromosome 1 open reading frame 100	protein-coding
424-8	chr1	244328259	244328681	+	Intergenic	L2a|LINE|L2	111963	ZBTB18	C2H2-171|MRD22|RP58|TAZ-1|ZNF238	zinc finger and BTB domain containing 18	protein-coding
400-24	chr1	243723058	243723456	+	intron (NM_005465, intron 9 of 12)	intron (NM_005465, intron 9 of 12)	213779	MIR4677	-	microRNA 4677	ncRNA
679-3	chr1	243712662	243713339	+	intron (NM_005465, intron 10 of 12)	AluJr|SINE|Alu	203522	MIR4677	-	microRNA 4677	ncRNA
447-6	chr1	243665803	243666248	+	3' UTR (NM_005465, exon 13 of 13)	3' UTR (NM_005465, exon 13 of 13)	156547	MIR4677	-	microRNA 4677	ncRNA
927-2	chr1	243660325	243661250	+	intron (NM_006642, intron 17 of 17)	intron (NM_006642, intron 17 of 17)	151309	MIR4677	-	microRNA 4677	ncRNA
551-4	chr1	243650898	243651447	+	TTS (NM_181690)	TTS (NM_181690)	141694	MIR4677	-	microRNA 4677	ncRNA
731-4	chr1	243601792	243602521	+	intron (NM_006642, intron 16 of 17)	intron (NM_006642, intron 16 of 17)	92678	MIR4677	-	microRNA 4677	ncRNA
663-3	chr1	243431430	243432091	+	intron (NM_006642, intron 1 of 17)	intron (NM_006642, intron 1 of 17)	12453	SDCCAG8	BBS16|CCCAP|CCCAP SLSN7|NPHP10|NY-CO-8|SLSN7|hCCCAP	serologically defined colon cancer antigen 8	protein-coding
426-6	chr1	243375243	243375667	+	intron (NM_001042405, intron 3 of 18)	intron (NM_001042405, intron 3 of 18)	43253	CEP170	FAM68A|KAB|KIAA0470	centrosomal protein 170kDa	protein-coding
420-4	chr1	243368404	243368822	+	intron (NM_001042405, intron 4 of 18)	L1MEc|LINE|L1	50095	CEP170	FAM68A|KAB|KIAA0470	centrosomal protein 170kDa	protein-coding
770-2	chr1	243283822	243284590	+	Intergenic	L1ME2|LINE|L1	-19160	LINC01347	-	long intergenic non-protein coding RNA 1347	ncRNA
610-3	chr1	242989312	242989920	+	Intergenic	Intergenic	275430	LINC01347	-	long intergenic non-protein coding RNA 1347	ncRNA
1245-4	chr2	242712759	242714002	+	Intergenic	Intergenic	-2860	GAL3ST2	GAL3ST-2|GP3ST	galactose-3-O-sulfotransferase 2	protein-coding
1018-4	chr2	242640719	242641735	+	promoter-TSS (NM_032329)	promoter-TSS (NM_032329)	-229	ING5	p28ING5	inhibitor of growth family, member 5	protein-coding
579-23	chr2	242636698	242637275	+	Intergenic	L1MC2|LINE|L1	-4470	ING5	p28ING5	inhibitor of growth family, member 5	protein-coding
576-21	chr2	242625610	242626184	+	intron (NM_012145, intron 1 of 4)	AluJb|SINE|Alu	486	DTYMK	CDC8|PP3731|TMPK|TYMK	deoxythymidylate kinase (thymidylate kinase)	protein-coding
423-26	chr2	242624562	242624983	+	intron (NM_012145, intron 2 of 4)	AluSc|SINE|Alu	1611	DTYMK	CDC8|PP3731|TMPK|TYMK	deoxythymidylate kinase (thymidylate kinase)	protein-coding
553-12	chr2	242616136	242616687	+	intron (NM_012145, intron 4 of 4)	intron (NM_012145, intron 4 of 4)	9972	DTYMK	CDC8|PP3731|TMPK|TYMK	deoxythymidylate kinase (thymidylate kinase)	protein-coding
1185-4	chr2	242614787	242615970	+	non-coding (NR_033255, exon 4 of 4)	non-coding (NR_033255, exon 4 of 4)	11005	DTYMK	CDC8|PP3731|TMPK|TYMK	deoxythymidylate kinase (thymidylate kinase)	protein-coding
864-10	chr2	242613611	242614473	+	TTS (NM_178326)	TTS (NM_178326)	12341	DTYMK	CDC8|PP3731|TMPK|TYMK	deoxythymidylate kinase (thymidylate kinase)	protein-coding
475-23	chr2	242516013	242516486	+	Intergenic	Intergenic	-17691	BOK-AS1	BOK-AS|BOKAS|NAToB|NCRNA00151	BOK antisense RNA 1	ncRNA
1122-4	chr2	242514440	242515560	+	Intergenic	ERVL-B4-int|LTR|ERVL	-16442	BOK-AS1	BOK-AS|BOKAS|NAToB|NCRNA00151	BOK antisense RNA 1	ncRNA
3406	chr2	242429257	242432661	+	exon (NM_014808, exon 24 of 27)	exon (NM_014808, exon 24 of 27)	16816	STK25	SOK1|YSK1	serine/threonine kinase 25	protein-coding
520-20	chr2	242425771	242426289	+	intron (NM_014808, intron 21 of 26)	intron (NM_014808, intron 21 of 26)	21745	STK25	SOK1|YSK1	serine/threonine kinase 25	protein-coding
875-6	chr2	242424271	242425144	+	intron (NM_014808, intron 21 of 26)	C-rich|Low_complexity|Low_complexity	23068	STK25	SOK1|YSK1	serine/threonine kinase 25	protein-coding
1279-3	chr2	242293934	242295211	+	Intergenic	Intergenic	-1092	FARP2	FIR|FRG|PLEKHC3	FERM, RhoGEF and pleckstrin domain protein 2	protein-coding
821-6	chr2	242176753	242177572	+	intron (NM_001243900, intron 20 of 27)	intron (NM_001243900, intron 20 of 27)	35084	HDLBP	HBP|PRO2900|VGL	high density lipoprotein binding protein	protein-coding
500-22	chr2	242175721	242176219	+	intron (NM_001243900, intron 21 of 27)	intron (NM_001243900, intron 21 of 27)	36276	HDLBP	HBP|PRO2900|VGL	high density lipoprotein binding protein	protein-coding
953-7	chr2	242173026	242173977	+	intron (NM_001243900, intron 23 of 27)	intron (NM_001243900, intron 23 of 27)	38745	HDLBP	HBP|PRO2900|VGL	high density lipoprotein binding protein	protein-coding
441-29	chr2	242172502	242172941	+	intron (NM_001243900, intron 24 of 27)	intron (NM_001243900, intron 24 of 27)	39525	HDLBP	HBP|PRO2900|VGL	high density lipoprotein binding protein	protein-coding
404-37	chr2	242168046	242168448	+	3' UTR (NM_005336, exon 28 of 28)	3' UTR (NM_005336, exon 28 of 28)	40323	ANO7	D-TMPP|DTMPP|IPCA-5|IPCA5|NGEP|PCANAP5|PCANAP5L|TMEM16G	anoctamin 7	protein-coding
636-23	chr2	242166883	242167517	+	3' UTR (NM_005336, exon 28 of 28)	3' UTR (NM_005336, exon 28 of 28)	39276	ANO7	D-TMPP|DTMPP|IPCA-5|IPCA5|NGEP|PCANAP5|PCANAP5L|TMEM16G	anoctamin 7	protein-coding
570-14	chr2	242022596	242023164	+	intron (NM_001080437, intron 29 of 31)	L2a|LINE|L2	18867	MTERF4	MTERFD2	mitochondrial transcription termination factor 4	protein-coding
477-2	chr1	241787173	241787648	+	intron (NM_014322, intron 1 of 3)	intron (NM_014322, intron 1 of 3)	11822	CHML	REP2	choroideremia-like (Rab escort protein 2)	protein-coding
702-3	chr1	241773270	241773970	+	intron (NM_014322, intron 1 of 3)	L2c|LINE|L2	25612	CHML	REP2	choroideremia-like (Rab escort protein 2)	protein-coding
506-34	chr2	241525547	241526051	+	promoter-TSS (NM_023085)	promoter-TSS (NM_023085)	-66	CAPN10-AS1	locus959	CAPN10 antisense RNA 1 (head to head)	ncRNA
693-14	chr2	241520220	241520911	+	Intergenic	L1MDb|LINE|L1	5168	CAPN10-AS1	locus959	CAPN10 antisense RNA 1 (head to head)	ncRNA
621-10	chr2	241518970	241519589	+	Intergenic	Intergenic	6454	CAPN10-AS1	locus959	CAPN10 antisense RNA 1 (head to head)	ncRNA
643-11	chr2	241517811	241518452	+	TTS (NM_018226)	TTS (NM_018226)	7602	CAPN10-AS1	locus959	CAPN10 antisense RNA 1 (head to head)	ncRNA
737-12	chr2	241500261	241500996	+	intron (NM_001033575, intron 1 of 2)	CpG	1157	DUSP28	DUSP26|VHP	dual specificity phosphatase 28	protein-coding
4158	chr2	241405738	241409894	+	TTS (NM_002081)	TTS (NM_002081)	-11699	PP14571	-	uncharacterized LOC100130449	ncRNA
496-26	chr2	241404012	241404506	+	intron (NM_002081, intron 5 of 8)	intron (NM_002081, intron 5 of 8)	-8142	PP14571	-	uncharacterized LOC100130449	ncRNA
558-15	chr2	241402291	241402847	+	intron (NM_002081, intron 3 of 8)	intron (NM_002081, intron 3 of 8)	-6452	PP14571	-	uncharacterized LOC100130449	ncRNA
520-19	chr2	241401549	241402067	+	exon (NM_002081, exon 3 of 9)	exon (NM_002081, exon 3 of 9)	-5691	PP14571	-	uncharacterized LOC100130449	ncRNA
1090-6	chr2	241397695	241398783	+	intron (NM_002081, intron 1 of 8)	intron (NM_002081, intron 1 of 8)	-2122	PP14571	-	uncharacterized LOC100130449	ncRNA
573-16	chr2	241396834	241397405	+	intron (NM_002081, intron 1 of 8)	intron (NM_002081, intron 1 of 8)	-1002	PP14571	-	uncharacterized LOC100130449	ncRNA
711-15	chr2	241367137	241367846	+	Intergenic	L1MB5|LINE|L1	-7624	GPC1	glypican	glypican 1	protein-coding
601-20	chr2	241316029	241316628	+	Intergenic	Intergenic	-58787	GPC1	glypican	glypican 1	protein-coding
549-18	chr2	239734434	239734981	+	Intergenic	L1ME1|LINE|L1	-21966	TWIST2	DERMO1|FFDD3|SETLSS|bHLHa39	twist family bHLH transcription factor 2	protein-coding
437-44	chr2	239334582	239335017	+	promoter-TSS (NM_001040445)	promoter-TSS (NM_001040445)	-827	ASB1	ASB-1	ankyrin repeat and SOCS box containing 1	protein-coding
756-10	chr2	239076926	239077680	+	Intergenic	Intergenic	29940	KLHL30	-	kelch-like family member 30	protein-coding
698-11	chr2	239075382	239076078	+	Intergenic	Intergenic	28367	KLHL30	-	kelch-like family member 30	protein-coding
527-24	chr2	239007132	239007657	+	non-coding (NR_037904, exon 19 of 19)	non-coding (NR_037904, exon 19 of 19)	-1557	ESPNL	-	espin-like	protein-coding
562-18	chr2	238969102	238969662	+	promoter-TSS (NM_016510)	promoter-TSS (NM_016510)	-183	SCLY	SCL|hSCL	selenocysteine lyase	protein-coding
451-30	chr2	238956888	238957337	+	intron (NR_037904, intron 7 of 18)	AluSp|SINE|Alu	-12453	SCLY	SCL|hSCL	selenocysteine lyase	protein-coding
920-6	chr2	238700456	238701374	+	Intergenic	MER103C|DNA|hAT-Charlie	-6473	RBM44	-	RNA binding motif protein 44	protein-coding
441-28	chr2	238699782	238700221	+	Intergenic	Intergenic	-7387	RBM44	-	RNA binding motif protein 44	protein-coding
755-10	chr2	238690477	238691230	+	TTS (NM_001137551)	TTS (NM_001137551)	-16535	RBM44	-	RNA binding motif protein 44	protein-coding
539-20	chr2	238672775	238673312	+	3' UTR (NM_001137552, exon 11 of 11)	3' UTR (NM_001137552, exon 11 of 11)	-34345	RBM44	-	RNA binding motif protein 44	protein-coding
636-22	chr2	238611484	238612118	+	intron (NM_004735, intron 1 of 9)	intron (NM_004735, intron 1 of 9)	10994	LRRFIP1	FLAP-1|FLAP1|FLIIAP1|GCF-2|GCF2|HUFI-1|TRIP	leucine rich repeat (in FLII) interacting protein 1	protein-coding
526-12	chr2	238522762	238523286	+	Intergenic	MER103C|DNA|hAT-Charlie	-13200	LRRFIP1	FLAP-1|FLAP1|FLIIAP1|GCF-2|GCF2|HUFI-1|TRIP	leucine rich repeat (in FLII) interacting protein 1	protein-coding
716-23	chr2	238503456	238504170	+	Intergenic	Intergenic	-4044	RAB17	-	RAB17, member RAS oncogene family	protein-coding
703-13	chr2	238464908	238465609	+	Intergenic	MLT2D|LTR|ERVL	-9959	PRLH	PRH|PRRP	prolactin releasing hormone	protein-coding
449-34	chr2	238398012	238398459	+	intron (NM_001042467, intron 1 of 14)	intron (NM_001042467, intron 1 of 14)	2373	MLPH	SLAC2-A	melanophilin	protein-coding
434-4	chr1	237935198	237935630	+	intron (NM_001035, intron 86 of 104)	intron (NM_001035, intron 86 of 104)	-90061	LOC100130331	-	POTE ankyrin domain family, member F pseudogene	pseudo
441-27	chr2	237554278	237554717	+	Intergenic	Intergenic	76117	ACKR3	CMKOR1|CXC-R7|CXCR-7|CXCR7|GPR159|RDC-1|RDC1	atypical chemokine receptor 3	protein-coding
647-5	chr1	237364914	237365559	+	intron (NM_001035, intron 1 of 104)	intron (NM_001035, intron 1 of 104)	159534	RYR2	ARVC2|ARVD2|RYR-2|RyR|VTSIP	ryanodine receptor 2 (cardiac)	protein-coding
455-32	chr2	237069579	237070032	+	Intergenic	Intergenic	6847	GBX2	-	gastrulation brain homeobox 2	protein-coding
475-5	chr1	237068250	237068723	+	Intergenic	Intergenic	99232	MT1HL1	MT1P2	metallothionein 1H-like 1	protein-coding
546-2	chr1	236787005	236787549	+	Intergenic	Intergenic	-19436	HEATR1	BAP28|UTP10	HEAT repeat containing 1	protein-coding
620-6	chr1	236670515	236671133	+	Intergenic	Intergenic	-10690	LGALS8	Gal-8|PCTA-1|PCTA1|Po66-CBP	lectin, galactoside-binding, soluble, 8	protein-coding
633-2	chr1	236505680	236506311	+	Intergenic	Intergenic	-51685	EDARADD	ECTD11A|ECTD11B|ED3|EDA3	EDAR-associated death domain	protein-coding
494-3	chr1	236247099	236247591	+	Intergenic	Intergenic	-18864	NID1	NID	nidogen 1	protein-coding
1048-4	chr2	235964740	235965786	+	TTS (NM_014521)	TTS (NM_014521)	104635	SH3BP4	BOG25|TTP	SH3-domain binding protein 4	protein-coding
1103-3	chr2	235909304	235910405	+	intron (NM_014521, intron 2 of 5)	intron (NM_014521, intron 2 of 5)	49226	SH3BP4	BOG25|TTP	SH3-domain binding protein 4	protein-coding
579-3	chr1	235571700	235572277	+	intron (NM_003193, intron 3 of 16)	intron (NM_003193, intron 3 of 16)	41313	TBCE	HRD|KCS|KCS1|pac2	tubulin folding cofactor E	protein-coding
433-31	chr2	235397906	235398337	+	Intergenic	Intergenic	7572	ARL4C	ARL7|LAK	ADP-ribosylation factor-like 4C	protein-coding
1041	chr1	235292913	235293952	+	Intergenic	AluJr|SINE|Alu	-1176	TOMM20	MAS20|MOM19|TOM20	translocase of outer mitochondrial membrane 20 homolog (yeast)	protein-coding
432-3	chr1	235292071	235292501	+	promoter-TSS (NM_014765)	promoter-TSS (NM_014765)	-30	TOMM20	MAS20|MOM19|TOM20	translocase of outer mitochondrial membrane 20 homolog (yeast)	protein-coding
660-2	chr1	235271072	235271730	+	Intergenic	AluSz6|SINE|Alu	19851	SNORA14B	ACA14b	small nucleolar RNA, H/ACA box 14B	snoRNA
1057-2	chr1	235267718	235268773	+	Intergenic	Intergenic	23007	SNORA14B	ACA14b	small nucleolar RNA, H/ACA box 14B	snoRNA
423-25	chr2	235146801	235147222	+	Intergenic	Intergenic	187665	SPP2	SPP-24|SPP24	secreted phosphoprotein 2, 24kDa	protein-coding
706-2	chr1	235114224	235114928	+	Intergenic	Intergenic	176676	SNORA14B	ACA14b	small nucleolar RNA, H/ACA box 14B	snoRNA
739	chr1	235110666	235111403	+	Intergenic	Intergenic	180218	SNORA14B	ACA14b	small nucleolar RNA, H/ACA box 14B	snoRNA
565-20	chr2	235102611	235103174	+	Intergenic	L1M5|LINE|L1	143546	SPP2	SPP-24|SPP24	secreted phosphoprotein 2, 24kDa	protein-coding
594-3	chr1	235099729	235100321	+	Intergenic	Intergenic	191227	SNORA14B	ACA14b	small nucleolar RNA, H/ACA box 14B	snoRNA
692-4	chr1	235096327	235097017	+	Intergenic	Intergenic	194580	SNORA14B	ACA14b	small nucleolar RNA, H/ACA box 14B	snoRNA
692-16	chr2	234762818	234763508	+	promoter-TSS (NM_001282963)	promoter-TSS (NM_001282963)	49	HJURP	FAKTS|URLC9|hFLEG1	Holliday junction recognition protein	protein-coding
4236	chr2	234740597	234744831	+	TTS (NM_001287395)	TTS (NM_001287395)	20498	HJURP	FAKTS|URLC9|hFLEG1	Holliday junction recognition protein	protein-coding
1801	chr1	234737949	234739748	+	Intergenic	Intergenic	6423	IRF2BP2	-	interferon regulatory factor 2 binding protein 2	protein-coding
1526	chr1	234736337	234737861	+	Intergenic	Intergenic	8172	IRF2BP2	-	interferon regulatory factor 2 binding protein 2	protein-coding
472-5	chr1	234735469	234735939	+	Intergenic	CpG	9567	IRF2BP2	-	interferon regulatory factor 2 binding protein 2	protein-coding
563-4	chr1	234656801	234657362	+	Intergenic	MIRb|SINE|MIR	10444	LINC01354	-	long intergenic non-protein coding RNA 1354	ncRNA
437-10	chr1	234524796	234525231	+	Intergenic	L1MD3|LINE|L1	15584	COA6	C1orf31	cytochrome c oxidase assembly factor 6 homolog (S. cerevisiae)	protein-coding
778-3	chr1	234508746	234509522	+	promoter-TSS (NM_001206641)	promoter-TSS (NM_001206641)	-80	COA6	C1orf31	cytochrome c oxidase assembly factor 6 homolog (S. cerevisiae)	protein-coding
506-4	chr1	234492429	234492933	+	Intergenic	CpG	-16533	COA6	C1orf31	cytochrome c oxidase assembly factor 6 homolog (S. cerevisiae)	protein-coding
776-5	chr2	234442329	234443103	+	intron (NM_018218, intron 9 of 30)	intron (NM_018218, intron 9 of 30)	31520	USP40	-	ubiquitin specific peptidase 40	protein-coding
618-17	chr2	234395596	234396212	+	intron (NM_018218, intron 27 of 30)	L1M5|LINE|L1	78332	USP40	-	ubiquitin specific peptidase 40	protein-coding
915-6	chr2	234388985	234389898	+	intron (NM_018218, intron 30 of 30)	intron (NM_018218, intron 30 of 30)	84795	USP40	-	ubiquitin specific peptidase 40	protein-coding
911-4	chr2	234384352	234385261	+	3' UTR (NM_018218, exon 31 of 31)	3' UTR (NM_018218, exon 31 of 31)	88006	DGKD	DGKdelta|dgkd-2	diacylglycerol kinase, delta 130kDa	protein-coding
2608	chr2	234380948	234383554	+	Intergenic	Intergenic	85451	DGKD	DGKdelta|dgkd-2	diacylglycerol kinase, delta 130kDa	protein-coding
807-5	chr2	234330798	234331603	+	intron (NM_003648, intron 2 of 28)	intron (NM_003648, intron 2 of 28)	34400	DGKD	DGKdelta|dgkd-2	diacylglycerol kinase, delta 130kDa	protein-coding
756-9	chr2	234325997	234326751	+	intron (NM_003648, intron 2 of 28)	intron (NM_003648, intron 2 of 28)	29574	DGKD	DGKdelta|dgkd-2	diacylglycerol kinase, delta 130kDa	protein-coding
795-15	chr2	234318763	234319556	+	intron (NM_003648, intron 2 of 28)	intron (NM_003648, intron 2 of 28)	22359	DGKD	DGKdelta|dgkd-2	diacylglycerol kinase, delta 130kDa	protein-coding
506-33	chr2	234312531	234313035	+	intron (NM_003648, intron 2 of 28)	L1ME4a|LINE|L1	15983	DGKD	DGKdelta|dgkd-2	diacylglycerol kinase, delta 130kDa	protein-coding
710	chr1	234228717	234229425	+	intron (NM_173508, intron 2 of 7)	intron (NM_173508, intron 2 of 7)	188392	SLC35F3	-	solute carrier family 35, member F3	protein-coding
648-2	chr1	233809519	233810165	+	Intergenic	Intergenic	49944	MIR4427	-	microRNA 4427	ncRNA
513-29	chr2	233750435	233750946	+	intron (NM_019850, intron 9 of 14)	intron (NM_019850, intron 9 of 14)	15696	C2orf82	UNQ830	chromosome 2 open reading frame 82	protein-coding
1205-5	chr2	233748827	233750030	+	intron (NM_019850, intron 10 of 14)	intron (NM_019850, intron 10 of 14)	14434	C2orf82	UNQ830	chromosome 2 open reading frame 82	protein-coding
1099-4	chr2	233747204	233748301	+	intron (NM_019850, intron 12 of 14)	intron (NM_019850, intron 12 of 14)	12758	C2orf82	UNQ830	chromosome 2 open reading frame 82	protein-coding
623-13	chr2	233740836	233741457	+	TTS (NM_206895)	TTS (NM_206895)	6152	C2orf82	UNQ830	chromosome 2 open reading frame 82	protein-coding
760-7	chr2	233676490	233677248	+	intron (NR_103492, intron 16 of 26)	intron (NR_103492, intron 16 of 26)	-35594	KCNJ13	KIR1.4|KIR7.1|LCA16|SVD	potassium inwardly-rectifying channel, subfamily J, member 13	protein-coding
713-13	chr2	233646320	233647031	+	intron (NM_001103147, intron 10 of 30)	MIRc|SINE|MIR	-5400	KCNJ13	KIR1.4|KIR7.1|LCA16|SVD	potassium inwardly-rectifying channel, subfamily J, member 13	protein-coding
646-14	chr2	233643314	233643958	+	intron (NM_001103147, intron 10 of 30)	MER34C2|LTR|ERV1	-2361	KCNJ13	KIR1.4|KIR7.1|LCA16|SVD	potassium inwardly-rectifying channel, subfamily J, member 13	protein-coding
1784	chr2	233636630	233638412	+	intron (NM_001172416, intron 1 of 2)	intron (NM_001172416, intron 1 of 2)	3754	KCNJ13	KIR1.4|KIR7.1|LCA16|SVD	potassium inwardly-rectifying channel, subfamily J, member 13	protein-coding
461-21	chr2	233633289	233633748	+	exon (NM_002242, exon 3 of 3)	exon (NM_002242, exon 3 of 3)	7757	KCNJ13	KIR1.4|KIR7.1|LCA16|SVD	potassium inwardly-rectifying channel, subfamily J, member 13	protein-coding
437-43	chr2	233561717	233562152	+	promoter-TSS (NM_001103146)	promoter-TSS (NM_001103146)	-81	GIGYF2	GYF2|PARK11|PERQ2|PERQ3|TNRC15	GRB10 interacting GYF protein 2	protein-coding
614-3	chr1	233523007	233523619	+	Intergenic	AluY|SINE|Alu	59799	KIAA1804	MLK4|dJ862P8.3	mixed lineage kinase 4	protein-coding
457-7	chr1	233521831	233522286	+	Intergenic	MER65C|LTR|ERV1	58544	KIAA1804	MLK4|dJ862P8.3	mixed lineage kinase 4	protein-coding
933-2	chr1	233496053	233496984	+	intron (NM_032435, intron 4 of 9)	intron (NM_032435, intron 4 of 9)	33004	KIAA1804	MLK4|dJ862P8.3	mixed lineage kinase 4	protein-coding
812	chr1	233494890	233495700	+	intron (NM_032435, intron 4 of 9)	intron (NM_032435, intron 4 of 9)	31781	KIAA1804	MLK4|dJ862P8.3	mixed lineage kinase 4	protein-coding
412-6	chr1	233467258	233467668	+	intron (NM_032435, intron 1 of 9)	intron (NM_032435, intron 1 of 9)	3949	KIAA1804	MLK4|dJ862P8.3	mixed lineage kinase 4	protein-coding
584-15	chr2	233415018	233415600	+	promoter-TSS (NM_001276336)	promoter-TSS (NM_001276336)	12	EIF4E2	4E-LP|4EHP|EIF4EL3|IF4e	eukaryotic translation initiation factor 4E family member 2	protein-coding
453-27	chr2	233407741	233408192	+	intron (NM_005199, intron 7 of 11)	intron (NM_005199, intron 7 of 11)	3529	CHRNG	ACHRG	cholinergic receptor, nicotinic, gamma (muscle)	protein-coding
2659	chr2	233404577	233407234	+	intron (NM_005199, intron 4 of 11)	intron (NM_005199, intron 4 of 11)	1468	CHRNG	ACHRG	cholinergic receptor, nicotinic, gamma (muscle)	protein-coding
456-21	chr2	233404068	233404522	+	promoter-TSS (NM_005199)	promoter-TSS (NM_005199)	-142	CHRNG	ACHRG	cholinergic receptor, nicotinic, gamma (muscle)	protein-coding
869	chr1	233379613	233380480	+	intron (NM_014801, intron 8 of 33)	MIRb|SINE|MIR	51413	PCNXL2	-	pecanex-like 2 (Drosophila)	protein-coding
730-2	chr1	233377411	233378139	+	intron (NM_014801, intron 8 of 33)	intron (NM_014801, intron 8 of 33)	53684	PCNXL2	-	pecanex-like 2 (Drosophila)	protein-coding
707-13	chr2	233213734	233214439	+	Intergenic	Intergenic	-29262	ALPP	ALP|PALP|PLAP|PLAP-1	alkaline phosphatase, placental	protein-coding
674-24	chr2	233210091	233210763	+	Intergenic	Intergenic	-32921	ALPP	ALP|PALP|PLAP|PLAP-1	alkaline phosphatase, placental	protein-coding
430-6	chr1	233201475	233201903	+	intron (NM_014801, intron 23 of 33)	MER52A|LTR|ERV1	115319	NTPCR	C1orf57|HCR-NTPase	nucleoside-triphosphatase, cancer-related	protein-coding
707	chr1	233174169	233174874	+	intron (NM_014801, intron 25 of 33)	intron (NM_014801, intron 25 of 33)	88151	NTPCR	C1orf57|HCR-NTPase	nucleoside-triphosphatase, cancer-related	protein-coding
460	chr1	233123164	233123622	+	intron (NM_014801, intron 32 of 33)	intron (NM_014801, intron 32 of 33)	37023	NTPCR	C1orf57|HCR-NTPase	nucleoside-triphosphatase, cancer-related	protein-coding
418-4	chr1	233121535	233121951	+	intron (NM_014801, intron 33 of 33)	intron (NM_014801, intron 33 of 33)	35373	NTPCR	C1orf57|HCR-NTPase	nucleoside-triphosphatase, cancer-related	protein-coding
1195-3	chr1	233120262	233121455	+	intron (NM_014801, intron 33 of 33)	intron (NM_014801, intron 33 of 33)	34488	NTPCR	C1orf57|HCR-NTPase	nucleoside-triphosphatase, cancer-related	protein-coding
817-2	chr1	233119045	233119860	+	TTS (NM_014801)	TTS (NM_014801)	33082	NTPCR	C1orf57|HCR-NTPase	nucleoside-triphosphatase, cancer-related	protein-coding
456-4	chr1	233118179	233118633	+	Intergenic	Intergenic	32036	NTPCR	C1orf57|HCR-NTPase	nucleoside-triphosphatase, cancer-related	protein-coding
433-5	chr1	232818066	232818497	+	Intergenic	Intergenic	-122357	MAP10	KIAA1383|MTR120	microtubule-associated protein 10	protein-coding
475-4	chr1	232696645	232697118	+	Intergenic	Intergenic	-45638	SIPA1L2	SPAL2	signal-induced proliferation-associated 1 like 2	protein-coding
1319	chr1	232691725	232693042	+	Intergenic	Intergenic	-41140	SIPA1L2	SPAL2	signal-induced proliferation-associated 1 like 2	protein-coding
486-18	chr2	232675705	232676189	+	Intergenic	Intergenic	24854	COPS7B	CSN7B|SGN7b	COP9 signalosome subunit 7B	protein-coding
668-16	chr2	232579654	232580320	+	Intergenic	Intergenic	1963	MIR1244-3	-	microRNA 1244-3	ncRNA
1080-3	chr2	232578357	232579435	+	TTS (NM_002823)	TTS (NM_002823)	872	MIR1244-3	-	microRNA 1244-3	ncRNA
689-16	chr2	232572988	232573675	+	promoter-TSS (NM_002823)	promoter-TSS (NM_002823)	96	PTMA	TMSA	prothymosin, alpha	protein-coding
505-20	chr2	232329030	232329533	+	promoter-TSS (NM_005381)	promoter-TSS (NM_005381)	-76	NCL	C23	nucleolin	protein-coding
1398-2	chr2	232317406	232318802	+	Intergenic	AluJr|SINE|Alu	2543	SNORA75	U23	small nucleolar RNA, H/ACA box 75	snoRNA
546-13	chr2	232316522	232317066	+	Intergenic	Intergenic	3853	SNORA75	U23	small nucleolar RNA, H/ACA box 75	snoRNA
435-3	chr1	232193622	232194055	+	Intergenic	MIR|SINE|MIR	-239575	DISC2	DISC1-AS1|DISC1OS|NCRNA00015	disrupted in schizophrenia 2 (non-protein coding)	ncRNA
593-10	chr2	232109615	232110206	+	intron (NM_025139, intron 9 of 20)	intron (NM_025139, intron 9 of 20)	46616	ARMC9	ARM|KU-MEL-1|NS21	armadillo repeat containing 9	protein-coding
577-14	chr2	232043155	232043730	+	Intergenic	AluSc|SINE|Alu	-19852	ARMC9	ARM|KU-MEL-1|NS21	armadillo repeat containing 9	protein-coding
492-12	chr2	232042346	232042836	+	Intergenic	Intergenic	-20703	ARMC9	ARM|KU-MEL-1|NS21	armadillo repeat containing 9	protein-coding
684-16	chr2	232041317	232041999	+	Intergenic	L2a|LINE|L2	-21636	ARMC9	ARM|KU-MEL-1|NS21	armadillo repeat containing 9	protein-coding
1097	chr2	232040166	232041261	+	Intergenic	AluSx3|SINE|Alu	-22581	ARMC9	ARM|KU-MEL-1|NS21	armadillo repeat containing 9	protein-coding
480-17	chr2	232031336	232031814	+	intron (NR_034059, intron 22 of 23)	intron (NR_034059, intron 22 of 23)	-31719	ARMC9	ARM|KU-MEL-1|NS21	armadillo repeat containing 9	protein-coding
400-204	chr2	231989661	231990059	+	promoter-TSS (NM_000867)	promoter-TSS (NM_000867)	-36	HTR2B	5-HT(2B)|5-HT2B	5-hydroxytryptamine (serotonin) receptor 2B, G protein-coupled	protein-coding
524-14	chr2	231988054	231988576	+	exon (NM_000867, exon 2 of 4)	exon (NM_000867, exon 2 of 4)	1509	HTR2B	5-HT(2B)|5-HT2B	5-hydroxytryptamine (serotonin) receptor 2B, G protein-coupled	protein-coding
656-19	chr2	231968290	231968944	+	intron (NR_034059, intron 15 of 23)	intron (NR_034059, intron 15 of 23)	21207	HTR2B	5-HT(2B)|5-HT2B	5-hydroxytryptamine (serotonin) receptor 2B, G protein-coupled	protein-coding
561-16	chr2	231965554	231966113	+	intron (NR_034059, intron 15 of 23)	LTR22C|LTR|ERVK	23991	HTR2B	5-HT(2B)|5-HT2B	5-hydroxytryptamine (serotonin) receptor 2B, G protein-coupled	protein-coding
607-18	chr2	231959236	231959841	+	intron (NR_034059, intron 15 of 23)	HERVK22-int|LTR|ERVK	30286	HTR2B	5-HT(2B)|5-HT2B	5-hydroxytryptamine (serotonin) receptor 2B, G protein-coupled	protein-coding
731-14	chr2	231933077	231933806	+	intron (NR_034059, intron 4 of 23)	Tigger7|DNA|TcMar-Tigger	11863	PSMD1	P112|Rpn2|S1	proteasome (prosome, macropain) 26S subunit, non-ATPase, 1	protein-coding
970-6	chr2	231916978	231917946	+	Intergenic	CpG	-4116	PSMD1	P112|Rpn2|S1	proteasome (prosome, macropain) 26S subunit, non-ATPase, 1	protein-coding
711-14	chr2	231914920	231915629	+	TTS (NM_001144994)	TTS (NM_001144994)	-6304	PSMD1	P112|Rpn2|S1	proteasome (prosome, macropain) 26S subunit, non-ATPase, 1	protein-coding
433-30	chr2	231729362	231729793	+	promoter-TSS (NM_030926)	promoter-TSS (NM_030926)	-33	ITM2C	BRI3|BRICD2C|E25|E25C|ITM3	integral membrane protein 2C	protein-coding
434-3	chr1	231716481	231716913	+	intron (NR_028398, intron 3 of 10)	L1MB8|LINE|L1	31139	LINC00582	-	long intergenic non-protein coding RNA 582	ncRNA
468-16	chr2	231687041	231687507	+	Intergenic	Intergenic	-42039	ITM2C	BRI3|BRICD2C|E25|E25C|ITM3	integral membrane protein 2C	protein-coding
658-2	chr1	231647894	231648550	+	Intergenic	Intergenic	-16177	TSNAX-DISC1	-	TSNAX-DISC1 readthrough (NMD candidate)	ncRNA
425-2	chr1	231537731	231538154	+	intron (NM_022051, intron 1 of 4)	L1ME1|LINE|L1	22848	EGLN1	C1orf12|ECYT3|HIF-PH2|HIFPH2|HPH-2|HPH2|PHD2|SM20|ZMYND6	egl-9 family hypoxia-inducible factor 1	protein-coding
458-4	chr1	231532387	231532843	+	intron (NM_022051, intron 1 of 4)	L2|LINE|L2	28175	EGLN1	C1orf12|ECYT3|HIF-PH2|HIFPH2|HPH-2|HPH2|PHD2|SM20|ZMYND6	egl-9 family hypoxia-inducible factor 1	protein-coding
826	chr1	231529158	231529982	+	intron (NM_022051, intron 1 of 4)	intron (NM_022051, intron 1 of 4)	31220	EGLN1	C1orf12|ECYT3|HIF-PH2|HIFPH2|HPH-2|HPH2|PHD2|SM20|ZMYND6	egl-9 family hypoxia-inducible factor 1	protein-coding
511	chr1	231499056	231499565	+	TTS (NM_022051)	TTS (NM_022051)	25628	SPRTN	C1orf124|DDDL1880|DVC1|PRO4323|Spartan|dJ876B10.3	SprT-like N-terminal domain	protein-coding
403-7	chr1	231497880	231498281	+	Intergenic	Intergenic	24398	SPRTN	C1orf124|DDDL1880|DVC1|PRO4323|Spartan|dJ876B10.3	SprT-like N-terminal domain	protein-coding
852	chr1	231496602	231497452	+	Intergenic	HAL1|LINE|L1	23345	SPRTN	C1orf124|DDDL1880|DVC1|PRO4323|Spartan|dJ876B10.3	SprT-like N-terminal domain	protein-coding
3164	chr1	231492275	231495437	+	Intergenic	Intergenic	20174	SPRTN	C1orf124|DDDL1880|DVC1|PRO4323|Spartan|dJ876B10.3	SprT-like N-terminal domain	protein-coding
1367	chr1	231490855	231492220	+	TTS (NM_001261462)	TTS (NM_001261462)	17855	SPRTN	C1orf124|DDDL1880|DVC1|PRO4323|Spartan|dJ876B10.3	SprT-like N-terminal domain	protein-coding
488-4	chr1	231489970	231490456	+	3' UTR (NM_001261462, exon 3 of 3)	3' UTR (NM_001261462, exon 3 of 3)	16531	SPRTN	C1orf124|DDDL1880|DVC1|PRO4323|Spartan|dJ876B10.3	SprT-like N-terminal domain	protein-coding
478-7	chr1	231489009	231489485	+	3' UTR (NM_001261462, exon 3 of 3)	3' UTR (NM_001261462, exon 3 of 3)	15565	SPRTN	C1orf124|DDDL1880|DVC1|PRO4323|Spartan|dJ876B10.3	SprT-like N-terminal domain	protein-coding
466-5	chr1	231466994	231467458	+	Intergenic	L1ME3C|LINE|L1	6352	EXOC8	EXO84|Exo84p|SEC84	exocyst complex component 8	protein-coding
424-7	chr1	231414001	231414423	+	TTS (NM_014236)	TTS (NM_014236)	-37288	C1orf131	-	chromosome 1 open reading frame 131	protein-coding
748-5	chr1	231376581	231377327	+	promoter-TSS (NM_014236)	promoter-TSS (NM_014236)	-30	C1orf131	-	chromosome 1 open reading frame 131	protein-coding
438-5	chr1	230830747	230831183	+	Intergenic	MLT2F|LTR|ERVL	19371	AGT	ANHU|SERPINA8	angiotensinogen (serpin peptidase inhibitor, clade A, member 8)	protein-coding
459-33	chr2	230626277	230626734	+	Intergenic	Intergenic	-47219	DNER	UNQ26|bet	delta/notch-like EGF repeat containing	protein-coding
590	chr1	230346282	230346870	+	intron (NM_004481, intron 3 of 15)	intron (NM_004481, intron 3 of 15)	143620	GALNT2	GalNAc-T2	polypeptide N-acetylgalactosaminyltransferase 2	protein-coding
496-25	chr2	230273046	230273540	+	intron (NM_139072, intron 9 of 12)	intron (NM_139072, intron 9 of 12)	-137236	PID1	NYGGF4|P-CLI1|PCLI1	phosphotyrosine interaction domain containing 1	protein-coding
711	chr1	229978463	229979172	+	Intergenic	MIR|SINE|MIR	216836	URB2	KIAA0133|NET10|NPA2	URB2 ribosome biogenesis 2 homolog (S. cerevisiae)	protein-coding
692-3	chr1	229694220	229694910	+	promoter-TSS (NM_012089)	promoter-TSS (NM_012089)	-123	ABCB10	EST20237|M-ABC2|MTABC2	ATP-binding cassette, sub-family B (MDR/TAP), member 10	protein-coding
591-4	chr1	229099514	229100103	+	Intergenic	Intergenic	228984	RHOU	ARHU|CDC42L1|G28K|WRCH1|hG28K	ras homolog family member U	protein-coding
636-3	chr1	229094492	229095126	+	Intergenic	LTR48|LTR|ERV1	223985	RHOU	ARHU|CDC42L1|G28K|WRCH1|hG28K	ras homolog family member U	protein-coding
619	chr1	229091331	229091948	+	Intergenic	Intergenic	220815	RHOU	ARHU|CDC42L1|G28K|WRCH1|hG28K	ras homolog family member U	protein-coding
866	chr1	228882290	228883154	+	TTS (NM_021205)	TTS (NM_021205)	11898	RHOU	ARHU|CDC42L1|G28K|WRCH1|hG28K	ras homolog family member U	protein-coding
480-2	chr1	228881430	228881908	+	non-coding (NR_037962, exon 3 of 3)	non-coding (NR_037962, exon 3 of 3)	10845	RHOU	ARHU|CDC42L1|G28K|WRCH1|hG28K	ras homolog family member U	protein-coding
475-22	chr2	228740947	228741420	+	intron (NM_178821, intron 1 of 12)	intron (NM_178821, intron 1 of 12)	4856	DAW1	ODA16|WDR69	dynein assembly factor with WDR repeat domains 1	protein-coding
461-2	chr1	228683588	228684047	+	TTS (NM_001010858)	TTS (NM_001010858)	8749	RNF187	RACO-1|RACO1	ring finger protein 187	protein-coding
621-9	chr2	228683074	228683693	+	Intergenic	MADE2|DNA|TcMar-Mariner	4825	CCL20	CKb4|LARC|MIP-3-alpha|MIP-3a|MIP3A|SCYA20|ST38	chemokine (C-C motif) ligand 20	protein-coding
430-35	chr2	228664212	228664640	+	Intergenic	Intergenic	-14132	CCL20	CKb4|LARC|MIP-3-alpha|MIP-3a|MIP3A|SCYA20|ST38	chemokine (C-C motif) ligand 20	protein-coding
825	chr1	228625858	228626681	+	Intergenic	Intergenic	-13243	HIST3H3	H3.4|H3/g|H3FT|H3t	histone cluster 3, H3	protein-coding
685-2	chr1	228579117	228579800	+	Intergenic	Intergenic	5352	MIR6742	hsa-mir-6742	microRNA 6742	ncRNA
1069-5	chr2	228517523	228518590	+	Intergenic	Intergenic	-20020	C2orf83	-	chromosome 2 open reading frame 83	protein-coding
734-4	chr1	228494776	228495508	+	exon (NM_001098623, exon 46 of 105)	exon (NM_001098623, exon 46 of 105)	89668	MIR6742	hsa-mir-6742	microRNA 6742	ncRNA
556-3	chr1	228493753	228494307	+	intron (NM_001271223, intron 54 of 115)	intron (NM_001271223, intron 54 of 115)	90780	MIR6742	hsa-mir-6742	microRNA 6742	ncRNA
467-19	chr2	228472495	228472960	+	Intergenic	Intergenic	25309	C2orf83	-	chromosome 2 open reading frame 83	protein-coding
1664-2	chr2	228441046	228442708	+	Intergenic	Intergenic	56159	C2orf83	-	chromosome 2 open reading frame 83	protein-coding
496-24	chr2	228439965	228440459	+	Intergenic	Intergenic	57824	C2orf83	-	chromosome 2 open reading frame 83	protein-coding
7602	chr2	228432291	228439891	+	Intergenic	Intergenic	61945	C2orf83	-	chromosome 2 open reading frame 83	protein-coding
633-17	chr2	228431330	228431961	+	Intergenic	Intergenic	66391	C2orf83	-	chromosome 2 open reading frame 83	protein-coding
592-20	chr2	228429788	228430378	+	Intergenic	(TG)n|Simple_repeat|Simple_repeat	67953	C2orf83	-	chromosome 2 open reading frame 83	protein-coding
1215-4	chr2	228426444	228427657	+	Intergenic	AluSq|SINE|Alu	70986	C2orf83	-	chromosome 2 open reading frame 83	protein-coding
470-16	chr2	228425603	228426071	+	3' UTR (NM_001135189, exon 12 of 12)	3' UTR (NM_001135189, exon 12 of 12)	72199	C2orf83	-	chromosome 2 open reading frame 83	protein-coding
532-21	chr2	228422813	228423343	+	3' UTR (NM_001135189, exon 12 of 12)	3' UTR (NM_001135189, exon 12 of 12)	74958	C2orf83	-	chromosome 2 open reading frame 83	protein-coding
533-23	chr2	228402952	228403483	+	intron (NM_004504, intron 10 of 12)	intron (NM_004504, intron 10 of 12)	66329	AGFG1	HRB|RAB|RIP	ArfGAP with FG repeats 1	protein-coding
900-5	chr2	228374466	228375364	+	intron (NM_004504, intron 2 of 12)	intron (NM_004504, intron 2 of 12)	38027	AGFG1	HRB|RAB|RIP	ArfGAP with FG repeats 1	protein-coding
472-26	chr2	228349152	228349622	+	intron (NM_004504, intron 1 of 12)	L1MEd|LINE|L1	12499	AGFG1	HRB|RAB|RIP	ArfGAP with FG repeats 1	protein-coding
828-4	chr2	228344567	228345393	+	intron (NM_004504, intron 1 of 12)	L3|LINE|CR1	8092	AGFG1	HRB|RAB|RIP	ArfGAP with FG repeats 1	protein-coding
694-9	chr2	228338812	228339504	+	intron (NM_004504, intron 1 of 12)	intron (NM_004504, intron 1 of 12)	2270	AGFG1	HRB|RAB|RIP	ArfGAP with FG repeats 1	protein-coding
673-25	chr2	228330872	228331543	+	Intergenic	Intergenic	-5641	MIR5703	-	microRNA 5703	ncRNA
1073-9	chr2	228315544	228316615	+	Intergenic	Intergenic	-20769	MIR5703	-	microRNA 5703	ncRNA
541-2	chr1	228311911	228312450	+	Intergenic	MER50|LTR|ERV1	-15167	MRPL55	AAVG5835|L55nt|MRP-L55|PRO19675	mitochondrial ribosomal protein L55	protein-coding
584-2	chr1	228288327	228288909	+	3' UTR (NM_024319, exon 8 of 8)	3' UTR (NM_024319, exon 8 of 8)	2404	C1orf35	MMTAG2|hMMTAG2	chromosome 1 open reading frame 35	protein-coding
508-3	chr1	228287556	228288062	+	TTS (NM_024319)	TTS (NM_024319)	2845	MIR3620	-	microRNA 3620	ncRNA
930-6	chr2	228270915	228271843	+	Intergenic	L2a|LINE|L2	-27357	TM4SF20	PRO994|SLI5|TCCE518	transmembrane 4 L six family member 20	protein-coding
1205	chr1	228259395	228260598	+	Intergenic	Intergenic	-10365	ARF1	-	ADP-ribosylation factor 1	protein-coding
551-3	chr1	228258509	228259058	+	Intergenic	G-rich|Low_complexity|Low_complexity	-11578	ARF1	-	ADP-ribosylation factor 1	protein-coding
640-17	chr2	228249227	228249865	+	Intergenic	LTR67B|LTR|ERVL	-5524	TM4SF20	PRO994|SLI5|TCCE518	transmembrane 4 L six family member 20	protein-coding
652-17	chr2	228241064	228241714	+	intron (NM_024795, intron 1 of 3)	intron (NM_024795, intron 1 of 3)	2633	TM4SF20	PRO994|SLI5|TCCE518	transmembrane 4 L six family member 20	protein-coding
808-5	chr2	228231484	228232290	+	intron (NM_024795, intron 2 of 3)	MER20|DNA|hAT-Charlie	12135	TM4SF20	PRO994|SLI5|TCCE518	transmembrane 4 L six family member 20	protein-coding
402-24	chr2	228229241	228229641	+	intron (NM_024795, intron 3 of 3)	intron (NM_024795, intron 3 of 3)	14581	TM4SF20	PRO994|SLI5|TCCE518	transmembrane 4 L six family member 20	protein-coding
536-18	chr2	228228596	228229130	+	intron (NM_024795, intron 3 of 3)	intron (NM_024795, intron 3 of 3)	15159	TM4SF20	PRO994|SLI5|TCCE518	transmembrane 4 L six family member 20	protein-coding
4855	chr2	228222091	228226944	+	Intergenic	Intergenic	19505	TM4SF20	PRO994|SLI5|TCCE518	transmembrane 4 L six family member 20	protein-coding
525-16	chr2	228202318	228202841	+	intron (NM_001277068, intron 3 of 7)	AluSz|SINE|Alu	9185	MFF	C2orf33|GL004	mitochondrial fission factor	protein-coding
495-3	chr1	228140929	228141422	+	Intergenic	Intergenic	-5499	WNT9A	WNT14	wingless-type MMTV integration site family, member 9A	protein-coding
633	chr1	227975520	227976151	+	Intergenic	CpG	-27583	PRSS38	MPN2	protease, serine, 38	protein-coding
879-3	chr1	227973325	227974202	+	Intergenic	MIRb|SINE|MIR	-29655	PRSS38	MPN2	protease, serine, 38	protein-coding
470-3	chr1	227922814	227923282	+	promoter-TSS (NM_001161465)	promoter-TSS (NM_001161465)	64	JMJD4	-	jumonji domain containing 4	protein-coding
1735	chr1	227916043	227917776	+	intron (NR_024486, intron 1 of 1)	intron (NR_024486, intron 1 of 1)	669	LOC100130093	-	uncharacterized LOC100130093	ncRNA
558-14	chr2	227846342	227846898	+	intron (NM_032276, intron 6 of 6)	intron (NM_032276, intron 6 of 6)	145949	RHBDD1	RRP4	rhomboid domain containing 1	protein-coding
473-24	chr2	227665505	227665976	+	Intergenic	Intergenic	-2234	IRS1	HIRS-1	insulin receptor substrate 1	protein-coding
656-18	chr2	227637230	227637884	+	intron (NM_005544, intron 1 of 1)	intron (NM_005544, intron 1 of 1)	25949	IRS1	HIRS-1	insulin receptor substrate 1	protein-coding
591-21	chr2	227596574	227597163	+	3' UTR (NM_005544, exon 2 of 2)	3' UTR (NM_005544, exon 2 of 2)	66638	IRS1	HIRS-1	insulin receptor substrate 1	protein-coding
513-28	chr2	227595015	227595526	+	TTS (NM_005544)	TTS (NM_005544)	68236	IRS1	HIRS-1	insulin receptor substrate 1	protein-coding
696-2	chr1	227544419	227545113	+	Intergenic	Intergenic	-38940	CDC42BPA	MRCK|MRCKA|PK428	CDC42 binding protein kinase alpha (DMPK-like)	protein-coding
544-2	chr1	227442712	227443254	+	intron (NM_003607, intron 1 of 35)	intron (NM_003607, intron 1 of 35)	62843	CDC42BPA	MRCK|MRCKA|PK428	CDC42 binding protein kinase alpha (DMPK-like)	protein-coding
441-6	chr1	227431426	227431865	+	intron (NM_003607, intron 2 of 35)	L1ME3|LINE|L1	74181	CDC42BPA	MRCK|MRCKA|PK428	CDC42 binding protein kinase alpha (DMPK-like)	protein-coding
4513	chr1	227170680	227175191	+	intron (NM_020247, intron 13 of 14)	intron (NM_020247, intron 13 of 14)	44997	ADCK3	ARCA2|CABC1|COQ10D4|COQ8|SCAR9	aarF domain containing kinase 3	protein-coding
465-25	chr2	227001701	227002164	+	Intergenic	LTR24|LTR|ERV1	-5578	LOC646736	-	uncharacterized LOC646736	ncRNA
1384-2	chr2	226979622	226981004	+	Intergenic	MIR3|SINE|MIR	-27197	LOC646736	-	uncharacterized LOC646736	ncRNA
637-2	chr1	226374089	226374724	+	promoter-TSS (NM_022735)	promoter-TSS (NM_022735)	17	ACBD3	GCP60|GOCAP1|GOLPH1|PAP7	acyl-CoA binding domain containing 3	protein-coding
692-15	chr2	226336048	226336738	+	intron (NM_020864, intron 2 of 5)	MIRb|SINE|MIR	70791	NYAP2	KIAA1486	neuronal tyrosine-phosphorylated phosphoinositide-3-kinase adaptor 2	protein-coding
549-4	chr1	226330677	226331224	+	Intergenic	AluJb|SINE|Alu	43473	ACBD3	GCP60|GOCAP1|GOLPH1|PAP7	acyl-CoA binding domain containing 3	protein-coding
649-2	chr1	226328814	226329461	+	Intergenic	AluJo|SINE|Alu	45286	ACBD3	GCP60|GOCAP1|GOLPH1|PAP7	acyl-CoA binding domain containing 3	protein-coding
2176	chr1	226322056	226324230	+	Intergenic	Intergenic	51280	ACBD3	GCP60|GOCAP1|GOLPH1|PAP7	acyl-CoA binding domain containing 3	protein-coding
427-5	chr1	226297562	226297987	+	Intergenic	CpG	47346	H3F3AP4	p13	H3 histone, family 3A, pseudogene 4	pseudo
605-2	chr1	226262450	226263053	+	Intergenic	AluSx|SINE|Alu	12323	H3F3AP4	p13	H3 histone, family 3A, pseudogene 4	pseudo
526-3	chr1	226261389	226261913	+	Intergenic	MIR|SINE|MIR	11223	H3F3AP4	p13	H3 histone, family 3A, pseudogene 4	pseudo
433-4	chr1	226260842	226261273	+	Intergenic	Intergenic	10629	H3F3AP4	p13	H3 histone, family 3A, pseudogene 4	pseudo
684-3	chr1	226186953	226187635	+	promoter-TSS (NM_152608)	promoter-TSS (NM_152608)	-228	SDE2	C1orf55|dJ671D7.1	SDE2 telomere maintenance homolog (S. pombe)	protein-coding
410-4	chr1	226163558	226163966	+	Intergenic	Intergenic	23304	SDE2	C1orf55|dJ671D7.1	SDE2 telomere maintenance homolog (S. pombe)	protein-coding
1075	chr1	226037225	226038298	+	exon (NM_014698, exon 21 of 25)	exon (NM_014698, exon 21 of 25)	24759	EPHX1	EPHX|EPOX|HYL1|MEH	epoxide hydrolase 1, microsomal (xenobiotic)	protein-coding
625-6	chr1	226036231	226036854	+	intron (NM_014698, intron 22 of 24)	intron (NM_014698, intron 22 of 24)	23540	EPHX1	EPHX|EPOX|HYL1|MEH	epoxide hydrolase 1, microsomal (xenobiotic)	protein-coding
1378	chr1	226034089	226035465	+	exon (NM_014698, exon 24 of 25)	exon (NM_014698, exon 24 of 25)	21775	EPHX1	EPHX|EPOX|HYL1|MEH	epoxide hydrolase 1, microsomal (xenobiotic)	protein-coding
1896	chr1	226032035	226033929	+	TTS (NM_014698)	TTS (NM_014698)	19980	EPHX1	EPHX|EPOX|HYL1|MEH	epoxide hydrolase 1, microsomal (xenobiotic)	protein-coding
489-2	chr1	225979109	225979596	+	Intergenic	LTR14B|LTR|ERVK	13837	SRP9	ALURBP	signal recognition particle 9kDa	protein-coding
523	chr1	225965059	225965580	+	promoter-TSS (NM_001130440)	promoter-TSS (NM_001130440)	-196	SRP9	ALURBP	signal recognition particle 9kDa	protein-coding
678-3	chr1	225942384	225943060	+	Intergenic	Intergenic	-22793	SRP9	ALURBP	signal recognition particle 9kDa	protein-coding
719-2	chr1	225881653	225882370	+	Intergenic	Intergenic	-41166	ENAH	ENA|MENA|NDPP1	enabled homolog (Drosophila)	protein-coding
1187-4	chr2	225877494	225878679	+	intron (NM_014689, intron 1 of 55)	intron (NM_014689, intron 1 of 55)	-2829	MIR4439	-	microRNA 4439	ncRNA
429-25	chr2	225873485	225873912	+	intron (NM_014689, intron 1 of 55)	intron (NM_014689, intron 1 of 55)	1559	MIR4439	-	microRNA 4439	ncRNA
475-3	chr1	225815089	225815562	+	intron (NM_001008493, intron 1 of 14)	intron (NM_001008493, intron 1 of 14)	25520	ENAH	ENA|MENA|NDPP1	enabled homolog (Drosophila)	protein-coding
423-4	chr1	225789989	225790410	+	intron (NM_001008493, intron 1 of 14)	L1ME3A|LINE|L1	50646	ENAH	ENA|MENA|NDPP1	enabled homolog (Drosophila)	protein-coding
699-2	chr1	225750707	225751404	+	intron (NM_001008493, intron 2 of 14)	L1MEd|LINE|L1	89790	ENAH	ENA|MENA|NDPP1	enabled homolog (Drosophila)	protein-coding
734-3	chr1	225700642	225701374	+	intron (NM_001008493, intron 7 of 14)	L1MC4|LINE|L1	-84451	LBR	DHCR14B|LMN2R|PHA|TDRD18	lamin B receptor	protein-coding
443-5	chr1	225696120	225696561	+	intron (NM_001008493, intron 10 of 14)	intron (NM_001008493, intron 10 of 14)	-79783	LBR	DHCR14B|LMN2R|PHA|TDRD18	lamin B receptor	protein-coding
1058	chr1	225677776	225678832	+	3' UTR (NM_018212, exon 14 of 14)	3' UTR (NM_018212, exon 14 of 14)	-61747	LBR	DHCR14B|LMN2R|PHA|TDRD18	lamin B receptor	protein-coding
3256	chr1	225672028	225675282	+	TTS (NM_018212)	TTS (NM_018212)	-57098	LBR	DHCR14B|LMN2R|PHA|TDRD18	lamin B receptor	protein-coding
625-5	chr1	225615741	225616364	+	promoter-TSS (NM_002296)	promoter-TSS (NM_002296)	-237	LBR	DHCR14B|LMN2R|PHA|TDRD18	lamin B receptor	protein-coding
450-31	chr2	225449735	225450183	+	5' UTR (NM_001257197, exon 1 of 15)	5' UTR (NM_001257197, exon 1 of 15)	155	CUL3	CUL-3|PHA2E	cullin 3	protein-coding
581-2	chr1	225416442	225417021	+	intron (NM_001373, intron 40 of 83)	LTR22C|LTR|ERVK	199084	LBR	DHCR14B|LMN2R|PHA|TDRD18	lamin B receptor	protein-coding
640-16	chr2	225389958	225390596	+	intron (NM_003590, intron 3 of 15)	intron (NM_003590, intron 3 of 15)	44265	CUL3	CUL-3|PHA2E	cullin 3	protein-coding
1611	chr2	225333245	225334854	+	TTS (NM_001257198)	TTS (NM_001257198)	-67338	FAM124B	-	family with sequence similarity 124B	protein-coding
930-2	chr1	225167402	225168330	+	intron (NM_001145154, intron 8 of 10)	L1M1|LINE|L1	50503	DNAH14	C1orf67|Dnahc14|HL-18|HL18	dynein, axonemal, heavy chain 14	protein-coding
682-17	chr2	225128174	225128854	+	Intergenic	Intergenic	138197	FAM124B	-	family with sequence similarity 124B	protein-coding
671-4	chr1	225072092	225072761	+	Intergenic	LTR40A1|LTR|ERVL	-44930	DNAH14	C1orf67|Dnahc14|HL-18|HL18	dynein, axonemal, heavy chain 14	protein-coding
400-203	chr2	224736375	224736773	+	Intergenic	AluSx1|SINE|Alu	-34255	AP1S3	-	adaptor-related protein complex 1, sigma 3 subunit	protein-coding
593-9	chr2	224735572	224736163	+	Intergenic	AluSz|SINE|Alu	-33548	AP1S3	-	adaptor-related protein complex 1, sigma 3 subunit	protein-coding
552-14	chr2	224734054	224734604	+	Intergenic	L2|LINE|L2	-32010	AP1S3	-	adaptor-related protein complex 1, sigma 3 subunit	protein-coding
768-12	chr2	224725864	224726630	+	Intergenic	MIRb|SINE|MIR	-23928	AP1S3	-	adaptor-related protein complex 1, sigma 3 subunit	protein-coding
732-15	chr2	224720615	224721345	+	Intergenic	Intergenic	-18661	AP1S3	-	adaptor-related protein complex 1, sigma 3 subunit	protein-coding
789-3	chr2	224716791	224717578	+	Intergenic	Intergenic	-14865	AP1S3	-	adaptor-related protein complex 1, sigma 3 subunit	protein-coding
560-20	chr2	224711102	224711660	+	Intergenic	Intergenic	-9062	AP1S3	-	adaptor-related protein complex 1, sigma 3 subunit	protein-coding
414-23	chr2	224702097	224702509	+	promoter-TSS (NM_001039569)	promoter-TSS (NM_001039569)	16	AP1S3	-	adaptor-related protein complex 1, sigma 3 subunit	protein-coding
652-16	chr2	224631948	224632598	+	intron (NM_001039569, intron 3 of 4)	intron (NM_001039569, intron 3 of 4)	70046	AP1S3	-	adaptor-related protein complex 1, sigma 3 subunit	protein-coding
834-9	chr2	224630039	224630871	+	intron (NM_001039569, intron 3 of 4)	intron (NM_001039569, intron 3 of 4)	71864	AP1S3	-	adaptor-related protein complex 1, sigma 3 subunit	protein-coding
589-25	chr2	224625555	224626142	+	intron (NM_001039569, intron 4 of 4)	intron (NM_001039569, intron 4 of 4)	76471	AP1S3	-	adaptor-related protein complex 1, sigma 3 subunit	protein-coding
443-25	chr2	224623970	224624411	+	intron (NM_001039569, intron 4 of 4)	intron (NM_001039569, intron 4 of 4)	78129	AP1S3	-	adaptor-related protein complex 1, sigma 3 subunit	protein-coding
1066-6	chr2	224621212	224622276	+	3' UTR (NM_001039569, exon 5 of 5)	3' UTR (NM_001039569, exon 5 of 5)	80575	AP1S3	-	adaptor-related protein complex 1, sigma 3 subunit	protein-coding
464-23	chr2	224619947	224620409	+	3' UTR (NM_001039569, exon 5 of 5)	3' UTR (NM_001039569, exon 5 of 5)	82141	AP1S3	-	adaptor-related protein complex 1, sigma 3 subunit	protein-coding
1412-2	chr2	224618201	224619611	+	Intergenic	AluJr|SINE|Alu	83413	AP1S3	-	adaptor-related protein complex 1, sigma 3 subunit	protein-coding
5572	chr2	224611779	224617349	+	Intergenic	MER102b|DNA|hAT-Charlie	87755	AP1S3	-	adaptor-related protein complex 1, sigma 3 subunit	protein-coding
753-13	chr2	224610251	224611002	+	Intergenic	Intergenic	91693	AP1S3	-	adaptor-related protein complex 1, sigma 3 subunit	protein-coding
528-18	chr2	224609651	224610177	+	Intergenic	AluSz|SINE|Alu	92405	AP1S3	-	adaptor-related protein complex 1, sigma 3 subunit	protein-coding
999	chr1	224571211	224572208	+	Intergenic	AluSx1|SINE|Alu	14304	MIR4742	-	microRNA 4742	ncRNA
1257	chr1	224569872	224571127	+	Intergenic	Intergenic	15514	MIR4742	-	microRNA 4742	ncRNA
857	chr1	224401077	224401932	+	Intergenic	Intergenic	30594	DEGS1	DEGS|DEGS-1|DES1|Des-1|FADS7|MLD	delta(4)-desaturase, sphingolipid 1	protein-coding
970-2	chr1	224386046	224387014	+	Intergenic	AluJb|SINE|Alu	15620	DEGS1	DEGS|DEGS-1|DES1|Des-1|FADS7|MLD	delta(4)-desaturase, sphingolipid 1	protein-coding
1311	chr1	224384526	224385835	+	Intergenic	MIRb|SINE|MIR	14270	DEGS1	DEGS|DEGS-1|DES1|Des-1|FADS7|MLD	delta(4)-desaturase, sphingolipid 1	protein-coding
2035-02-01	chr1	224381952	224383985	+	Intergenic	Intergenic	12058	DEGS1	DEGS|DEGS-1|DES1|Des-1|FADS7|MLD	delta(4)-desaturase, sphingolipid 1	protein-coding
736	chr1	224351973	224352707	+	Intergenic	Intergenic	-18570	DEGS1	DEGS|DEGS-1|DES1|Des-1|FADS7|MLD	delta(4)-desaturase, sphingolipid 1	protein-coding
1176	chr1	224350198	224351372	+	Intergenic	AluSz6|SINE|Alu	-20125	DEGS1	DEGS|DEGS-1|DES1|Des-1|FADS7|MLD	delta(4)-desaturase, sphingolipid 1	protein-coding
1765	chr1	224188293	224190056	+	Intergenic	MER3|DNA|hAT-Charlie	-112615	FBXO28	CENP-30|Fbx28	F-box protein 28	protein-coding
439-8	chr1	224180201	224180638	+	Intergenic	CpG	-121370	FBXO28	CENP-30|Fbx28	F-box protein 28	protein-coding
481-4	chr1	224019425	224019904	+	intron (NM_001031685, intron 1 of 17)	intron (NM_001031685, intron 1 of 17)	14010	TP53BP2	53BP2|ASPP2|BBP|P53BP2|PPP1R13A	tumor protein p53 binding protein 2	protein-coding
521-6	chr1	223966874	223967393	+	TTS (NM_005426)	TTS (NM_005426)	66541	TP53BP2	53BP2|ASPP2|BBP|P53BP2|PPP1R13A	tumor protein p53 binding protein 2	protein-coding
1375	chr1	223965420	223966793	+	Intergenic	MIRc|SINE|MIR	65987	CAPN2	CANP2|CANPL2|CANPml|mCANP	calpain 2, (m/II) large subunit	protein-coding
928	chr1	223964086	223965012	+	TTS (NM_001146068)	TTS (NM_001146068)	64430	CAPN2	CANP2|CANPL2|CANPml|mCANP	calpain 2, (m/II) large subunit	protein-coding
1056	chr1	223959181	223960235	+	intron (NM_001748, intron 19 of 20)	intron (NM_001748, intron 19 of 20)	59589	CAPN2	CANP2|CANPL2|CANPml|mCANP	calpain 2, (m/II) large subunit	protein-coding
403-6	chr1	223842757	223843158	+	intron (NM_001143962, intron 1 of 16)	intron (NM_001143962, intron 1 of 16)	10479	CAPN8	nCL-2	calpain 8	protein-coding
705-16	chr2	223811381	223812084	+	Intergenic	Intergenic	86000	ACSL3	ACS3|FACL3|PRO2194	acyl-CoA synthetase long-chain family member 3	protein-coding
1456-2	chr2	223809533	223810987	+	Intergenic	Intergenic	84528	ACSL3	ACS3|FACL3|PRO2194	acyl-CoA synthetase long-chain family member 3	protein-coding
591-20	chr2	223725399	223725988	+	promoter-TSS (NM_004457)	promoter-TSS (NM_004457)	-39	ACSL3	ACS3|FACL3|PRO2194	acyl-CoA synthetase long-chain family member 3	protein-coding
442-23	chr2	223702135	223702575	+	Intergenic	L2c|LINE|L2	-23377	ACSL3	ACS3|FACL3|PRO2194	acyl-CoA synthetase long-chain family member 3	protein-coding
430-34	chr2	223609800	223610228	+	Intergenic	L1MB4|LINE|L1	73557	MOGAT1	DGAT2L|DGAT2L1|MGAT1	monoacylglycerol O-acyltransferase 1	protein-coding
400-202	chr2	223429783	223430181	+	Intergenic	Intergenic	90845	FARSB	FARSLB|FRSB|PheHB|PheRS	phenylalanyl-tRNA synthetase, beta subunit	protein-coding
624-4	chr1	222910502	222911124	+	intron (NM_207468, intron 1 of 5)	L2a|LINE|L2	255	FAM177B	-	family with sequence similarity 177, member B	protein-coding
418-26	chr2	222392775	222393191	+	intron (NM_004438, intron 3 of 17)	intron (NM_004438, intron 3 of 17)	44027	EPHA4	HEK8|SEK|TYRO1	EPH receptor A4	protein-coding
507-16	chr2	222383550	222384055	+	intron (NM_004438, intron 3 of 17)	intron (NM_004438, intron 3 of 17)	53208	EPHA4	HEK8|SEK|TYRO1	EPH receptor A4	protein-coding
437-42	chr2	221527427	221527862	+	Intergenic	L2c|LINE|L2	-756358	MIR4268	-	microRNA 4268	ncRNA
491-19	chr2	221142217	221142706	+	Intergenic	Intergenic	-371175	MIR4268	-	microRNA 4268	ncRNA
458-28	chr2	221093417	221093873	+	Intergenic	Intergenic	-322359	MIR4268	-	microRNA 4268	ncRNA
560-19	chr2	221089788	221090346	+	Intergenic	MIRc|SINE|MIR	-318781	MIR4268	-	microRNA 4268	ncRNA
481-3	chr1	220959862	220960341	+	promoter-TSS (NM_022746)	promoter-TSS (NM_022746)	62	2014-03-01	MOSC1	mitochondrial amidoxime reducing component 1	protein-coding
685-17	chr2	220417246	220417929	+	intron (NM_015311, intron 17 of 20)	CpG-16002	-3718	MIR3132	-	microRNA 3132	ncRNA
458-27	chr2	220374492	220374948	+	Intergenic	Intergenic	-4172	ASIC4	ACCN4|BNAC4	acid-sensing (proton-gated) ion channel family member 4	protein-coding
1441-2	chr1	220319676	220321115	+	intron (NM_018060, intron 22 of 22)	intron (NM_018060, intron 22 of 22)	-28812	MIR194-1	MIRN194-1	microRNA 194-1	ncRNA
410-3	chr1	220219652	220220060	+	5' UTR (NM_004446, exon 1 of 32)	5' UTR (NM_004446, exon 1 of 32)	144	EPRS	EARS|GLUPRORS|PARS|QARS|QPRS	glutamyl-prolyl-tRNA synthetase	protein-coding
491-18	chr2	220114019	220114508	+	TTS (NM_006000)	TTS (NM_006000)	-3702	TUBA4B	TUBA4	tubulin, alpha 4b (pseudogene)	pseudo
730-12	chr2	220083320	220084048	+	promoter-TSS (NM_005689)	promoter-TSS (NM_005689)	28	ABCB6	ABC|ABC14|DUH3|LAN|MCOPCB7|MTABC3|PRP|umat	ATP-binding cassette, sub-family B (MDR/TAP), member 6	protein-coding
445-33	chr2	220073623	220074066	+	TTS (NM_005689)	TTS (NM_005689)	2338	ZFAND2B	AIRAPL	zinc finger, AN1-type domain 2B	protein-coding
2131	chr2	220071010	220073139	+	exon (NM_138802, exon 2 of 9)	exon (NM_138802, exon 2 of 9)	568	ZFAND2B	AIRAPL	zinc finger, AN1-type domain 2B	protein-coding
515-23	chr2	220051339	220051852	+	Intergenic	MSTC|LTR|ERVL-MaLR	8656	FAM134A	C2orf17	family with sequence similarity 134, member A	protein-coding
658-22	chr2	220025069	220025725	+	TTS (NM_001144889)	TTS (NM_001144889)	190	NHEJ1	XLF	nonhomologous end-joining factor 1	protein-coding
571-18	chr2	219996605	219997174	+	intron (NM_024782, intron 5 of 7)	intron (NM_024782, intron 5 of 7)	28698	NHEJ1	XLF	nonhomologous end-joining factor 1	protein-coding
693-13	chr2	219992001	219992692	+	intron (NM_024782, intron 5 of 7)	intron (NM_024782, intron 5 of 7)	33241	NHEJ1	XLF	nonhomologous end-joining factor 1	protein-coding
542-24	chr2	219497467	219498007	+	intron (NM_032726, intron 10 of 15)	intron (NM_032726, intron 10 of 15)	25249	PLCD4	-	phospholipase C, delta 4	protein-coding
479-17	chr2	219465046	219465523	+	Intergenic	AluSx1|SINE|Alu	-7204	PLCD4	-	phospholipase C, delta 4	protein-coding
620-21	chr2	219309374	219309992	+	intron (NM_007127, intron 19 of 19)	intron (NM_007127, intron 19 of 19)	25845	VIL1	D2S1471|VIL	villin 1	protein-coding
1570-3	chr2	219270218	219271786	+	TTS (NM_182642)	TTS (NM_182642)	3633	MIR26B	MIRN26B|hsa-mir-26b|miR-26b	microRNA 26b	ncRNA
848-12	chr2	219262440	219263286	+	promoter-TSS (NM_001206878)	promoter-TSS (NM_001206878)	-198	CTDSP1	NIF3|NLI-IF|NLIIF|SCP1	CTD (carboxy-terminal domain, RNA polymerase II, polypeptide A) small phosphatase 1	protein-coding
1682-2	chr2	219136265	219137945	+	intron (NM_015488, intron 2 of 9)	L2|LINE|L2	1990	PNKD	BRP17|DYT8|FPD1|KIPP1184|MR-1|MR1|PDC|PKND1|TAHCCP2	paroxysmal nonkinesigenic dyskinesia	protein-coding
400-201	chr2	219122353	219122751	+	Intergenic	Intergenic	-3186	GPBAR1	BG37|GPCR19|GPR131|M-BAR|TGR5	G protein-coupled bile acid receptor 1	protein-coding
1037-2	chr2	219121049	219122084	+	Intergenic	AluJb|SINE|Alu	-4172	GPBAR1	BG37|GPCR19|GPR131|M-BAR|TGR5	G protein-coupled bile acid receptor 1	protein-coding
423-3	chr1	217891312	217891733	+	intron (NM_138796, intron 5 of 10)	L1MEg|LINE|L1	86827	SPATA17	IQCH|MSRG-11|MSRG11	spermatogenesis associated 17	protein-coding
640-3	chr1	217804018	217804656	+	promoter-TSS (NM_138796)	promoter-TSS (NM_138796)	72	GPATCH2	CT110|GPATC2|PPP1R30	G patch domain containing 2	protein-coding
532-4	chr1	217763750	217764280	+	intron (NM_018040, intron 5 of 9)	MER102a|DNA|hAT-Charlie	40394	GPATCH2	CT110|GPATC2|PPP1R30	G patch domain containing 2	protein-coding
439-7	chr1	217425603	217426040	+	Intergenic	Intergenic	-114724	ESRRG	ERR3|ERRgamma|NR3B3	estrogen-related receptor gamma	protein-coding
945-4	chr2	217372628	217373571	+	Intergenic	MLT1H|LTR|ERVL-MaLR	9579	RPL37A	L37A	ribosomal protein L37a	protein-coding
1105-3	chr2	217371369	217372472	+	Intergenic	MSTA|LTR|ERVL-MaLR	8400	RPL37A	L37A	ribosomal protein L37a	protein-coding
2877-02-01	chr2	217367903	217370778	+	Intergenic	Intergenic	5820	RPL37A	L37A	ribosomal protein L37a	protein-coding
542-23	chr2	217363202	217363742	+	promoter-TSS (NM_000998)	promoter-TSS (NM_000998)	-48	RPL37A	L37A	ribosomal protein L37a	protein-coding
507-15	chr2	217081281	217081786	+	promoter-TSS (NR_037701)	promoter-TSS (NR_037701)	-79	PKI55	-	DKFZp434H1419	ncRNA
1098-3	chr2	217076085	217077181	+	Intergenic	MER49|LTR|ERV1	-4979	PKI55	-	DKFZp434H1419	ncRNA
1838-3	chr2	217073512	217075348	+	Intergenic	Intergenic	-7182	PKI55	-	DKFZp434H1419	ncRNA
942	chr1	217022297	217023237	+	intron (NM_001243513, intron 1 of 7)	intron (NM_001243513, intron 1 of 7)	-44058	ESRRG	ERR3|ERRgamma|NR3B3	estrogen-related receptor gamma	protein-coding
514-20	chr2	217020673	217021185	+	intron (NM_021141, intron 14 of 20)	intron (NM_021141, intron 14 of 20)	46909	XRCC5	KARP-1|KARP1|KU80|KUB2|Ku86|NFIV	X-ray repair complementing defective repair in Chinese hamster cells 5 (double-strand-break rejoining)	protein-coding
551-19	chr2	216979492	216980041	+	intron (NM_021141, intron 2 of 20)	MER50C|LTR|ERV1	5746	XRCC5	KARP-1|KARP1|KU80|KUB2|Ku86|NFIV	X-ray repair complementing defective repair in Chinese hamster cells 5 (double-strand-break rejoining)	protein-coding
692-2	chr1	216940547	216941237	+	intron (NM_001243513, intron 1 of 7)	intron (NM_001243513, intron 1 of 7)	37817	ESRRG	ERR3|ERRgamma|NR3B3	estrogen-related receptor gamma	protein-coding
1199-2	chr2	216691156	216692353	+	intron (NR_037195, intron 1 of 9)	intron (NR_037195, intron 1 of 9)	16505	LINC00607	-	long intergenic non-protein coding RNA 607	ncRNA
723-14	chr2	216636626	216637347	+	intron (NR_037195, intron 1 of 9)	intron (NR_037195, intron 1 of 9)	71273	LINC00607	-	long intergenic non-protein coding RNA 607	ncRNA
694-8	chr2	216592103	216592795	+	intron (NR_037195, intron 5 of 9)	L2a|LINE|L2	115810	LINC00607	-	long intergenic non-protein coding RNA 607	ncRNA
644-18	chr2	216587568	216588210	+	intron (NR_037195, intron 5 of 9)	MER5A|DNA|hAT-Charlie	120370	LINC00607	-	long intergenic non-protein coding RNA 607	ncRNA
849-3	chr2	216549272	216550119	+	intron (NR_037195, intron 5 of 9)	intron (NR_037195, intron 5 of 9)	158564	LINC00607	-	long intergenic non-protein coding RNA 607	ncRNA
1111	chr2	216483305	216484414	+	intron (NR_037195, intron 8 of 9)	intron (NR_037195, intron 8 of 9)	-183068	FN1	CIG|ED-B|FINC|FN|FNZ|GFND|GFND2|LETS|MSF	fibronectin 1	protein-coding
654-14	chr2	216400225	216400877	+	Intergenic	Intergenic	-99760	FN1	CIG|ED-B|FINC|FN|FNZ|GFND|GFND2|LETS|MSF	fibronectin 1	protein-coding
872-3	chr2	216395561	216396431	+	Intergenic	Intergenic	-95205	FN1	CIG|ED-B|FINC|FN|FNZ|GFND|GFND2|LETS|MSF	fibronectin 1	protein-coding
1141	chr2	216299886	216301025	+	exon (NM_212476, exon 1 of 44)	exon (NM_212476, exon 1 of 44)	336	FN1	CIG|ED-B|FINC|FN|FNZ|GFND|GFND2|LETS|MSF	fibronectin 1	protein-coding
414-22	chr2	216294268	216294680	+	intron (NM_212474, intron 5 of 43)	L2c|LINE|L2	6317	FN1	CIG|ED-B|FINC|FN|FNZ|GFND|GFND2|LETS|MSF	fibronectin 1	protein-coding
997-5	chr2	216289442	216290437	+	exon (NM_212476, exon 7 of 44)	exon (NM_212476, exon 7 of 44)	10852	FN1	CIG|ED-B|FINC|FN|FNZ|GFND|GFND2|LETS|MSF	fibronectin 1	protein-coding
941-5	chr2	216288241	216289180	+	intron (NM_212474, intron 8 of 43)	intron (NM_212474, intron 8 of 43)	12081	FN1	CIG|ED-B|FINC|FN|FNZ|GFND|GFND2|LETS|MSF	fibronectin 1	protein-coding
1071-7	chr2	216286474	216287543	+	intron (NM_212474, intron 9 of 43)	intron (NM_212474, intron 9 of 43)	13783	FN1	CIG|ED-B|FINC|FN|FNZ|GFND|GFND2|LETS|MSF	fibronectin 1	protein-coding
478-26	chr2	216285711	216286187	+	intron (NM_212474, intron 10 of 43)	intron (NM_212474, intron 10 of 43)	14842	FN1	CIG|ED-B|FINC|FN|FNZ|GFND|GFND2|LETS|MSF	fibronectin 1	protein-coding
1627-2	chr2	216283894	216285519	+	intron (NM_212474, intron 11 of 43)	intron (NM_212474, intron 11 of 43)	16085	FN1	CIG|ED-B|FINC|FN|FNZ|GFND|GFND2|LETS|MSF	fibronectin 1	protein-coding
418-25	chr2	216283413	216283829	+	intron (NM_212474, intron 12 of 43)	intron (NM_212474, intron 12 of 43)	17170	FN1	CIG|ED-B|FINC|FN|FNZ|GFND|GFND2|LETS|MSF	fibronectin 1	protein-coding
1637	chr2	216281568	216283203	+	intron (NM_212474, intron 12 of 43)	intron (NM_212474, intron 12 of 43)	18406	FN1	CIG|ED-B|FINC|FN|FNZ|GFND|GFND2|LETS|MSF	fibronectin 1	protein-coding
560-18	chr2	216272990	216273548	+	intron (NM_212474, intron 15 of 43)	intron (NM_212474, intron 15 of 43)	27522	FN1	CIG|ED-B|FINC|FN|FNZ|GFND|GFND2|LETS|MSF	fibronectin 1	protein-coding
838-8	chr2	216271712	216272548	+	intron (NM_212474, intron 17 of 43)	intron (NM_212474, intron 17 of 43)	28661	FN1	CIG|ED-B|FINC|FN|FNZ|GFND|GFND2|LETS|MSF	fibronectin 1	protein-coding
648-19	chr2	216270426	216271072	+	intron (NM_212474, intron 19 of 43)	intron (NM_212474, intron 19 of 43)	30042	FN1	CIG|ED-B|FINC|FN|FNZ|GFND|GFND2|LETS|MSF	fibronectin 1	protein-coding
779-9	chr2	216266203	216266980	+	intron (NM_212474, intron 20 of 43)	intron (NM_212474, intron 20 of 43)	34200	FN1	CIG|ED-B|FINC|FN|FNZ|GFND|GFND2|LETS|MSF	fibronectin 1	protein-coding
988-5	chr2	216263642	216264628	+	intron (NM_212474, intron 20 of 43)	intron (NM_212474, intron 20 of 43)	36656	FN1	CIG|ED-B|FINC|FN|FNZ|GFND|GFND2|LETS|MSF	fibronectin 1	protein-coding
466-23	chr2	216262164	216262628	+	intron (NM_212474, intron 22 of 43)	intron (NM_212474, intron 22 of 43)	38395	FN1	CIG|ED-B|FINC|FN|FNZ|GFND|GFND2|LETS|MSF	fibronectin 1	protein-coding
678-17	chr2	216261210	216261886	+	intron (NM_212474, intron 23 of 43)	intron (NM_212474, intron 23 of 43)	39243	FN1	CIG|ED-B|FINC|FN|FNZ|GFND|GFND2|LETS|MSF	fibronectin 1	protein-coding
506-32	chr2	216260428	216260932	+	intron (NM_212474, intron 23 of 43)	intron (NM_212474, intron 23 of 43)	40111	FN1	CIG|ED-B|FINC|FN|FNZ|GFND|GFND2|LETS|MSF	fibronectin 1	protein-coding
1135-2	chr2	216258447	216259580	+	intron (NM_212482, intron 24 of 45)	intron (NM_212482, intron 24 of 45)	41778	FN1	CIG|ED-B|FINC|FN|FNZ|GFND|GFND2|LETS|MSF	fibronectin 1	protein-coding
930-5	chr2	216256141	216257069	+	intron (NM_212474, intron 24 of 43)	intron (NM_212474, intron 24 of 43)	44186	FN1	CIG|ED-B|FINC|FN|FNZ|GFND|GFND2|LETS|MSF	fibronectin 1	protein-coding
471-21	chr2	216255498	216255967	+	intron (NM_212474, intron 25 of 43)	intron (NM_212474, intron 25 of 43)	45059	FN1	CIG|ED-B|FINC|FN|FNZ|GFND|GFND2|LETS|MSF	fibronectin 1	protein-coding
617-16	chr2	216254113	216254728	+	intron (NM_212474, intron 25 of 43)	AluSz|SINE|Alu	46371	FN1	CIG|ED-B|FINC|FN|FNZ|GFND|GFND2|LETS|MSF	fibronectin 1	protein-coding
683-12	chr2	216252975	216253656	+	intron (NM_212474, intron 25 of 43)	intron (NM_212474, intron 25 of 43)	47476	FN1	CIG|ED-B|FINC|FN|FNZ|GFND|GFND2|LETS|MSF	fibronectin 1	protein-coding
458-26	chr2	216247469	216247925	+	intron (NM_212474, intron 30 of 43)	intron (NM_212474, intron 30 of 43)	53094	FN1	CIG|ED-B|FINC|FN|FNZ|GFND|GFND2|LETS|MSF	fibronectin 1	protein-coding
400-200	chr2	216246260	216246658	+	intron (NM_212478, intron 31 of 45)	AluSg|SINE|Alu	54332	FN1	CIG|ED-B|FINC|FN|FNZ|GFND|GFND2|LETS|MSF	fibronectin 1	protein-coding
1063-3	chr2	216244870	216245931	+	intron (NM_212474, intron 31 of 43)	intron (NM_212474, intron 31 of 43)	55391	FN1	CIG|ED-B|FINC|FN|FNZ|GFND|GFND2|LETS|MSF	fibronectin 1	protein-coding
853-7	chr2	216243061	216243912	+	intron (NM_212474, intron 32 of 43)	intron (NM_212474, intron 32 of 43)	57305	FN1	CIG|ED-B|FINC|FN|FNZ|GFND|GFND2|LETS|MSF	fibronectin 1	protein-coding
1049-3	chr2	216241730	216242777	+	intron (NM_212474, intron 33 of 43)	MSTA|LTR|ERVL-MaLR	58538	FN1	CIG|ED-B|FINC|FN|FNZ|GFND|GFND2|LETS|MSF	fibronectin 1	protein-coding
686-12	chr2	216240938	216241622	+	exon (NM_212476, exon 34 of 44)	exon (NM_212476, exon 34 of 44)	59511	FN1	CIG|ED-B|FINC|FN|FNZ|GFND|GFND2|LETS|MSF	fibronectin 1	protein-coding
572-22	chr2	216239514	216240084	+	intron (NM_212474, intron 36 of 43)	intron (NM_212474, intron 36 of 43)	60992	FN1	CIG|ED-B|FINC|FN|FNZ|GFND|GFND2|LETS|MSF	fibronectin 1	protein-coding
1257-3	chr2	216236161	216237416	+	exon (NM_212476, exon 38 of 44)	exon (NM_212476, exon 38 of 44)	60109	ATIC	AICAR|AICARFT|HEL-S-70p|IMPCHASE|PURH	5-aminoimidazole-4-carboxamide ribonucleotide formyltransferase/IMP cyclohydrolase	protein-coding
725-16	chr2	216234731	216235454	+	exon (NM_212476, exon 39 of 44)	exon (NM_212476, exon 39 of 44)	58413	ATIC	AICAR|AICARFT|HEL-S-70p|IMPCHASE|PURH	5-aminoimidazole-4-carboxamide ribonucleotide formyltransferase/IMP cyclohydrolase	protein-coding
602-11	chr2	216232352	216232952	+	exon (NM_212476, exon 40 of 44)	exon (NM_212476, exon 40 of 44)	55973	ATIC	AICAR|AICARFT|HEL-S-70p|IMPCHASE|PURH	5-aminoimidazole-4-carboxamide ribonucleotide formyltransferase/IMP cyclohydrolase	protein-coding
695-17	chr2	216231178	216231871	+	intron (NM_212474, intron 40 of 43)	intron (NM_212474, intron 40 of 43)	54845	ATIC	AICAR|AICARFT|HEL-S-70p|IMPCHASE|PURH	5-aminoimidazole-4-carboxamide ribonucleotide formyltransferase/IMP cyclohydrolase	protein-coding
1261-2	chr2	216229198	216230457	+	intron (NM_212474, intron 41 of 43)	intron (NM_212474, intron 41 of 43)	53148	ATIC	AICAR|AICARFT|HEL-S-70p|IMPCHASE|PURH	5-aminoimidazole-4-carboxamide ribonucleotide formyltransferase/IMP cyclohydrolase	protein-coding
506-31	chr2	216226596	216227100	+	intron (NM_212474, intron 42 of 43)	intron (NM_212474, intron 42 of 43)	50169	ATIC	AICAR|AICARFT|HEL-S-70p|IMPCHASE|PURH	5-aminoimidazole-4-carboxamide ribonucleotide formyltransferase/IMP cyclohydrolase	protein-coding
4084	chr2	216221152	216225234	+	Intergenic	Intergenic	46514	ATIC	AICAR|AICARFT|HEL-S-70p|IMPCHASE|PURH	5-aminoimidazole-4-carboxamide ribonucleotide formyltransferase/IMP cyclohydrolase	protein-coding
601-19	chr2	216216781	216217380	+	Intergenic	AluSx|SINE|Alu	40401	ATIC	AICAR|AICARFT|HEL-S-70p|IMPCHASE|PURH	5-aminoimidazole-4-carboxamide ribonucleotide formyltransferase/IMP cyclohydrolase	protein-coding
806-11	chr2	216215770	216216574	+	Intergenic	Intergenic	39493	ATIC	AICAR|AICARFT|HEL-S-70p|IMPCHASE|PURH	5-aminoimidazole-4-carboxamide ribonucleotide formyltransferase/IMP cyclohydrolase	protein-coding
746-7	chr2	216176293	216177037	+	promoter-TSS (NM_004044)	promoter-TSS (NM_004044)	-14	ATIC	AICAR|AICARFT|HEL-S-70p|IMPCHASE|PURH	5-aminoimidazole-4-carboxamide ribonucleotide formyltransferase/IMP cyclohydrolase	protein-coding
543-23	chr2	215489117	215489658	+	Intergenic	Intergenic	114481	VWC2L-IT1	-	VWC2L intronic transcript 1 (non-protein coding)	ncRNA
422-21	chr2	215330771	215331191	+	intron (NM_001080500, intron 3 of 3)	L1ME1|LINE|L1	-43925	VWC2L-IT1	-	VWC2L intronic transcript 1 (non-protein coding)	ncRNA
466-4	chr1	215112165	215112629	+	Intergenic	Intergenic	-66488	KCNK2	K2p2.1|TPKC1|TREK|TREK-1|TREK1|hTREK-1c|hTREK-1e	potassium channel, subfamily K, member 2	protein-coding
859-3	chr1	214788289	214789146	+	intron (NM_016343, intron 3 of 19)	intron (NM_016343, intron 3 of 19)	12185	CENPF	CENF|PRO1779|hcp-1	centromere protein F, 350/400kDa	protein-coding
750-4	chr1	214689675	214690423	+	intron (NM_005401, intron 1 of 18)	intron (NM_005401, intron 1 of 18)	34975	PTPN14	PEZ|PTP36	protein tyrosine phosphatase, non-receptor type 14	protein-coding
868	chr1	214680231	214681097	+	intron (NM_005401, intron 1 of 18)	intron (NM_005401, intron 1 of 18)	44360	PTPN14	PEZ|PTP36	protein tyrosine phosphatase, non-receptor type 14	protein-coding
428-6	chr1	214515899	214516325	+	Intergenic	MER21-int|LTR|ERVL	61547	SMYD2	HSKM-B|KMT3C|ZMYND14	SET and MYND domain containing 2	protein-coding
609-3	chr1	214451815	214452422	+	Intergenic	Intergenic	-2447	SMYD2	HSKM-B|KMT3C|ZMYND14	SET and MYND domain containing 2	protein-coding
1981	chr1	214449156	214451135	+	Intergenic	AluJb|SINE|Alu	-4420	SMYD2	HSKM-B|KMT3C|ZMYND14	SET and MYND domain containing 2	protein-coding
690-3	chr1	214285167	214285855	+	Intergenic	Intergenic	123667	PROX1	-	prospero homeobox 1	protein-coding
422-20	chr2	214093633	214094053	+	Intergenic	MIR|SINE|MIR	55086	LOC100130451	-	uncharacterized LOC100130451	protein-coding
401-25	chr2	214092843	214093242	+	Intergenic	Intergenic	55887	LOC100130451	-	uncharacterized LOC100130451	protein-coding
455-3	chr1	213418653	213419106	+	intron (NM_012424, intron 12 of 14)	intron (NM_012424, intron 12 of 14)	194304	RPS6KC1	RPK118|RSKL1|S6K-delta-1|S6PKh1|humS6PKh1	ribosomal protein S6 kinase, 52kDa, polypeptide 1	protein-coding
525-4	chr1	213224353	213224876	+	promoter-TSS (NM_001287218)	promoter-TSS (NM_001287218)	39	RPS6KC1	RPK118|RSKL1|S6K-delta-1|S6PKh1|humS6PKh1	ribosomal protein S6 kinase, 52kDa, polypeptide 1	protein-coding
2981	chr1	213073148	213076127	+	Intergenic	AluSz6|SINE|Alu	43040	FLVCR1	AXPC1|FLVCR|MFSD7B|PCA|PCARP	feline leukemia virus subgroup C cellular receptor 1	protein-coding
582	chr1	213070807	213071387	+	3' UTR (NM_014053, exon 10 of 10)	3' UTR (NM_014053, exon 10 of 10)	39500	FLVCR1	AXPC1|FLVCR|MFSD7B|PCA|PCARP	feline leukemia virus subgroup C cellular receptor 1	protein-coding
528-4	chr1	213033948	213034474	+	intron (NM_014053, intron 1 of 9)	intron (NM_014053, intron 1 of 9)	2614	FLVCR1	AXPC1|FLVCR|MFSD7B|PCA|PCARP	feline leukemia virus subgroup C cellular receptor 1	protein-coding
472-4	chr1	213030881	213031351	+	promoter-TSS (NM_014053)	promoter-TSS (NM_014053)	364	FLVCR1-AS1	LQK1|NCRNA00292	FLVCR1 antisense RNA 1 (head to head)	ncRNA
603	chr1	213026947	213027548	+	Intergenic	Intergenic	4233	FLVCR1-AS1	LQK1|NCRNA00292	FLVCR1 antisense RNA 1 (head to head)	ncRNA
769-3	chr1	213006805	213007572	+	intron (NM_001024601, intron 2 of 2)	Tigger1|DNA|TcMar-Tigger	13803	SPATA45	C1orf227	spermatogenesis associated 45	protein-coding
549-3	chr1	213000904	213001451	+	Intergenic	LTR40a|LTR|ERVL	19814	SPATA45	C1orf227	spermatogenesis associated 45	protein-coding
540-16	chr2	213000487	213001025	+	intron (NM_001042599, intron 1 of 26)	intron (NM_001042599, intron 1 of 26)	290328	MIR548F2	MIR548F-2|MIRN548F2|hsa-mir-548f-2	microRNA 548f-2	ncRNA
908-2	chr1	212992877	212993783	+	Intergenic	Intergenic	27661	SPATA45	C1orf227	spermatogenesis associated 45	protein-coding
620-5	chr1	212781553	212782171	+	promoter-TSS (NM_001206484)	promoter-TSS (NM_001206484)	-108	ATF3	-	activating transcription factor 3	protein-coding
797-10	chr2	212607800	212608595	+	intron (NM_001042599, intron 5 of 26)	intron (NM_001042599, intron 5 of 26)	682887	MIR548F2	MIR548F-2|MIRN548F2|hsa-mir-548f-2	microRNA 548f-2	ncRNA
637	chr1	212541127	212541762	+	intron (NM_001198862, intron 8 of 8)	L1MA4|LINE|L1	15284	SNORA16B	U98b	small nucleolar RNA, H/ACA box 16B	snoRNA
593-3	chr1	212534085	212534676	+	3' UTR (NM_001199756, exon 13 of 13)	3' UTR (NM_001199756, exon 13 of 13)	8220	SNORA16B	U98b	small nucleolar RNA, H/ACA box 16B	snoRNA
424-6	chr1	212458223	212458645	+	promoter-TSS (NM_006243)	promoter-TSS (NM_006243)	-445	PPP2R5A	B56A|PR61A	protein phosphatase 2, regulatory subunit B', alpha	protein-coding
958-2	chr1	212392782	212393738	+	Intergenic	Intergenic	-65619	PPP2R5A	B56A|PR61A	protein phosphatase 2, regulatory subunit B', alpha	protein-coding
672	chr1	212208453	212209123	+	promoter-TSS (NM_001286229)	promoter-TSS (NM_001286229)	-107	DTL	CDT2|DCAF2|L2DTL|RAMP	denticleless E3 ubiquitin protein ligase homolog (Drosophila)	protein-coding
979-2	chr1	212111877	212112854	+	Intergenic	Intergenic	-96530	DTL	CDT2|DCAF2|L2DTL|RAMP	denticleless E3 ubiquitin protein ligase homolog (Drosophila)	protein-coding
503-4	chr1	212107556	212108057	+	Intergenic	Intergenic	-101089	DTL	CDT2|DCAF2|L2DTL|RAMP	denticleless E3 ubiquitin protein ligase homolog (Drosophila)	protein-coding
722-3	chr1	212101436	212102156	+	Intergenic	Intergenic	-97682	LPGAT1	FAM34A|FAM34A1|NET8	lysophosphatidylglycerol acyltransferase 1	protein-coding
708-2	chr1	212091109	212091815	+	Intergenic	Intergenic	-87348	LPGAT1	FAM34A|FAM34A1|NET8	lysophosphatidylglycerol acyltransferase 1	protein-coding
557-3	chr1	212077021	212077576	+	Intergenic	Intergenic	-73184	LPGAT1	FAM34A|FAM34A1|NET8	lysophosphatidylglycerol acyltransferase 1	protein-coding
506-3	chr1	212006016	212006520	+	Intergenic	Intergenic	-2154	LPGAT1	FAM34A|FAM34A1|NET8	lysophosphatidylglycerol acyltransferase 1	protein-coding
515-22	chr2	211997277	211997790	+	Intergenic	L1MEe|LINE|L1	515238	CPS1-IT1	CPS1-IT|CPS1IT|CPS1IT1|PRO0132	CPS1 intronic transcript 1 (non-protein coding)	ncRNA
447-30	chr2	211992283	211992728	+	Intergenic	MLT1I|LTR|ERVL-MaLR	510210	CPS1-IT1	CPS1-IT|CPS1IT|CPS1IT1|PRO0132	CPS1 intronic transcript 1 (non-protein coding)	ncRNA
810-4	chr1	211984137	211984945	+	intron (NM_014873, intron 2 of 7)	intron (NM_014873, intron 2 of 7)	19573	LPGAT1	FAM34A|FAM34A1|NET8	lysophosphatidylglycerol acyltransferase 1	protein-coding
953	chr1	211926733	211927684	+	intron (NM_014873, intron 6 of 7)	HAL1|LINE|L1	76906	LPGAT1	FAM34A|FAM34A1|NET8	lysophosphatidylglycerol acyltransferase 1	protein-coding
660	chr1	211925984	211926642	+	intron (NM_014873, intron 6 of 7)	MER58A|DNA|hAT-Charlie	-77341	NEK2	HsPK21|NEK2A|NLK1|PPP1R111|RP67	NIMA-related kinase 2	protein-coding
724-5	chr1	211924614	211925336	+	intron (NM_014873, intron 6 of 7)	MER117|DNA|hAT-Charlie	-76003	NEK2	HsPK21|NEK2A|NLK1|PPP1R111|RP67	NIMA-related kinase 2	protein-coding
1195-2	chr1	211923255	211924448	+	intron (NM_014873, intron 7 of 7)	intron (NM_014873, intron 7 of 7)	-74879	NEK2	HsPK21|NEK2A|NLK1|PPP1R111|RP67	NIMA-related kinase 2	protein-coding
576-5	chr1	211922171	211922745	+	3' UTR (NM_014873, exon 8 of 8)	3' UTR (NM_014873, exon 8 of 8)	-73486	NEK2	HsPK21|NEK2A|NLK1|PPP1R111|RP67	NIMA-related kinase 2	protein-coding
3835	chr1	211913018	211916851	+	Intergenic	Intergenic	-65962	NEK2	HsPK21|NEK2A|NLK1|PPP1R111|RP67	NIMA-related kinase 2	protein-coding
524-2	chr1	211909050	211909572	+	Intergenic	Intergenic	-60339	NEK2	HsPK21|NEK2A|NLK1|PPP1R111|RP67	NIMA-related kinase 2	protein-coding
726-3	chr1	211908232	211908956	+	Intergenic	Intergenic	-59622	NEK2	HsPK21|NEK2A|NLK1|PPP1R111|RP67	NIMA-related kinase 2	protein-coding
1052	chr1	211840148	211841198	+	intron (NM_001204182, intron 6 of 7)	intron (NM_001204182, intron 6 of 7)	8299	NEK2	HsPK21|NEK2A|NLK1|PPP1R111|RP67	NIMA-related kinase 2	protein-coding
1020-2	chr1	211743267	211744285	+	Intergenic	Intergenic	8323	SLC30A1	ZNT1|ZRC1	solute carrier family 30 (zinc transporter), member 1	protein-coding
846-2	chr1	211555488	211556332	+	promoter-TSS (NR_026761)	promoter-TSS (NR_026761)	-187	LINC00467	C1orf97	long intergenic non-protein coding RNA 467	ncRNA
616-4	chr1	211491962	211492576	+	Intergenic	MLT1F2|LTR|ERVL-MaLR	-7688	TRAF5	MGC:39780|RNF84	TNF receptor-associated factor 5	protein-coding
515	chr1	211490770	211491283	+	Intergenic	Intergenic	-8931	TRAF5	MGC:39780|RNF84	TNF receptor-associated factor 5	protein-coding
454-3	chr1	211439617	211440069	+	intron (NM_018254, intron 1 of 10)	intron (NM_018254, intron 1 of 10)	6554	RCOR3	-	REST corepressor 3	protein-coding
409-27	chr2	210900668	210901075	+	intron (NR_110291, intron 4 of 4)	intron (NR_110291, intron 4 of 4)	6225	LOC101928020	-	uncharacterized LOC101928020	ncRNA
1106-3	chr2	210898900	210900004	+	intron (NR_110291, intron 3 of 4)	intron (NR_110291, intron 3 of 4)	4806	LOC101928020	-	uncharacterized LOC101928020	ncRNA
1901	chr2	210896506	210898405	+	non-coding (NR_110291, exon 3 of 5)	non-coding (NR_110291, exon 3 of 5)	2809	LOC101928020	-	uncharacterized LOC101928020	ncRNA
659-21	chr2	210852426	210853083	+	intron (NM_032504, intron 60 of 63)	intron (NM_032504, intron 60 of 63)	-14535	RPE	RPE2-1	ribulose-5-phosphate-3-epimerase	protein-coding
636-2	chr1	210837253	210837887	+	intron (NM_001170588, intron 10 of 10)	intron (NM_001170588, intron 10 of 10)	334930	HHAT	MART2|SKI1|Skn	hedgehog acyltransferase	protein-coding
400-199	chr2	210502132	210502530	+	intron (NM_002374, intron 3 of 14)	intron (NM_002374, intron 3 of 14)	57928	MAP2	MAP2A|MAP2B|MAP2C	microtubule-associated protein 2	protein-coding
621	chr1	209919731	209920350	+	Intergenic	MER34|LTR|ERV1	-9337	TRAF3IP3	T3JAM	TRAF3 interacting protein 3	protein-coding
1482-4	chr2	209223907	209225387	+	promoter-TSS (NR_073601)	promoter-TSS (NR_073601)	78	PTH2R	PTHR2	parathyroid hormone 2 receptor	protein-coding
706-12	chr2	209146579	209147283	+	intron (NM_015040, intron 5 of 41)	ERVL-E-int|LTR|ERVL	15940	PIKFYVE	CFD|FAB1|HEL37|PIP5K|PIP5K3|ZFYVE29	phosphoinositide kinase, FYVE finger containing	protein-coding
616-21	chr2	209130543	209131157	+	promoter-TSS (NM_001178000)	promoter-TSS (NM_001178000)	-141	PIKFYVE	CFD|FAB1|HEL37|PIP5K|PIP5K3|ZFYVE29	phosphoinositide kinase, FYVE finger containing	protein-coding
506-30	chr2	209118589	209119093	+	5' UTR (NM_001282387, exon 1 of 10)	5' UTR (NM_001282387, exon 1 of 10)	186	IDH1	HEL-216|HEL-S-26|IDCD|IDH|IDP|IDPC|PICD	isocitrate dehydrogenase 1 (NADP+), soluble	protein-coding
678-16	chr2	209117495	209118171	+	intron (NM_001282386, intron 2 of 9)	intron (NM_001282386, intron 2 of 9)	1194	IDH1	HEL-216|HEL-S-26|IDCD|IDH|IDP|IDPC|PICD	isocitrate dehydrogenase 1 (NADP+), soluble	protein-coding
1218-3	chr2	209099331	209100547	+	Intergenic	Intergenic	19088	IDH1	HEL-216|HEL-S-26|IDCD|IDH|IDP|IDPC|PICD	isocitrate dehydrogenase 1 (NADP+), soluble	protein-coding
868-7	chr2	208696251	208697117	+	intron (NM_001080475, intron 7 of 7)	intron (NM_001080475, intron 7 of 7)	-62541	FZD5	C2orf31|HFZ5	frizzled class receptor 5	protein-coding
455-31	chr2	208684504	208684957	+	Intergenic	Intergenic	-50587	FZD5	C2orf31|HFZ5	frizzled class receptor 5	protein-coding
1764-2	chr2	208623310	208625072	+	Intergenic	AluSx|SINE|Alu	4660	MIR4775	-	microRNA 4775	ncRNA
5579	chr2	208617628	208623205	+	TTS (NR_039934)	TTS (NR_039934)	885	MIR4775	-	microRNA 4775	ncRNA
1151-6	chr2	208616374	208617523	+	intron (NM_152523, intron 10 of 10)	intron (NM_152523, intron 10 of 10)	-2583	MIR4775	-	microRNA 4775	ncRNA
1120-5	chr2	208614509	208615627	+	intron (NM_152523, intron 9 of 10)	intron (NM_152523, intron 9 of 10)	-4463	MIR4775	-	microRNA 4775	ncRNA
721-15	chr2	208612284	208613003	+	intron (NM_152523, intron 9 of 10)	(TTCA)n|Simple_repeat|Simple_repeat	-6888	MIR4775	-	microRNA 4775	ncRNA
1006	chr2	208610805	208611809	+	intron (NM_152523, intron 8 of 10)	intron (NM_152523, intron 8 of 10)	-8224	MIR4775	-	microRNA 4775	ncRNA
804-7	chr2	208586456	208587258	+	intron (NM_152523, intron 2 of 10)	AluSx3|SINE|Alu	10593	CCNYL1	-	cyclin Y-like 1	protein-coding
437-41	chr2	208575951	208576386	+	promoter-TSS (NM_001142300)	promoter-TSS (NM_001142300)	-96	CCNYL1	-	cyclin Y-like 1	protein-coding
614-23	chr2	208568651	208569263	+	Intergenic	Intergenic	-7307	CCNYL1	-	cyclin Y-like 1	protein-coding
916-8	chr2	208541516	208542430	+	Intergenic	Intergenic	-34291	CCNYL1	-	cyclin Y-like 1	protein-coding
455-30	chr2	208496758	208497211	+	Intergenic	Intergenic	-7011	METTL21A	FAM119A|HCA557b|HSPA-KMT	methyltransferase like 21A	protein-coding
413-37	chr2	208469689	208470100	+	3' UTR (NM_004379, exon 8 of 8)	3' UTR (NM_004379, exon 8 of 8)	19802	METTL21A	FAM119A|HCA557b|HSPA-KMT	methyltransferase like 21A	protein-coding
985-8	chr2	208468625	208469608	+	3' UTR (NM_004379, exon 8 of 8)	3' UTR (NM_004379, exon 8 of 8)	20580	METTL21A	FAM119A|HCA557b|HSPA-KMT	methyltransferase like 21A	protein-coding
446-3	chr1	208374466	208374910	+	intron (NM_025179, intron 3 of 31)	intron (NM_025179, intron 3 of 31)	42977	PLXNA2	OCT|PLXN2	plexin A2	protein-coding
479-16	chr2	208259567	208260044	+	Intergenic	LTR44|LTR|ERV1	-134811	CREB1	CREB	cAMP responsive element binding protein 1	protein-coding
647-4	chr1	208195063	208195708	+	TTS (NM_025179)	TTS (NM_025179)	-110702	CD34	-	CD34 molecule	protein-coding
3296	chr1	207971344	207974638	+	Intergenic	Intergenic	2293	MIR29C	MIRN29C|miRNA29C	microRNA 29c	ncRNA
1159	chr1	207969973	207971130	+	Intergenic	Intergenic	4733	MIR29C	MIRN29C|miRNA29C	microRNA 29c	ncRNA
581	chr1	207968757	207969336	+	TTS (NM_153826)	TTS (NM_153826)	6238	MIR29C	MIRN29C|miRNA29C	microRNA 29c	ncRNA
1072-4	chr2	207938274	207939344	+	TTS (NM_001270942)	TTS (NM_001270942)	35988	MIR2355	-	microRNA 2355	ncRNA
462-3	chr1	207925139	207925599	+	promoter-TSS (NM_153826)	promoter-TSS (NM_153826)	-14	CD46	AHUS2|MCP|MIC10|TLX|TRA2.10	CD46 molecule, complement regulatory protein	protein-coding
652-15	chr2	207819839	207820489	+	intron (NM_173077, intron 2 of 8)	intron (NM_173077, intron 2 of 8)	15886	CPO	-	carboxypeptidase O	protein-coding
509-15	chr2	207801531	207802038	+	Intergenic	Intergenic	-2494	CPO	-	carboxypeptidase O	protein-coding
417-29	chr2	207779834	207780249	+	Intergenic	LTR40a|LTR|ERVL	-24237	CPO	-	carboxypeptidase O	protein-coding
1506	chr1	207538755	207540259	+	Intergenic	L1MC4a|LINE|L1	44690	CD55	CR|CROM|DAF|TC	CD55 molecule, decay accelerating factor for complement (Cromer blood group)	protein-coding
921-3	chr1	207536798	207537717	+	Intergenic	L2c|LINE|L2	42440	CD55	CR|CROM|DAF|TC	CD55 molecule, decay accelerating factor for complement (Cromer blood group)	protein-coding
558-3	chr1	207494491	207495047	+	promoter-TSS (NM_000574)	promoter-TSS (NM_000574)	-48	CD55	CR|CROM|DAF|TC	CD55 molecule, decay accelerating factor for complement (Cromer blood group)	protein-coding
591-3	chr1	207483086	207483675	+	Intergenic	Intergenic	-11437	CD55	CR|CROM|DAF|TC	CD55 molecule, decay accelerating factor for complement (Cromer blood group)	protein-coding
409-3	chr1	207414396	207414803	+	Intergenic	Intergenic	-80218	CD55	CR|CROM|DAF|TC	CD55 molecule, decay accelerating factor for complement (Cromer blood group)	protein-coding
1013	chr1	207405601	207406612	+	Intergenic	LTR86C|LTR|ERVL	-88711	CD55	CR|CROM|DAF|TC	CD55 molecule, decay accelerating factor for complement (Cromer blood group)	protein-coding
440-32	chr2	206984124	206984562	+	Intergenic	AluSx|SINE|Alu	-3047	GCSHP3	-	glycine cleavage system protein H (aminomethyl carrier) pseudogene 3	pseudo
723-13	chr2	206979570	206980291	+	TTS (NR_033248)	TTS (NR_033248)	1366	GCSHP3	-	glycine cleavage system protein H (aminomethyl carrier) pseudogene 3	pseudo
403-5	chr1	206914678	206915079	+	Intergenic	Intergenic	30961	IL10	CSIF|GVHDS|IL-10|IL10A|TGIF	interleukin 10	protein-coding
579-2	chr1	206882109	206882686	+	intron (NM_032960, intron 1 of 9)	L1ME2z|LINE|L1	24032	MAPKAPK2	MAPKAP-K2|MK-2|MK2	mitogen-activated protein kinase-activated protein kinase 2	protein-coding
400-23	chr1	206680330	206680728	+	promoter-TSS (NM_182664)	promoter-TSS (NM_182664)	-350	RASSF5	Maxp1|NORE1|NORE1A|NORE1B|RAPL|RASSF3	Ras association (RalGDS/AF-6) domain family member 5	protein-coding
1374	chr1	206639267	206640639	+	Intergenic	AluSp|SINE|Alu	-3633	IKBKE	IKK-E|IKK-i|IKKE|IKKI	inhibitor of kappa light polypeptide gene enhancer in B-cells, kinase epsilon	protein-coding
1061	chr1	206638112	206639171	+	TTS (NM_015326)	TTS (NM_015326)	-4945	IKBKE	IKK-E|IKK-i|IKKE|IKKI	inhibitor of kappa light polypeptide gene enhancer in B-cells, kinase epsilon	protein-coding
418-24	chr2	206635733	206636149	+	intron (NM_201266, intron 15 of 16)	intron (NM_201266, intron 15 of 16)	88717	NRP2	NP2|NPN2|PRO2714|VEGF165R2	neuropilin 2	protein-coding
697	chr1	206589816	206590511	+	intron (NM_001170637, intron 8 of 19)	intron (NM_001170637, intron 8 of 19)	32796	SRGAP2D	-	SLIT-ROBO Rho GTPase activating protein 2D (pseudogene)	pseudo
653	chr1	206162827	206163478	+	Intergenic	Intergenic	24241	FAM72A	LMPIP	family with sequence similarity 72, member A	protein-coding
979	chr1	206119086	206120063	+	Intergenic	L2b|LINE|L2	-18866	FAM72C	-	family with sequence similarity 72, member C	protein-coding
506-2	chr1	206078392	206078896	+	Intergenic	Intergenic	-59796	FAM72C	-	family with sequence similarity 72, member C	protein-coding
658	chr1	205712376	205713032	+	intron (NM_022731, intron 1 of 6)	intron (NM_022731, intron 1 of 6)	6668	NUCKS1	NUCKS	nuclear casein kinase and cyclin-dependent kinase substrate 1	protein-coding
503-3	chr1	205683137	205683638	+	3' UTR (NM_022731, exon 7 of 7)	3' UTR (NM_022731, exon 7 of 7)	-33757	SLC45A3	IPCA-2|IPCA-6|IPCA-8|IPCA6|PCANAP2|PCANAP6|PCANAP8|PRST	solute carrier family 45, member 3	protein-coding
2016-02-01	chr1	205680065	205682079	+	TTS (NM_022731)	TTS (NM_022731)	-31442	SLC45A3	IPCA-2|IPCA-6|IPCA-8|IPCA6|PCANAP2|PCANAP6|PCANAP8|PRST	solute carrier family 45, member 3	protein-coding
596-2	chr1	205600803	205601397	+	5' UTR (NM_021795, exon 1 of 3)	5' UTR (NM_021795, exon 1 of 3)	900	ELK4	SAP1	ELK4, ETS-domain protein (SRF accessory protein 1)	protein-coding
499-4	chr1	205290584	205291081	+	promoter-TSS (NM_030952)	promoter-TSS (NM_030952)	51	NUAK2	SNARK	NUAK family, SNF1-like kinase, 2	protein-coding
1465	chr1	205286143	205287606	+	intron (NM_030952, intron 1 of 6)	intron (NM_030952, intron 1 of 6)	4009	NUAK2	SNARK	NUAK family, SNF1-like kinase, 2	protein-coding
620-4	chr1	205282311	205282929	+	intron (NM_030952, intron 1 of 6)	intron (NM_030952, intron 1 of 6)	8263	NUAK2	SNARK	NUAK family, SNF1-like kinase, 2	protein-coding
867-2	chr1	205280304	205281169	+	intron (NM_030952, intron 2 of 6)	MIRb|SINE|MIR	10147	NUAK2	SNARK	NUAK family, SNF1-like kinase, 2	protein-coding
840-3	chr1	205275431	205276269	+	intron (NM_030952, intron 4 of 6)	intron (NM_030952, intron 4 of 6)	15033	NUAK2	SNARK	NUAK family, SNF1-like kinase, 2	protein-coding
4302	chr1	205266869	205271169	+	Intergenic	L2a|LINE|L2	21864	NUAK2	SNARK	NUAK family, SNF1-like kinase, 2	protein-coding
532-3	chr1	204829043	204829573	+	intron (NM_001005388, intron 1 of 29)	intron (NM_001005388, intron 1 of 29)	31526	NFASC	NF|NRCAML	neurofascin	protein-coding
688-24	chr2	204558235	204558921	+	Intergenic	MIRb|SINE|MIR	-12620	CD28	Tp44	CD28 molecule	protein-coding
609-19	chr2	204515917	204516524	+	Intergenic	MIR|SINE|MIR	-54978	CD28	Tp44	CD28 molecule	protein-coding
568-17	chr2	204491650	204492216	+	Intergenic	Intergenic	-79265	CD28	Tp44	CD28 molecule	protein-coding
958	chr1	204475565	204476521	+	Intergenic	L1MA8|LINE|L1	-9464	MDM4	HDMX|MDMX|MRP1	MDM4, p53 regulator	protein-coding
751-2	chr1	204394771	204395520	+	intron (NM_002646, intron 32 of 33)	intron (NM_002646, intron 32 of 33)	-14201	PPP1R15B	CREP	protein phosphatase 1, regulatory subunit 15B	protein-coding
1154	chr1	204386141	204387293	+	Intergenic	L2c|LINE|L2	-5773	PPP1R15B	CREP	protein phosphatase 1, regulatory subunit 15B	protein-coding
724-4	chr1	204380727	204381449	+	promoter-TSS (NM_032833)	promoter-TSS (NM_032833)	-144	PPP1R15B	CREP	protein phosphatase 1, regulatory subunit 15B	protein-coding
716-2	chr1	204370938	204371652	+	Intergenic	Intergenic	9649	PPP1R15B	CREP	protein phosphatase 1, regulatory subunit 15B	protein-coding
773	chr1	204367271	204368042	+	Intergenic	Intergenic	13288	PPP1R15B	CREP	protein phosphatase 1, regulatory subunit 15B	protein-coding
869-8	chr2	204302693	204303560	+	3' UTR (NM_213589, exon 14 of 14)	3' UTR (NM_213589, exon 14 of 14)	71519	ABI2	ABI-2|ABI2B|AIP-1|AblBP3|SSH3BP2|argBP1|argBPIA|argBPIB	abl-interactor 2	protein-coding
542-22	chr2	204302005	204302545	+	3' UTR (NM_213589, exon 14 of 14)	3' UTR (NM_213589, exon 14 of 14)	70668	ABI2	ABI-2|ABI2B|AIP-1|AblBP3|SSH3BP2|argBP1|argBPIA|argBPIB	abl-interactor 2	protein-coding
696	chr1	204258246	204258940	+	intron (NM_014935, intron 1 of 22)	intron (NM_014935, intron 1 of 22)	70464	PLEKHA6	PEPP-3|PEPP3	pleckstrin homology domain containing, family A member 6	protein-coding
464-22	chr2	204103530	204103992	+	5' UTR (NM_177538, exon 1 of 13)	5' UTR (NM_177538, exon 1 of 13)	597	CYP20A1	CYP-M	cytochrome P450, family 20, subfamily A, polypeptide 1	protein-coding
651-5	chr1	204099222	204099871	+	TTS (NM_018208)	TTS (NM_018208)	21761	ETNK2	EKI2|HMFT1716	ethanolamine kinase 2	protein-coding
465-5	chr1	204098132	204098595	+	Intergenic	Intergenic	22944	ETNK2	EKI2|HMFT1716	ethanolamine kinase 2	protein-coding
1555	chr2	204091943	204093496	+	Intergenic	L1MC4|LINE|L1	-10445	CYP20A1	CYP-M	cytochrome P450, family 20, subfamily A, polypeptide 1	protein-coding
526-2	chr1	203827013	203827537	+	Intergenic	MLT1H1|LTR|ERVL-MaLR	-3465	SNRPE	B-raf|HYPT11|SME|Sm-E	small nuclear ribonucleoprotein polypeptide E	protein-coding
983	chr1	203825535	203826516	+	Intergenic	MER96|DNA|hAT	-4715	SNRPE	B-raf|HYPT11|SME|Sm-E	small nuclear ribonucleoprotein polypeptide E	protein-coding
994-3	chr2	203736076	203737068	+	promoter-TSS (NM_178231)	promoter-TSS (NM_178231)	136	ICA1L	ALS2CR14|ALS2CR15	islet cell autoantigen 1,69kDa-like	protein-coding
1102	chr1	203714401	203715501	+	Intergenic	AluSx|SINE|Alu	15246	LINC00260	C1orf217|NCRNA00260	long intergenic non-protein coding RNA 260	ncRNA
921-2	chr1	203505883	203506802	+	Intergenic	Intergenic	43071	OPTC	OPT	opticin	protein-coding
706-11	chr2	203499198	203499902	+	promoter-TSS (NM_173511)	promoter-TSS (NM_173511)	-351	FAM117B	ALS2CR13	family with sequence similarity 117, member B	protein-coding
512-18	chr2	203433476	203433986	+	Intergenic	Intergenic	-66170	FAM117B	ALS2CR13	family with sequence similarity 117, member B	protein-coding
688-23	chr2	203315399	203316085	+	intron (NM_001204, intron 1 of 12)	intron (NM_001204, intron 1 of 12)	74692	BMPR2	BMPR-II|BMPR3|BMR2|BRK-3|POVD1|PPH1|T-ALK	bone morphogenetic protein receptor, type II (serine/threonine kinase)	protein-coding
820	chr1	203285567	203286385	+	Intergenic	Intergenic	11312	BTG2	PC3|TIS21	BTG family, member 2	protein-coding
1136-4	chr2	203282696	203283830	+	intron (NM_001204, intron 1 of 12)	MER4D1|LTR|ERV1	42213	BMPR2	BMPR-II|BMPR3|BMR2|BRK-3|POVD1|PPH1|T-ALK	bone morphogenetic protein receptor, type II (serine/threonine kinase)	protein-coding
555-2	chr1	203281626	203282179	+	Intergenic	AluSx3|SINE|Alu	7238	BTG2	PC3|TIS21	BTG family, member 2	protein-coding
2556	chr1	203279014	203281568	+	Intergenic	Intergenic	5627	BTG2	PC3|TIS21	BTG family, member 2	protein-coding
436-2	chr1	203277921	203278355	+	3' UTR (NM_006763, exon 2 of 2)	3' UTR (NM_006763, exon 2 of 2)	3474	BTG2	PC3|TIS21	BTG family, member 2	protein-coding
541	chr1	203274299	203274838	+	promoter-TSS (NM_006763)	promoter-TSS (NM_006763)	-96	BTG2	PC3|TIS21	BTG family, member 2	protein-coding
408-42	chr2	203273249	203273655	+	intron (NM_001204, intron 1 of 12)	intron (NM_001204, intron 1 of 12)	32402	BMPR2	BMPR-II|BMPR3|BMR2|BRK-3|POVD1|PPH1|T-ALK	bone morphogenetic protein receptor, type II (serine/threonine kinase)	protein-coding
1033-6	chr2	203065788	203066819	+	Intergenic	Intergenic	37019	SUMO1	DAP1|GMP1|OFC10|PIC1|SENP2|SMT3|SMT3C|SMT3H3|UBL1	small ubiquitin-like modifier 1	protein-coding
634-4	chr1	202995171	202995803	+	Intergenic	CpG	18951	TMEM183B	C1orf37-DUP	transmembrane protein 183B	protein-coding
529-3	chr1	202976174	202976701	+	promoter-TSS (NR_036557)	promoter-TSS (NR_036557)	-44	LOC100506747	-	alpha-1,3-mannosyl-glycoprotein 4-beta-N-acetylglucosaminyltransferase-like protein LOC641515 homolog	pseudo
674-23	chr2	202914400	202915072	+	Intergenic	Intergenic	15426	FZD7	FzE3	frizzled class receptor 7	protein-coding
893-2	chr1	202908323	202909214	+	Intergenic	Intergenic	-12397	KLHL12	C3IP1|DKIR|hDKIR	kelch-like family member 12	protein-coding
427-4	chr1	202896130	202896555	+	promoter-TSS (NM_021633)	promoter-TSS (NM_021633)	29	KLHL12	C3IP1|DKIR|hDKIR	kelch-like family member 12	protein-coding
793	chr1	202857829	202858620	+	exon (NM_002871, exon 1 of 2)	exon (NM_002871, exon 1 of 2)	161	RABIF	MSS4|RASGFR3|RASGRF3	RAB interacting factor	protein-coding
489-21	chr2	202765013	202765500	+	Intergenic	Intergenic	93954	CDK15	ALS2CR7|PFTAIRE2|PFTK2	cyclin-dependent kinase 15	protein-coding
747-7	chr2	202730538	202731283	+	intron (NM_001261436, intron 10 of 12)	intron (NM_001261436, intron 10 of 12)	59608	CDK15	ALS2CR7|PFTAIRE2|PFTK2	cyclin-dependent kinase 15	protein-coding
867	chr1	202692609	202693474	+	Intergenic	Intergenic	-13490	SYT2	SytII	synaptotagmin II	protein-coding
630-3	chr1	202691547	202692175	+	Intergenic	Intergenic	-12310	SYT2	SytII	synaptotagmin II	protein-coding
1009-2	chr1	202690403	202691410	+	Intergenic	Intergenic	-11355	SYT2	SytII	synaptotagmin II	protein-coding
780-2	chr1	202689542	202690320	+	Intergenic	AluSz6|SINE|Alu	-10380	SYT2	SytII	synaptotagmin II	protein-coding
485-21	chr2	202645423	202645906	+	5' UTR (NM_020919, exon 1 of 34)	5' UTR (NM_020919, exon 1 of 34)	231	ALS2	ALS2CR6|ALSJ|IAHSP|PLSJ	amyotrophic lateral sclerosis 2 (juvenile)	protein-coding
450-8	chr1	202522645	202523093	+	intron (NM_001197131, intron 1 of 6)	intron (NM_001197131, intron 1 of 6)	13627	PPP1R12B	MYPT2|PP1bp55	protein phosphatase 1, regulatory subunit 12B	protein-coding
667-18	chr2	202498538	202499203	+	intron (NM_001044385, intron 4 of 11)	MER68|LTR|ERVL	8797	TMEM237	ALS2CR4|JBTS14	transmembrane protein 237	protein-coding
451-29	chr2	202444522	202444971	+	intron (NM_152525, intron 5 of 14)	AluJr|SINE|Alu	39159	ALS2CR11	-	amyotrophic lateral sclerosis 2 (juvenile) chromosome region, candidate 11	protein-coding
944-5	chr2	202422498	202423440	+	intron (NM_152525, intron 9 of 14)	intron (NM_152525, intron 9 of 14)	60936	ALS2CR11	-	amyotrophic lateral sclerosis 2 (juvenile) chromosome region, candidate 11	protein-coding
709-16	chr2	202418633	202419340	+	intron (NM_152525, intron 9 of 14)	intron (NM_152525, intron 9 of 14)	64919	ALS2CR11	-	amyotrophic lateral sclerosis 2 (juvenile) chromosome region, candidate 11	protein-coding
503-2	chr1	202360738	202361239	+	intron (NM_001167858, intron 1 of 8)	intron (NM_001167858, intron 1 of 8)	43158	PPP1R12B	MYPT2|PP1bp55	protein phosphatase 1, regulatory subunit 12B	protein-coding
639-23	chr2	202346898	202347535	+	Intergenic	MLT2B3|LTR|ERVL	30824	STRADB	ALS2CR2|CALS-21|ILPIP|ILPIPA|PAPK	STE20-related kinase adaptor beta	protein-coding
614-2	chr1	202318093	202318705	+	intron (NM_001167858, intron 1 of 8)	intron (NM_001167858, intron 1 of 8)	569	PPP1R12B	MYPT2|PP1bp55	protein phosphatase 1, regulatory subunit 12B	protein-coding
539-2	chr1	202317238	202317775	+	promoter-TSS (NM_002481)	promoter-TSS (NM_002481)	-324	PPP1R12B	MYPT2|PP1bp55	protein phosphatase 1, regulatory subunit 12B	protein-coding
437-9	chr1	202298779	202299214	+	Intergenic	L2a|LINE|L2	12098	UBE2T	PIG50	ubiquitin-conjugating enzyme E2T (putative)	protein-coding
2209	chr1	202099465	202101672	+	Intergenic	Intergenic	8539	GPR37L1	ET(B)R-LP-2|ETBR-LP-2	G protein-coupled receptor 37 like 1	protein-coding
741	chr1	202045000	202045739	+	Intergenic	Intergenic	-46660	GPR37L1	ET(B)R-LP-2|ETBR-LP-2	G protein-coupled receptor 37 like 1	protein-coding
876-10	chr2	202035872	202036746	+	3' UTR (NM_003879, exon 10 of 10)	3' UTR (NM_003879, exon 10 of 10)	-11312	CASP10	ALPS2|FLICE2|MCH4	caspase 10, apoptosis-related cysteine peptidase	protein-coding
2102-02-01	chr2	202033348	202035448	+	3' UTR (NM_003879, exon 10 of 10)	3' UTR (NM_003879, exon 10 of 10)	-11883	CFLAR-AS1	ALS2CR10	CFLAR antisense RNA 1	ncRNA
694-7	chr2	202022830	202023522	+	promoter-TSS (NR_040030)	promoter-TSS (NR_040030)	-661	CFLAR-AS1	ALS2CR10	CFLAR antisense RNA 1	ncRNA
406-27	chr2	202006224	202006628	+	TTS (NM_001127184)	TTS (NM_001127184)	1428	CFLAR	CASH|CASP8AP1|CLARP|Casper|FLAME|FLAME-1|FLAME1|FLIP|I-FLICE|MRIT|c-FLIP|c-FLIPL|c-FLIPR|c-FLIPS	CASP8 and FADD-like apoptosis regulator	protein-coding
1244	chr2	201990196	201991438	+	intron (NM_001127183, intron 1 of 9)	LTR6B|LTR|ERV1	-6871	CFLAR	CASH|CASP8AP1|CLARP|Casper|FLAME|FLAME-1|FLAME1|FLIP|I-FLICE|MRIT|c-FLIP|c-FLIPL|c-FLIPR|c-FLIPS	CASP8 and FADD-like apoptosis regulator	protein-coding
2997	chr1	201985448	201988443	+	TTS (NM_004433)	TTS (NM_004433)	7255	ELF3	EPR-1|ERT|ESE-1|ESX	E74-like factor 3 (ets domain transcription factor, epithelial-specific )	protein-coding
466-3	chr1	201983020	201983484	+	intron (NM_001114309, intron 8 of 8)	intron (NM_001114309, intron 8 of 8)	3562	ELF3	EPR-1|ERT|ESE-1|ESX	E74-like factor 3 (ets domain transcription factor, epithelial-specific )	protein-coding
522-17	chr2	201983078	201983598	+	promoter-TSS (NM_001127183)	promoter-TSS (NM_001127183)	69	CFLAR	CASH|CASP8AP1|CLARP|Casper|FLAME|FLAME-1|FLAME1|FLIP|I-FLICE|MRIT|c-FLIP|c-FLIPL|c-FLIPR|c-FLIPS	CASP8 and FADD-like apoptosis regulator	protein-coding
510-5	chr1	201979406	201979914	+	promoter-TSS (NM_004433)	promoter-TSS (NM_004433)	-30	ELF3	EPR-1|ERT|ESE-1|ESX	E74-like factor 3 (ets domain transcription factor, epithelial-specific )	protein-coding
473-6	chr1	201976181	201976652	+	Intergenic	Intergenic	-3274	ELF3	EPR-1|ERT|ESE-1|ESX	E74-like factor 3 (ets domain transcription factor, epithelial-specific )	protein-coding
642-2	chr1	201968690	201969330	+	intron (NM_020216, intron 5 of 10)	intron (NM_020216, intron 5 of 10)	-3242	MIR6740	hsa-mir-6740	microRNA 6740	ncRNA
585-4	chr1	201952166	201952749	+	intron (NM_020216, intron 1 of 10)	CpG	691	RNPEP	-	arginyl aminopeptidase (aminopeptidase B)	protein-coding
752-2	chr1	201940799	201941549	+	Intergenic	Intergenic	-10592	RNPEP	-	arginyl aminopeptidase (aminopeptidase B)	protein-coding
568	chr1	201857546	201858112	+	promoter-TSS (NR_030775)	promoter-TSS (NR_030775)	24	SHISA4	C1orf40|TMEM58	shisa family member 4	protein-coding
5893	chr1	201848248	201854139	+	3' UTR (NM_018085, exon 24 of 24)	3' UTR (NM_018085, exon 24 of 24)	-6604	SHISA4	C1orf40|TMEM58	shisa family member 4	protein-coding
414-3	chr1	201847484	201847896	+	3' UTR (NM_018085, exon 24 of 24)	3' UTR (NM_018085, exon 24 of 24)	-10107	SHISA4	C1orf40|TMEM58	shisa family member 4	protein-coding
511-20	chr2	201828240	201828749	+	promoter-TSS (NR_033915)	promoter-TSS (NR_033915)	-70	ORC2	ORC2L	origin recognition complex, subunit 2	protein-coding
450-30	chr2	201803894	201804342	+	intron (NM_006190, intron 7 of 17)	intron (NM_006190, intron 7 of 17)	24306	ORC2	ORC2L	origin recognition complex, subunit 2	protein-coding
1019-8	chr2	201772128	201773145	+	Intergenic	Intergenic	15995	NIF3L1	ALS2CR1|CALS-7	NIF3 NGG1 interacting factor 3-like 1 (S. cerevisiae)	protein-coding
842-10	chr2	201770219	201771059	+	Intergenic	MER102b|DNA|hAT-Charlie	13998	NIF3L1	ALS2CR1|CALS-7	NIF3 NGG1 interacting factor 3-like 1 (S. cerevisiae)	protein-coding
518-8	chr2	201729209	201729725	+	promoter-TSS (NM_001162407)	promoter-TSS (NM_001162407)	0	CLK1	CLK|CLK/STY|STY	CDC-like kinase 1	protein-coding
711-13	chr2	201716295	201717004	+	Intergenic	AluSz6|SINE|Alu	12635	CLK1	CLK|CLK/STY|STY	CDC-like kinase 1	protein-coding
787-7	chr2	201715225	201716010	+	Intergenic	Intergenic	13667	CLK1	CLK|CLK/STY|STY	CDC-like kinase 1	protein-coding
470-15	chr2	201714694	201715162	+	Intergenic	AluSp|SINE|Alu	14356	CLK1	CLK|CLK/STY|STY	CDC-like kinase 1	protein-coding
976-7	chr2	201692812	201693786	+	Intergenic	MIRc|SINE|MIR	16243	BZW1	BZAP45|Nbla10236	basic leucine zipper and W2 domains 1	protein-coding
407-36	chr2	201676286	201676691	+	promoter-TSS (NM_001207069)	promoter-TSS (NM_001207069)	219	BZW1	BZAP45|Nbla10236	basic leucine zipper and W2 domains 1	protein-coding
671-18	chr2	201629028	201629697	+	intron (NR_001557, intron 18 of 30)	intron (NR_001557, intron 18 of 30)	-29462	LOC100507140	-	uncharacterized LOC100507140	ncRNA
559-11	chr2	201612716	201613273	+	intron (NR_001557, intron 11 of 30)	intron (NR_001557, intron 11 of 30)	-13094	LOC100507140	-	uncharacterized LOC100507140	ncRNA
442-22	chr2	201457076	201457516	+	intron (NM_001159, intron 1 of 34)	intron (NM_001159, intron 1 of 34)	6565	AOX1	AO|AOH1	aldehyde oxidase 1	protein-coding
941-2	chr1	201450936	201451875	+	Intergenic	Intergenic	-13106	PHLDA3	TIH1	pleckstrin homology-like domain, family A, member 3	protein-coding
558-2	chr1	201449640	201450196	+	Intergenic	MER5B|DNA|hAT-Charlie	-11619	PHLDA3	TIH1	pleckstrin homology-like domain, family A, member 3	protein-coding
1607	chr1	201431959	201433564	+	Intergenic	AluSx|SINE|Alu	5538	PHLDA3	TIH1	pleckstrin homology-like domain, family A, member 3	protein-coding
638-2	chr1	201430560	201431196	+	Intergenic	Intergenic	7421	PHLDA3	TIH1	pleckstrin homology-like domain, family A, member 3	protein-coding
557-21	chr2	201371843	201372398	+	intron (NM_152387, intron 1 of 6)	intron (NM_152387, intron 1 of 6)	2672	KCTD18	6530404F10Rik	potassium channel tetramerization domain containing 18	protein-coding
625-18	chr2	201270330	201270953	+	intron (NM_001282744, intron 3 of 12)	intron (NM_001282744, intron 3 of 12)	96968	SPATS2L	DNAPTP6|SGNP	spermatogenesis associated, serine-rich 2-like	protein-coding
1420-2	chr1	201100771	201102189	+	Intergenic	Intergenic	-16980	ASCL5	bHLHa47	achaete-scute family bHLH transcription factor 5	protein-coding
673-4	chr1	201089029	201089700	+	Intergenic	Intergenic	-4864	ASCL5	bHLHa47	achaete-scute family bHLH transcription factor 5	protein-coding
748-4	chr1	201088203	201088949	+	Intergenic	MamGypLTR3|LTR|Gypsy	-4076	ASCL5	bHLHa47	achaete-scute family bHLH transcription factor 5	protein-coding
750-3	chr1	201028900	201029648	+	intron (NM_000069, intron 26 of 43)	intron (NM_000069, intron 26 of 43)	-36446	KIF21B	-	kinesin family member 21B	protein-coding
513-27	chr2	200906962	200907473	+	Intergenic	MLT1K|LTR|ERVL-MaLR	-86758	TYW5	C2orf60|hTYW5	tRNA-yW synthesizing protein 5	protein-coding
407-9	chr1	200885833	200886238	+	Intergenic	Intergenic	22086	C1orf106	-	chromosome 1 open reading frame 106	protein-coding
985	chr1	200836557	200837540	+	Intergenic	AluJr|SINE|Alu	-5035	GPR25	-	G protein-coupled receptor 25	protein-coding
996-2	chr1	200835098	200836092	+	Intergenic	Intergenic	-6488	GPR25	-	G protein-coupled receptor 25	protein-coding
441-26	chr2	200796760	200797199	+	non-coding (NR_109905, exon 5 of 5)	non-coding (NR_109905, exon 5 of 5)	21000	C2orf69	-	chromosome 2 open reading frame 69	protein-coding
656-17	chr2	200794807	200795461	+	non-coding (NR_109905, exon 5 of 5)	non-coding (NR_109905, exon 5 of 5)	19155	C2orf69	-	chromosome 2 open reading frame 69	protein-coding
733-15	chr2	200792641	200793372	+	TTS (NR_109905)	TTS (NR_109905)	17027	C2orf69	-	chromosome 2 open reading frame 69	protein-coding
556-2	chr1	200707860	200708414	+	promoter-TSS (NM_203459)	promoter-TSS (NM_203459)	-549	CAMSAP2	CAMSAP1L1	calmodulin regulated spectrin-associated protein family, member 2	protein-coding
620-3	chr1	200675376	200675994	+	Intergenic	Intergenic	-33001	CAMSAP2	CAMSAP1L1	calmodulin regulated spectrin-associated protein family, member 2	protein-coding
531-5	chr1	200609090	200609619	+	Intergenic	L2|LINE|L2	-19492	KIF14	-	kinesin family member 14	protein-coding
588-2	chr1	200560103	200560689	+	intron (NM_014875, intron 16 of 29)	intron (NM_014875, intron 16 of 29)	29466	KIF14	-	kinesin family member 14	protein-coding
650-2	chr1	200533340	200533988	+	intron (NM_014875, intron 25 of 29)	intron (NM_014875, intron 25 of 29)	56198	KIF14	-	kinesin family member 14	protein-coding
663-2	chr1	200340919	200341580	+	intron (NR_040064, intron 2 of 4)	intron (NR_040064, intron 2 of 4)	1671	LINC00862	C1orf98|SMIM16	long intergenic non-protein coding RNA 862	ncRNA
406-26	chr2	200320500	200320904	+	exon (NM_001172517, exon 3 of 12)	exon (NM_001172517, exon 3 of 12)	2117	SATB2	GLSS	SATB homeobox 2	protein-coding
467-2	chr1	200244486	200244951	+	Intergenic	LTR72|LTR|ERV1	98202	LINC00862	C1orf98|SMIM16	long intergenic non-protein coding RNA 862	ncRNA
594-2	chr1	200119677	200120269	+	intron (NM_001276464, intron 6 of 6)	intron (NM_001276464, intron 6 of 6)	108020	NR5A2	B1F|B1F2|CPF|FTF|FTZ-F1|FTZ-F1beta|LRH-1|LRH1|hB1F-2	nuclear receptor subfamily 5, group A, member 2	protein-coding
407-8	chr1	200108421	200108826	+	intron (NM_001276464, intron 6 of 6)	intron (NM_001276464, intron 6 of 6)	96670	NR5A2	B1F|B1F2|CPF|FTF|FTZ-F1|FTZ-F1beta|LRH-1|LRH1|hB1F-2	nuclear receptor subfamily 5, group A, member 2	protein-coding
400-22	chr1	200045347	200045745	+	intron (NM_001276464, intron 4 of 6)	intron (NM_001276464, intron 4 of 6)	33593	NR5A2	B1F|B1F2|CPF|FTF|FTZ-F1|FTZ-F1beta|LRH-1|LRH1|hB1F-2	nuclear receptor subfamily 5, group A, member 2	protein-coding
482-4	chr1	199996292	199996772	+	promoter-TSS (NM_003822)	promoter-TSS (NM_003822)	-198	NR5A2	B1F|B1F2|CPF|FTF|FTZ-F1|FTZ-F1beta|LRH-1|LRH1|hB1F-2	nuclear receptor subfamily 5, group A, member 2	protein-coding
768-3	chr1	199824667	199825433	+	Intergenic	Intergenic	-171680	NR5A2	B1F|B1F2|CPF|FTF|FTZ-F1|FTZ-F1beta|LRH-1|LRH1|hB1F-2	nuclear receptor subfamily 5, group A, member 2	protein-coding
748-3	chr1	199812839	199813585	+	Intergenic	MIRb|SINE|MIR	-183518	NR5A2	B1F|B1F2|CPF|FTF|FTZ-F1|FTZ-F1beta|LRH-1|LRH1|hB1F-2	nuclear receptor subfamily 5, group A, member 2	protein-coding
510-4	chr1	199694213	199694721	+	Intergenic	Intergenic	-302263	NR5A2	B1F|B1F2|CPF|FTF|FTZ-F1|FTZ-F1beta|LRH-1|LRH1|hB1F-2	nuclear receptor subfamily 5, group A, member 2	protein-coding
728-17	chr2	198380305	198381031	+	promoter-TSS (NM_001204094)	promoter-TSS (NM_001204094)	-99	MOB4	2C4D|MOB1|MOB3|MOBKL3|PHOCN|PREI3	MOB family member 4, phocein	protein-coding
1336-3	chr2	198348976	198350310	+	Intergenic	AluY|SINE|Alu	14997	HSPD1	CPN60|GROEL|HLD4|HSP-60|HSP60|HSP65|HuCHA60|SPG13	heat shock 60kDa protein 1 (chaperonin)	protein-coding
526-11	chr2	198348062	198348586	+	Intergenic	LTR10C|LTR|ERV1	16316	HSPD1	CPN60|GROEL|HLD4|HSP-60|HSP60|HSP65|HuCHA60|SPG13	heat shock 60kDa protein 1 (chaperonin)	protein-coding
838-7	chr2	198317592	198318428	+	promoter-TSS (NM_025147)	promoter-TSS (NM_025147)	-221	COQ10B	-	coenzyme Q10 homolog B (S. cerevisiae)	protein-coding
2127	chr2	198252059	198254184	+	Intergenic	Intergenic	46650	SF3B1	Hsh155|MDS|PRP10|PRPF10|SAP155|SF3b155	splicing factor 3b, subunit 1, 155kDa	protein-coding
607-2	chr1	198241350	198241955	+	intron (NM_133494, intron 5 of 9)	intron (NM_133494, intron 5 of 9)	115544	NEK7	-	NIMA-related kinase 7	protein-coding
422-2	chr1	198233982	198234402	+	intron (NM_133494, intron 5 of 9)	intron (NM_133494, intron 5 of 9)	108084	NEK7	-	NIMA-related kinase 7	protein-coding
601-4	chr1	198228257	198228856	+	intron (NM_133494, intron 3 of 9)	intron (NM_133494, intron 3 of 9)	102448	NEK7	-	NIMA-related kinase 7	protein-coding
442-2	chr1	198131194	198131634	+	intron (NM_133494, intron 1 of 9)	Charlie17a|DNA|hAT-Charlie	5306	NEK7	-	NIMA-related kinase 7	protein-coding
433-3	chr1	198125904	198126335	+	promoter-TSS (NM_133494)	promoter-TSS (NM_133494)	11	NEK7	-	NIMA-related kinase 7	protein-coding
682-16	chr2	198012489	198013169	+	intron (NM_153697, intron 2 of 9)	MIRb|SINE|MIR	154414	ANKRD44-IT1	-	ANKRD44 intronic transcript 1 (non-protein coding)	ncRNA
845-2	chr1	197964051	197964894	+	Intergenic	Intergenic	77955	LHX9	-	LIM homeobox 9	protein-coding
476-17	chr2	197749549	197750023	+	intron (NM_024989, intron 12 of 26)	Helitron3Na_Mam|RC|Helitron	41668	PGAP1	Bst1|ISPD3024|MRT42|SPG67	post-GPI attachment to proteins 1	protein-coding
1291-2	chr3	197683838	197685127	+	intron (NM_032263, intron 2 of 11)	intron (NM_032263, intron 2 of 11)	2404	IQCG	CFAP122|DRC9	IQ motif containing G	protein-coding
406-25	chr2	197623755	197624159	+	Intergenic	Intergenic	40535	GTF3C3	TFIIIC102|TFIIICgamma|TFiiiC2-102	general transcription factor IIIC, polypeptide 3, 102kDa	protein-coding
496-30	chr3	197614084	197614578	+	Intergenic	Intergenic	62465	IQCG	CFAP122|DRC9	IQ motif containing G	protein-coding
812-9	chr3	197596362	197597172	+	intron (NM_032773, intron 17 of 18)	intron (NM_032773, intron 17 of 18)	78622	LRCH3	-	leucine-rich repeats and calponin homology (CH) domain containing 3	protein-coding
711-17	chr3	197547662	197548371	+	intron (NM_032773, intron 4 of 18)	L3|LINE|CR1	29871	LRCH3	-	leucine-rich repeats and calponin homology (CH) domain containing 3	protein-coding
863-6	chr3	197517767	197518628	+	promoter-TSS (NM_032773)	promoter-TSS (NM_032773)	52	LRCH3	-	leucine-rich repeats and calponin homology (CH) domain containing 3	protein-coding
438-35	chr3	197463711	197464147	+	promoter-TSS (NM_014687)	promoter-TSS (NM_014687)	-156	KIAA0226	RUBICON|SCAR15	KIAA0226	protein-coding
582-20	chr3	197381517	197382097	+	Intergenic	CpG	19640	MIR922	MIRN922|hsa-mir-922	microRNA 922	ncRNA
405-38	chr3	197358715	197359118	+	Intergenic	LTR13|LTR|ERVK	-4164	LOC220729	-	succinate dehydrogenase complex, subunit A, flavoprotein (Fp) pseudogene	pseudo
525-22	chr3	197354743	197355266	+	promoter-TSS (NR_003266)	promoter-TSS (NR_003266)	-252	LOC220729	-	succinate dehydrogenase complex, subunit A, flavoprotein (Fp) pseudogene	pseudo
734-9	chr3	197331152	197331884	+	Intergenic	AluSx|SINE|Alu	23234	LOC220729	-	succinate dehydrogenase complex, subunit A, flavoprotein (Fp) pseudogene	pseudo
801-12	chr2	197199591	197200390	+	intron (NM_020760, intron 3 of 28)	intron (NM_020760, intron 3 of 28)	75242	LOC101927482	-	uncharacterized LOC101927482	ncRNA
539-19	chr2	197180066	197180603	+	intron (NM_020760, intron 10 of 28)	intron (NM_020760, intron 10 of 28)	55586	LOC101927482	-	uncharacterized LOC101927482	ncRNA
481-2	chr1	197170286	197170765	+	promoter-TSS (NM_194314)	promoter-TSS (NM_194314)	-67	CRB1	LCA8|RP12	crumbs family member 1, photoreceptor morphogenesis associated	protein-coding
417-28	chr2	197168154	197168569	+	intron (NM_020760, intron 13 of 28)	L1PA11|LINE|L1	43613	LOC101927482	-	uncharacterized LOC101927482	ncRNA
483-16	chr3	197159467	197159948	+	Intergenic	MIR|SINE|MIR	123151	BDH1	BDH|SDR9C1	3-hydroxybutyrate dehydrogenase, type 1	protein-coding
676-3	chr1	197139310	197139984	+	intron (NM_194314, intron 9 of 9)	intron (NM_194314, intron 9 of 9)	-23823	ASPM	ASP|Calmbp1|MCPH5	asp (abnormal spindle) homolog, microcephaly associated (Drosophila)	protein-coding
859-7	chr2	197124228	197125085	+	promoter-TSS (NR_110226)	promoter-TSS (NR_110226)	-92	LOC101927482	-	uncharacterized LOC101927482	ncRNA
449-5	chr1	197111260	197111707	+	exon (NM_001206846, exon 3 of 27)	exon (NM_001206846, exon 3 of 27)	4341	ASPM	ASP|Calmbp1|MCPH5	asp (abnormal spindle) homolog, microcephaly associated (Drosophila)	protein-coding
600-18	chr3	197082461	197083059	+	Intergenic	Intergenic	-57313	DLG1	DLGH1|SAP-97|SAP97|dJ1061C18.1.1|hdlg	discs, large homolog 1 (Drosophila)	protein-coding
678-2	chr1	197071168	197071844	+	exon (NM_018136, exon 18 of 28)	exon (NM_018136, exon 18 of 28)	-35109	F13B	FXIIIB	coagulation factor XIII, B polypeptide	protein-coding
788-5	chr2	196996821	196997607	+	Intergenic	LTR19C|LTR|ERV1	39122	STK17B	DRAK2	serine/threonine kinase 17b	protein-coding
467-23	chr3	196767507	196767972	+	Intergenic	MIRb|SINE|MIR	-11052	MFI2	CD228|MAP97|MTF1	antigen p97 (melanoma associated) identified by monoclonal antibodies 133.2 and 96.5	protein-coding
763-6	chr3	196765875	196766636	+	Intergenic	L1ME1|LINE|L1	-9568	MFI2	CD228|MAP97|MTF1	antigen p97 (melanoma associated) identified by monoclonal antibodies 133.2 and 96.5	protein-coding
1126-3	chr3	196763543	196764667	+	Intergenic	Intergenic	-7418	MFI2	CD228|MAP97|MTF1	antigen p97 (melanoma associated) identified by monoclonal antibodies 133.2 and 96.5	protein-coding
1514-3	chr3	196747910	196749422	+	intron (NM_005929, intron 5 of 15)	intron (NM_005929, intron 5 of 15)	8020	MFI2	CD228|MAP97|MTF1	antigen p97 (melanoma associated) identified by monoclonal antibodies 133.2 and 96.5	protein-coding
533-29	chr3	196742821	196743352	+	exon (NM_005929, exon 8 of 16)	exon (NM_005929, exon 8 of 16)	13309	MFI2-AS1	-	MFI2 antisense RNA 1	ncRNA
1418-2	chr3	196668595	196670011	+	promoter-TSS (NR_024388)	promoter-TSS (NR_024388)	161	NCBP2	CBC2|CBP20|NIP1	nuclear cap binding protein subunit 2, 20kDa	protein-coding
894-9	chr2	196638162	196639054	+	intron (NM_018897, intron 60 of 64)	intron (NM_018897, intron 60 of 64)	116756	SLC39A10	LZT-Hs2	solute carrier family 39 (zinc transporter), member 10	protein-coding
606-14	chr3	196594518	196595122	+	promoter-TSS (NM_152699)	promoter-TSS (NM_152699)	93	SENP5	-	SUMO1/sentrin specific peptidase 5	protein-coding
631-14	chr2	196574997	196575626	+	intron (NM_020342, intron 5 of 9)	intron (NM_020342, intron 5 of 9)	53459	SLC39A10	LZT-Hs2	solute carrier family 39 (zinc transporter), member 10	protein-coding
478-31	chr3	196563420	196563896	+	Intergenic	Intergenic	-31069	SENP5	-	SUMO1/sentrin specific peptidase 5	protein-coding
491-17	chr2	196538345	196538834	+	intron (NM_020342, intron 1 of 9)	intron (NM_020342, intron 1 of 9)	16737	SLC39A10	LZT-Hs2	solute carrier family 39 (zinc transporter), member 10	protein-coding
823-12	chr2	196532457	196533278	+	intron (NM_020342, intron 1 of 9)	intron (NM_020342, intron 1 of 9)	11015	SLC39A10	LZT-Hs2	solute carrier family 39 (zinc transporter), member 10	protein-coding
1210-3	chr2	196529343	196530551	+	intron (NM_020342, intron 1 of 9)	AluSx1|SINE|Alu	8095	SLC39A10	LZT-Hs2	solute carrier family 39 (zinc transporter), member 10	protein-coding
2123	chr2	196525894	196528015	+	intron (NM_020342, intron 1 of 9)	intron (NM_020342, intron 1 of 9)	5102	SLC39A10	LZT-Hs2	solute carrier family 39 (zinc transporter), member 10	protein-coding
651-18	chr2	196525034	196525683	+	intron (NM_020342, intron 1 of 9)	intron (NM_020342, intron 1 of 9)	3506	SLC39A10	LZT-Hs2	solute carrier family 39 (zinc transporter), member 10	protein-coding
1295-2	chr2	196523358	196524651	+	intron (NM_020342, intron 1 of 9)	intron (NM_020342, intron 1 of 9)	2152	SLC39A10	LZT-Hs2	solute carrier family 39 (zinc transporter), member 10	protein-coding
1031-3	chr2	196521368	196522397	+	promoter-TSS (NM_020342)	promoter-TSS (NM_020342)	30	SLC39A10	LZT-Hs2	solute carrier family 39 (zinc transporter), member 10	protein-coding
403-37	chr3	196519956	196520357	+	intron (NM_002577, intron 2 of 14)	HAL1|LINE|L1	53428	PAK2	PAK65|PAKgamma	p21 protein (Cdc42/Rac)-activated kinase 2	protein-coding
641-19	chr2	196467313	196467952	+	Intergenic	Intergenic	-53900	SLC39A10	LZT-Hs2	solute carrier family 39 (zinc transporter), member 10	protein-coding
574-22	chr3	196466523	196467095	+	promoter-TSS (NM_002577)	promoter-TSS (NM_002577)	81	PAK2	PAK65|PAKgamma	p21 protein (Cdc42/Rac)-activated kinase 2	protein-coding
1247-2	chr2	196458894	196460139	+	Intergenic	Intergenic	-62016	SLC39A10	LZT-Hs2	solute carrier family 39 (zinc transporter), member 10	protein-coding
705-15	chr2	196409187	196409890	+	Intergenic	Intergenic	-111994	SLC39A10	LZT-Hs2	solute carrier family 39 (zinc transporter), member 10	protein-coding
753-3	chr1	196407402	196408153	+	intron (NM_001287819, intron 8 of 26)	intron (NM_001287819, intron 8 of 26)	143834	MIR4735	-	microRNA 4735	ncRNA
781-10	chr2	196206626	196207405	+	Intergenic	Tigger15a|DNA|TcMar-Tigger	-314517	SLC39A10	LZT-Hs2	solute carrier family 39 (zinc transporter), member 10	protein-coding
848-11	chr2	196204810	196205656	+	Intergenic	L3|LINE|CR1	-316299	SLC39A10	LZT-Hs2	solute carrier family 39 (zinc transporter), member 10	protein-coding
1036-7	chr2	196172320	196173354	+	Intergenic	LTR22C|LTR|ERVK	-348695	SLC39A10	LZT-Hs2	solute carrier family 39 (zinc transporter), member 10	protein-coding
400-249	chr3	195959923	195960321	+	3' UTR (NM_152672, exon 9 of 9)	3' UTR (NM_152672, exon 9 of 9)	16739	SLC51A	OSTA|OSTalpha	solute carrier family 51, alpha subunit	protein-coding
879-6	chr3	195957901	195958778	+	intron (NM_152672, intron 7 of 8)	MIRc|SINE|MIR	14956	SLC51A	OSTA|OSTalpha	solute carrier family 51, alpha subunit	protein-coding
465-30	chr3	195956431	195956894	+	intron (NM_152672, intron 6 of 8)	AluJb|SINE|Alu	13279	SLC51A	OSTA|OSTalpha	solute carrier family 51, alpha subunit	protein-coding
2073	chr3	195773706	195775777	+	Intergenic	AluSz6|SINE|Alu	34220	TFRC	CD71|T9|TFR|TFR1|TR|TRFR|p90	transferrin receptor	protein-coding
400-248	chr3	195772694	195773092	+	Intergenic	L1ME3A|LINE|L1	36068	TFRC	CD71|T9|TFR|TFR1|TR|TRFR|p90	transferrin receptor	protein-coding
567-13	chr3	195717055	195717620	+	promoter-TSS (NR_003264)	promoter-TSS (NR_003264)	-187	SDHAP1	SDHAL1|SDHALP1	succinate dehydrogenase complex, subunit A, flavoprotein pseudogene 1	pseudo
400-247	chr3	195687813	195688211	+	intron (NR_003264, intron 16 of 16)	intron (NR_003264, intron 16 of 16)	29138	SDHAP1	SDHAL1|SDHALP1	succinate dehydrogenase complex, subunit A, flavoprotein pseudogene 1	pseudo
408-53	chr3	195681340	195681746	+	Intergenic	CpG	35607	SDHAP1	SDHAL1|SDHALP1	succinate dehydrogenase complex, subunit A, flavoprotein pseudogene 1	pseudo
667-24	chr3	195589768	195590433	+	TTS (NM_005781)	TTS (NM_005781)	19166	MIR6829	hsa-mir-6829	microRNA 6829	ncRNA
715-15	chr3	195432214	195432927	+	Intergenic	Intergenic	6298	MIR570	MIRN570|hsa-mir-570	microRNA 570	ncRNA
3488-02-01	chr3	195426071	195429557	+	Intergenic	L1MD|LINE|L1	1542	MIR570	MIRN570|hsa-mir-570	microRNA 570	ncRNA
904-9	chr3	195424338	195425240	+	Intergenic	L2|LINE|L2	-1483	MIR570	MIRN570|hsa-mir-570	microRNA 570	ncRNA
448-25	chr3	195419247	195419693	+	Intergenic	Intergenic	-6802	MIR570	MIRN570|hsa-mir-570	microRNA 570	ncRNA
464-27	chr3	195414129	195414591	+	intron (NR_003265, intron 14 of 14)	intron (NR_003265, intron 14 of 14)	-11912	MIR570	MIRN570|hsa-mir-570	microRNA 570	ncRNA
542-27	chr3	195384559	195385099	+	promoter-TSS (NR_003265)	promoter-TSS (NR_003265)	-81	SDHAP2	SDHAL2|SDHALP2	succinate dehydrogenase complex, subunit A, flavoprotein pseudogene 2	pseudo
561-18	chr3	195370078	195370637	+	Intergenic	L2a|LINE|L2	-14553	SDHAP2	SDHAL2|SDHALP2	succinate dehydrogenase complex, subunit A, flavoprotein pseudogene 2	pseudo
506-36	chr3	195361686	195362190	+	Intergenic	CpG	-22972	SDHAP2	SDHAL2|SDHALP2	succinate dehydrogenase complex, subunit A, flavoprotein pseudogene 2	pseudo
499-23	chr3	194992302	194992799	+	promoter-TSS (NM_152531)	promoter-TSS (NM_152531)	-655	XXYLT1	C3orf21	xyloside xylosyltransferase 1	protein-coding
525-15	chr2	194500811	194501334	+	Intergenic	Intergenic	-707921	LOC101927406	-	uncharacterized LOC101927406	ncRNA
801-11	chr2	194481407	194482206	+	Intergenic	LTR40A1|LTR|ERVL	-727187	LOC101927406	-	uncharacterized LOC101927406	ncRNA
607-17	chr2	194468120	194468725	+	Intergenic	Intergenic	-740571	LOC101927406	-	uncharacterized LOC101927406	ncRNA
943-5	chr3	194304251	194305192	+	promoter-TSS (NR_047574)	promoter-TSS (NR_047574)	-276	TMEM44-AS1	-	TMEM44 antisense RNA 1	ncRNA
582-19	chr3	194299799	194300379	+	Intergenic	Intergenic	-4908	TMEM44-AS1	-	TMEM44 antisense RNA 1	ncRNA
1096-4	chr3	194121949	194123043	+	TTS (NM_024524)	TTS (NM_024524)	-2501	GP5	CD42d|GPV	glycoprotein V (platelet)	protein-coding
666-16	chr3	193720794	193721458	+	intron (NR_033944, intron 1 of 2)	CpG	322	LOC647323	-	uncharacterized LOC647323	ncRNA
550-3	chr1	193062128	193062676	+	Intergenic	MIRb|SINE|MIR	12206	GLRX2	CGI-133|GRX2	glutaredoxin 2	protein-coding
486-2	chr1	193030159	193030643	+	intron (NM_001042369, intron 1 of 9)	intron (NM_001042369, intron 1 of 9)	-1164	UCHL5	CGI-70|INO80R|UCH-L5|UCH37	ubiquitin carboxyl-terminal hydrolase L5	protein-coding
525-3	chr1	192782213	192782736	+	Intergenic	L2a|LINE|L2	4305	RGS2	G0S8	regulator of G-protein signaling 2	protein-coding
632-3	chr1	192777693	192778323	+	promoter-TSS (NM_002923)	promoter-TSS (NM_002923)	-161	RGS2	G0S8	regulator of G-protein signaling 2	protein-coding
418-3	chr1	192774987	192775403	+	Intergenic	Intergenic	-2974	RGS2	G0S8	regulator of G-protein signaling 2	protein-coding
949-6	chr3	192646164	192647111	+	Intergenic	MLT2C1|LTR|ERVL	-10687	MB21D2	C3orf59	Mab-21 domain containing 2	protein-coding
428-5	chr1	192609176	192609602	+	intron (NM_002927, intron 3 of 6)	intron (NM_002927, intron 3 of 6)	4121	RGS13	-	regulator of G-protein signaling 13	protein-coding
646-3	chr1	192600638	192601282	+	Intergenic	Intergenic	-4308	RGS13	-	regulator of G-protein signaling 13	protein-coding
1245-3	chr2	192555980	192557223	+	Intergenic	Intergenic	13739	NABP1	OBFC2A|SOSS-B2|SSB2	nucleic acid binding protein 1	protein-coding
473-23	chr2	192542553	192543024	+	promoter-TSS (NR_045623)	promoter-TSS (NR_045623)	-10	NABP1	OBFC2A|SOSS-B2|SSB2	nucleic acid binding protein 1	protein-coding
818-7	chr3	192508719	192509535	+	Intergenic	Intergenic	-63739	FGF12	FGF12B|FHF1	fibroblast growth factor 12	protein-coding
401-24	chr2	192430689	192431088	+	Intergenic	Intergenic	-111910	NABP1	OBFC2A|SOSS-B2|SSB2	nucleic acid binding protein 1	protein-coding
474-25	chr2	192371869	192372341	+	Intergenic	MER11B|LTR|ERVK	-170693	NABP1	OBFC2A|SOSS-B2|SSB2	nucleic acid binding protein 1	protein-coding
653-15	chr2	192311533	192312184	+	Intergenic	Intergenic	201604	MYO1B	myr1	myosin IB	protein-coding
1834-2	chr2	192297329	192299161	+	Intergenic	Intergenic	187991	MYO1B	myr1	myosin IB	protein-coding
1399-2	chr2	192295724	192297121	+	Intergenic	Intergenic	186168	MYO1B	myr1	myosin IB	protein-coding
3527-02-01	chr2	192290684	192294209	+	Intergenic	Intergenic	182192	MYO1B	myr1	myosin IB	protein-coding
421-32	chr2	192287638	192288057	+	intron (NM_001130158, intron 30 of 30)	Tigger3c|DNA|TcMar-Tigger	177593	MYO1B	myr1	myosin IB	protein-coding
479-15	chr2	192286957	192287434	+	intron (NM_001130158, intron 30 of 30)	MER113A|DNA|hAT-Charlie	176941	MYO1B	myr1	myosin IB	protein-coding
1051-2	chr2	192268908	192269957	+	intron (NM_001130158, intron 24 of 30)	Tigger1|DNA|TcMar-Tigger	159178	MYO1B	myr1	myosin IB	protein-coding
709-15	chr2	192115711	192116418	+	intron (NM_001130158, intron 1 of 30)	intron (NM_001130158, intron 1 of 30)	5810	MYO1B	myr1	myosin IB	protein-coding
592-19	chr2	192112282	192112872	+	intron (NM_001130158, intron 1 of 30)	intron (NM_001130158, intron 1 of 30)	2323	MYO1B	myr1	myosin IB	protein-coding
574-16	chr2	192034836	192035408	+	Intergenic	Intergenic	-18800	STAT4	SLEB11	signal transducer and activator of transcription 4	protein-coding
908-5	chr2	191914414	191915320	+	intron (NM_001243835, intron 14 of 23)	intron (NM_001243835, intron 14 of 23)	-35891	STAT1	CANDF7|ISGF-3|STAT91	signal transducer and activator of transcription 1, 91kDa	protein-coding
506-29	chr2	191896196	191896700	+	intron (NM_001243835, intron 21 of 23)	intron (NM_001243835, intron 21 of 23)	-17472	STAT1	CANDF7|ISGF-3|STAT91	signal transducer and activator of transcription 1, 91kDa	protein-coding
791-12	chr2	191891029	191891818	+	Intergenic	MSTB1-int|LTR|ERVL-MaLR	-12447	STAT1	CANDF7|ISGF-3|STAT91	signal transducer and activator of transcription 1, 91kDa	protein-coding
887-5	chr2	191889736	191890621	+	Intergenic	MSTB1|LTR|ERVL-MaLR	-11202	STAT1	CANDF7|ISGF-3|STAT91	signal transducer and activator of transcription 1, 91kDa	protein-coding
538-18	chr2	191888223	191888759	+	Intergenic	Charlie4a|DNA|hAT-Charlie	-9515	STAT1	CANDF7|ISGF-3|STAT91	signal transducer and activator of transcription 1, 91kDa	protein-coding
590-19	chr2	191886245	191886833	+	Intergenic	L2b|LINE|L2	-7563	STAT1	CANDF7|ISGF-3|STAT91	signal transducer and activator of transcription 1, 91kDa	protein-coding
1069-4	chr2	191884936	191886003	+	Intergenic	Intergenic	-6493	STAT1	CANDF7|ISGF-3|STAT91	signal transducer and activator of transcription 1, 91kDa	protein-coding
438-31	chr2	191878691	191879127	+	promoter-TSS (NM_139266)	promoter-TSS (NM_139266)	67	STAT1	CANDF7|ISGF-3|STAT91	signal transducer and activator of transcription 1, 91kDa	protein-coding
446-27	chr2	191828936	191829380	+	3' UTR (NM_014905, exon 18 of 18)	3' UTR (NM_014905, exon 18 of 18)	49818	STAT1	CANDF7|ISGF-3|STAT91	signal transducer and activator of transcription 1, 91kDa	protein-coding
1228-3	chr2	191826530	191827756	+	intron (NM_014905, intron 17 of 17)	intron (NM_014905, intron 17 of 17)	51833	STAT1	CANDF7|ISGF-3|STAT91	signal transducer and activator of transcription 1, 91kDa	protein-coding
1572-5	chr2	191824756	191826326	+	intron (NM_014905, intron 17 of 17)	intron (NM_014905, intron 17 of 17)	53435	STAT1	CANDF7|ISGF-3|STAT91	signal transducer and activator of transcription 1, 91kDa	protein-coding
7366	chr2	191809862	191817226	+	intron (NM_014905, intron 14 of 17)	intron (NM_014905, intron 14 of 17)	65432	STAT1	CANDF7|ISGF-3|STAT91	signal transducer and activator of transcription 1, 91kDa	protein-coding
3828-02-01	chr2	191805699	191809525	+	intron (NM_014905, intron 14 of 17)	intron (NM_014905, intron 14 of 17)	62065	GLS	AAD20|GAC|GAM|GLS1|KGA	glutaminase	protein-coding
913-4	chr2	191798982	191799893	+	3' UTR (NM_001256310, exon 15 of 15)	3' UTR (NM_001256310, exon 15 of 15)	53890	GLS	AAD20|GAC|GAM|GLS1|KGA	glutaminase	protein-coding
1091-7	chr2	191786891	191787980	+	intron (NM_001256310, intron 9 of 14)	intron (NM_001256310, intron 9 of 14)	41888	GLS	AAD20|GAC|GAM|GLS1|KGA	glutaminase	protein-coding
1259	chr2	191780786	191782043	+	intron (NM_001256310, intron 7 of 14)	intron (NM_001256310, intron 7 of 14)	35867	GLS	AAD20|GAC|GAM|GLS1|KGA	glutaminase	protein-coding
615-19	chr2	191776450	191777063	+	intron (NM_001256310, intron 7 of 14)	intron (NM_001256310, intron 7 of 14)	31209	GLS	AAD20|GAC|GAM|GLS1|KGA	glutaminase	protein-coding
604-19	chr2	191772556	191773158	+	intron (NM_001256310, intron 6 of 14)	intron (NM_001256310, intron 6 of 14)	27310	GLS	AAD20|GAC|GAM|GLS1|KGA	glutaminase	protein-coding
440-31	chr2	191758518	191758956	+	intron (NM_001256310, intron 1 of 14)	intron (NM_001256310, intron 1 of 14)	13190	GLS	AAD20|GAC|GAM|GLS1|KGA	glutaminase	protein-coding
642-22	chr2	191724572	191725212	+	Intergenic	Intergenic	-20655	GLS	AAD20|GAC|GAM|GLS1|KGA	glutaminase	protein-coding
670-20	chr2	191698915	191699583	+	Intergenic	Intergenic	-46298	GLS	AAD20|GAC|GAM|GLS1|KGA	glutaminase	protein-coding
450-7	chr1	191551143	191551591	+	Intergenic	L1PA11|LINE|L1	-576225	RGS18	RGS13	regulator of G-protein signaling 18	protein-coding
617-15	chr2	191443303	191443918	+	Intergenic	Intergenic	-44142	TMEM194B	-	transmembrane protein 194B	protein-coding
512-17	chr2	191399137	191399647	+	promoter-TSS (NM_001142645)	promoter-TSS (NM_001142645)	76	TMEM194B	-	transmembrane protein 194B	protein-coding
588-16	chr2	191329695	191330281	+	intron (NM_017694, intron 3 of 7)	intron (NM_017694, intron 3 of 7)	56907	MFSD6	MMR2|hMMR2	major facilitator superfamily domain containing 6	protein-coding
717-15	chr2	191237085	191237800	+	Intergenic	L1MA8|LINE|L1	29246	INPP1	-	inositol polyphosphate-1-phosphatase	protein-coding
1785-2	chr2	191198507	191200290	+	Intergenic	Intergenic	-8798	INPP1	-	inositol polyphosphate-1-phosphatase	protein-coding
841-6	chr2	191134798	191135637	+	intron (NM_198047, intron 6 of 12)	intron (NM_198047, intron 6 of 12)	49554	HIBCH	HIBYLCOAH	3-hydroxyisobutyryl-CoA hydrolase	protein-coding
433-29	chr2	191132008	191132439	+	intron (NM_198047, intron 6 of 12)	intron (NM_198047, intron 6 of 12)	52548	HIBCH	HIBYLCOAH	3-hydroxyisobutyryl-CoA hydrolase	protein-coding
778-10	chr3	191119373	191120149	+	Intergenic	MLT2B3|LTR|ERVL	-59191	PYDC2	POP2|cPOP2	pyrin domain containing 2	protein-coding
500-27	chr3	191036710	191037208	+	intron (NM_198152, intron 2 of 8)	intron (NM_198152, intron 2 of 8)	-9915	CCDC50	C3orf6|DFNA44|YMER	coiled-coil domain containing 50	protein-coding
685-16	chr2	191035263	191035946	+	intron (NM_001042521, intron 2 of 2)	intron (NM_001042521, intron 2 of 2)	-9985	C2orf88	smAKAP	chromosome 2 open reading frame 88	protein-coding
836-6	chr4	190970426	190971260	+	Intergenic	Intergenic	-18150	DUX4L8	DUX2	double homeobox 4 like 8	pseudo
531-20	chr2	190627276	190627805	+	promoter-TSS (NR_102429)	promoter-TSS (NR_102429)	34	OSGEPL1-AS1	-	OSGEPL1 antisense RNA 1	ncRNA
695-16	chr2	190477631	190478324	+	Intergenic	Intergenic	-32440	SLC40A1	FPN1|HFE4|IREG1|MST079|MTP1|SLC11A3	solute carrier family 40 (iron-regulated transporter), member 1	protein-coding
405-31	chr2	190464012	190464415	+	Intergenic	Intergenic	-18676	SLC40A1	FPN1|HFE4|IREG1|MST079|MTP1|SLC11A3	solute carrier family 40 (iron-regulated transporter), member 1	protein-coding
444-27	chr2	190371212	190371654	+	Intergenic	Intergenic	65274	WDR75	NET16|UTP17	WD repeat domain 75	protein-coding
498-32	chr2	190370318	190370814	+	Intergenic	Intergenic	64407	WDR75	NET16|UTP17	WD repeat domain 75	protein-coding
544-15	chr2	190330154	190330696	+	intron (NM_032168, intron 12 of 20)	MIRb|SINE|MIR	24266	WDR75	NET16|UTP17	WD repeat domain 75	protein-coding
571-17	chr2	190305697	190306266	+	promoter-TSS (NM_032168)	promoter-TSS (NM_032168)	-178	WDR75	NET16|UTP17	WD repeat domain 75	protein-coding
401-26	chr3	190164520	190164919	+	intron (NM_207316, intron 2 of 4)	intron (NM_207316, intron 2 of 4)	2946	TMEM207	UNQ846	transmembrane protein 207	protein-coding
2082-02-01	chr2	190085341	190087421	+	Intergenic	Intergenic	-41776	COL5A2	-	collagen, type V, alpha 2	protein-coding
859-8	chr3	190062697	190063554	+	Intergenic	Intergenic	-22890	CLDN1	CLD1|ILVASC|SEMP1	claudin 1	protein-coding
631-13	chr2	190057340	190057969	+	Intergenic	MSTD|LTR|ERVL-MaLR	-13049	COL5A2	-	collagen, type V, alpha 2	protein-coding
724-18	chr3	190022395	190023117	+	TTS (NM_021101)	TTS (NM_021101)	17479	CLDN1	CLD1|ILVASC|SEMP1	claudin 1	protein-coding
629-18	chr3	190021665	190022292	+	Intergenic	MER5B|DNA|hAT-Charlie	18257	CLDN1	CLD1|ILVASC|SEMP1	claudin 1	protein-coding
667-23	chr3	190019100	190019765	+	Intergenic	L2a|LINE|L2	20803	CLDN1	CLD1|ILVASC|SEMP1	claudin 1	protein-coding
460-24	chr2	189974639	189975097	+	intron (NM_000393, intron 2 of 53)	intron (NM_000393, intron 2 of 53)	22969	MIR3129	-	microRNA 3129	ncRNA
648-18	chr2	189963105	189963751	+	intron (NM_000393, intron 5 of 53)	intron (NM_000393, intron 5 of 53)	34409	MIR3129	-	microRNA 3129	ncRNA
821-5	chr2	189961330	189962149	+	intron (NM_000393, intron 6 of 53)	intron (NM_000393, intron 6 of 53)	36098	MIR3129	-	microRNA 3129	ncRNA
466-25	chr3	189942828	189943292	+	Intergenic	Intergenic	97175	CLDN1	CLD1|ILVASC|SEMP1	claudin 1	protein-coding
548-20	chr2	189895777	189896323	+	TTS (NM_000393)	TTS (NM_000393)	35694	MIR3606	-	microRNA 3606	ncRNA
567-12	chr3	189825968	189826533	+	intron (NM_001134418, intron 1 of 14)	intron (NM_001134418, intron 1 of 14)	12658	LEPREL1	MCVD|MLAT4|P3H2	leprecan-like 1	protein-coding
1420	chr1	189743726	189745144	+	Intergenic	Intergenic	702324	BRINP3	DBCCR1L|DBCCR1L1|FAM5C	bone morphogenetic protein/retinoic acid inducible neural-specific 3	protein-coding
421-31	chr2	189360684	189361103	+	intron (NM_001252669, intron 4 of 8)	intron (NM_001252669, intron 4 of 8)	198674	MIR561	MIRN561|hsa-mir-561	microRNA 561	ncRNA
1066-5	chr2	189279732	189280796	+	intron (NR_045562, intron 2 of 11)	intron (NR_045562, intron 2 of 11)	118045	MIR561	MIRN561|hsa-mir-561	microRNA 561	ncRNA
400-198	chr2	189275558	189275956	+	intron (NR_045562, intron 2 of 11)	LTR22B|LTR|ERVK	113538	MIR561	MIRN561|hsa-mir-561	microRNA 561	ncRNA
962-9	chr2	189236965	189237925	+	intron (NR_045563, intron 2 of 12)	intron (NR_045563, intron 2 of 12)	75226	MIR561	MIRN561|hsa-mir-561	microRNA 561	ncRNA
443-24	chr2	189156345	189156786	+	promoter-TSS (NR_045563)	promoter-TSS (NR_045563)	169	GULP1	CED-6|CED6|GULP	GULP, engulfment adaptor PTB domain containing 1	protein-coding
517-16	chr2	189145516	189146031	+	Intergenic	Intergenic	-10623	GULP1	CED-6|CED6|GULP	GULP, engulfment adaptor PTB domain containing 1	protein-coding
805-7	chr2	189122614	189123417	+	Intergenic	Intergenic	-33381	GULP1	CED-6|CED6|GULP	GULP, engulfment adaptor PTB domain containing 1	protein-coding
735-13	chr4	189075905	189076638	+	Intergenic	Intergenic	15673	TRIML1	RNF209	tripartite motif family-like 1	protein-coding
435-35	chr4	189031613	189032046	+	Intergenic	AluSx|SINE|Alu	-5421	TRIML2	SPRYD6	tripartite motif family-like 2	protein-coding
400-266	chr4	189031081	189031479	+	Intergenic	Intergenic	-4872	TRIML2	SPRYD6	tripartite motif family-like 2	protein-coding
511-29	chr4	189003683	189004192	+	Intergenic	Intergenic	22471	TRIML2	SPRYD6	tripartite motif family-like 2	protein-coding
1015-4	chr4	189002296	189003309	+	Intergenic	Intergenic	23606	TRIML2	SPRYD6	tripartite motif family-like 2	protein-coding
490-29	chr4	188996681	188997169	+	Intergenic	Intergenic	29483	TRIML2	SPRYD6	tripartite motif family-like 2	protein-coding
444-29	chr3	188906240	188906682	+	intron (NM_198485, intron 1 of 5)	intron (NM_198485, intron 1 of 5)	16698	TPRG1	FAM79B	tumor protein p63 regulated 1	protein-coding
400-197	chr2	188703189	188703587	+	Intergenic	Intergenic	-284169	TFPI	EPI|LACI|TFI|TFPI1	tissue factor pathway inhibitor (lipoprotein-associated coagulation inhibitor)	protein-coding
502-17	chr3	188635692	188636192	+	Intergenic	LTR85c|LTR|Gypsy?	-253821	TPRG1	FAM79B	tumor protein p63 regulated 1	protein-coding
431-28	chr3	188598782	188599211	+	3' UTR (NM_005578, exon 11 of 11)	3' UTR (NM_005578, exon 11 of 11)	-290767	TPRG1	FAM79B	tumor protein p63 regulated 1	protein-coding
696-25	chr3	188556888	188557582	+	intron (NM_001167671, intron 8 of 10)	intron (NM_001167671, intron 8 of 10)	-270781	LPP-AS1	-	LPP antisense RNA 1	ncRNA
507-17	chr3	188457327	188457832	+	intron (NM_001167671, intron 7 of 10)	intron (NM_001167671, intron 7 of 10)	-171125	LPP-AS1	-	LPP antisense RNA 1	ncRNA
476-21	chr3	188448337	188448811	+	intron (NM_001167671, intron 7 of 10)	MLT1D|LTR|ERVL-MaLR	-162120	LPP-AS1	-	LPP antisense RNA 1	ncRNA
934-8	chr2	188441322	188442254	+	Intergenic	Intergenic	-22569	TFPI	EPI|LACI|TFI|TFPI1	tissue factor pathway inhibitor (lipoprotein-associated coagulation inhibitor)	protein-coding
710-12	chr2	188439853	188440561	+	Intergenic	Intergenic	-20988	TFPI	EPI|LACI|TFI|TFPI1	tissue factor pathway inhibitor (lipoprotein-associated coagulation inhibitor)	protein-coding
1671-2	chr2	188416948	188418617	+	intron (NM_001032281, intron 1 of 6)	intron (NM_001032281, intron 1 of 6)	1437	TFPI	EPI|LACI|TFI|TFPI1	tissue factor pathway inhibitor (lipoprotein-associated coagulation inhibitor)	protein-coding
439-34	chr2	188415542	188415979	+	intron (NM_001032281, intron 1 of 6)	intron (NM_001032281, intron 1 of 6)	3459	TFPI	EPI|LACI|TFI|TFPI1	tissue factor pathway inhibitor (lipoprotein-associated coagulation inhibitor)	protein-coding
408-41	chr2	188413275	188413681	+	intron (NM_001032281, intron 1 of 6)	intron (NM_001032281, intron 1 of 6)	5741	TFPI	EPI|LACI|TFI|TFPI1	tissue factor pathway inhibitor (lipoprotein-associated coagulation inhibitor)	protein-coding
707-12	chr2	188412033	188412738	+	intron (NM_001032281, intron 1 of 6)	intron (NM_001032281, intron 1 of 6)	6834	TFPI	EPI|LACI|TFI|TFPI1	tissue factor pathway inhibitor (lipoprotein-associated coagulation inhibitor)	protein-coding
400-196	chr2	188411513	188411911	+	intron (NM_001032281, intron 1 of 6)	intron (NM_001032281, intron 1 of 6)	7507	TFPI	EPI|LACI|TFI|TFPI1	tissue factor pathway inhibitor (lipoprotein-associated coagulation inhibitor)	protein-coding
439-33	chr2	188409223	188409660	+	intron (NM_001032281, intron 1 of 6)	intron (NM_001032281, intron 1 of 6)	9778	TFPI	EPI|LACI|TFI|TFPI1	tissue factor pathway inhibitor (lipoprotein-associated coagulation inhibitor)	protein-coding
780-11	chr2	188381221	188381999	+	intron (NM_001032281, intron 1 of 6)	LTR2|LTR|ERV1	37609	TFPI	EPI|LACI|TFI|TFPI1	tissue factor pathway inhibitor (lipoprotein-associated coagulation inhibitor)	protein-coding
904-6	chr2	188380127	188381029	+	intron (NM_001032281, intron 1 of 6)	Harlequin-int|LTR|ERV1	38641	TFPI	EPI|LACI|TFI|TFPI1	tissue factor pathway inhibitor (lipoprotein-associated coagulation inhibitor)	protein-coding
442-21	chr2	188369399	188369839	+	intron (NM_001032281, intron 1 of 6)	intron (NM_001032281, intron 1 of 6)	49600	TFPI	EPI|LACI|TFI|TFPI1	tissue factor pathway inhibitor (lipoprotein-associated coagulation inhibitor)	protein-coding
1321-2	chr2	188365578	188366897	+	intron (NM_001032281, intron 2 of 6)	intron (NM_001032281, intron 2 of 6)	52982	TFPI	EPI|LACI|TFI|TFPI1	tissue factor pathway inhibitor (lipoprotein-associated coagulation inhibitor)	protein-coding
555-21	chr2	188364571	188365124	+	intron (NM_001032281, intron 2 of 6)	intron (NM_001032281, intron 2 of 6)	-51826	CALCRL	CGRPR|CRLR	calcitonin receptor-like	protein-coding
736-14	chr2	188340743	188341477	+	intron (NM_006287, intron 6 of 7)	AluJb|SINE|Alu	-28089	CALCRL	CGRPR|CRLR	calcitonin receptor-like	protein-coding
482-18	chr2	188331098	188331578	+	3' UTR (NM_006287, exon 8 of 8)	3' UTR (NM_006287, exon 8 of 8)	-18317	CALCRL	CGRPR|CRLR	calcitonin receptor-like	protein-coding
2394	chr2	188326574	188328966	+	Intergenic	MLT1K|LTR|ERVL-MaLR	-14749	CALCRL	CGRPR|CRLR	calcitonin receptor-like	protein-coding
580-15	chr3	188246079	188246657	+	intron (NM_001167671, intron 5 of 10)	MIRc|SINE|MIR	40086	LPP-AS1	-	LPP antisense RNA 1	ncRNA
954-9	chr3	188188746	188189698	+	intron (NM_001167671, intron 3 of 10)	intron (NM_001167671, intron 3 of 10)	97232	LPP-AS1	-	LPP antisense RNA 1	ncRNA
681-14	chr3	188103203	188103882	+	intron (NM_001167671, intron 2 of 10)	L2c|LINE|L2	160349	LPP	-	LIM domain containing preferred translocation partner in lipoma	protein-coding
609-21	chr3	188080081	188080688	+	intron (NM_001167671, intron 2 of 10)	intron (NM_001167671, intron 2 of 10)	137191	LPP	-	LIM domain containing preferred translocation partner in lipoma	protein-coding
494-26	chr3	188014889	188015381	+	intron (NM_005578, intron 2 of 10)	intron (NM_005578, intron 2 of 10)	71942	LPP	-	LIM domain containing preferred translocation partner in lipoma	protein-coding
723-12	chr2	187998847	187999568	+	Intergenic	LTR78B|LTR|ERV1	-285310	ZSWIM2	MEX|ZZZ2	zinc finger, SWIM-type containing 2	protein-coding
503-23	chr2	187995063	187995564	+	Intergenic	(CA)n|Simple_repeat|Simple_repeat	-281416	ZSWIM2	MEX|ZZZ2	zinc finger, SWIM-type containing 2	protein-coding
877-3	chr2	187802778	187803653	+	Intergenic	Intergenic	-89318	ZSWIM2	MEX|ZZZ2	zinc finger, SWIM-type containing 2	protein-coding
738-15	chr2	187772400	187773136	+	Intergenic	L2c|LINE|L2	-58871	ZSWIM2	MEX|ZZZ2	zinc finger, SWIM-type containing 2	protein-coding
1252-4	chr3	187754037	187755287	+	Intergenic	Intergenic	-117001	LPP	-	LIM domain containing preferred translocation partner in lipoma	protein-coding
433-40	chr4	187647742	187648173	+	Intergenic	CpG-20331	-2970	FAT1	CDHF7|CDHR8|FAT|ME5|hFat1	FAT atypical cadherin 1	protein-coding
694-13	chr4	187587527	187588219	+	intron (NM_005245, intron 2 of 26)	MIRb|SINE|MIR	57114	FAT1	CDHF7|CDHR8|FAT|ME5|hFat1	FAT atypical cadherin 1	protein-coding
2505	chr2	187547767	187550270	+	Intergenic	Intergenic	-9771	FAM171B	KIAA1946	family with sequence similarity 171, member B	protein-coding
826-5	chr2	187546841	187547665	+	Intergenic	THE1D|LTR|ERVL-MaLR	-11536	FAM171B	KIAA1946	family with sequence similarity 171, member B	protein-coding
540-21	chr4	187501828	187502366	+	Intergenic	Intergenic	-25560	MTNR1A	MEL-1A-R|MT1	melatonin receptor 1A	protein-coding
676-16	chr2	187499922	187500596	+	intron (NM_002210, intron 6 of 29)	intron (NM_002210, intron 6 of 29)	35327	ITGAV	CD51|MSK8|VNRA|VTNR	integrin, alpha V	protein-coding
775-5	chr2	187494940	187495713	+	intron (NM_001145000, intron 4 of 27)	intron (NM_001145000, intron 4 of 27)	30394	ITGAV	CD51|MSK8|VNRA|VTNR	integrin, alpha V	protein-coding
682-15	chr2	187454457	187455137	+	promoter-TSS (NM_002210)	promoter-TSS (NM_002210)	7	ITGAV	CD51|MSK8|VNRA|VTNR	integrin, alpha V	protein-coding
883-5	chr2	187419496	187420377	+	Intergenic	Intergenic	-34854	ITGAV	CD51|MSK8|VNRA|VTNR	integrin, alpha V	protein-coding
822-6	chr2	187408844	187409664	+	Intergenic	Intergenic	-45536	ITGAV	CD51|MSK8|VNRA|VTNR	integrin, alpha V	protein-coding
889-8	chr3	187357794	187358681	+	Intergenic	MIR|SINE|MIR	29964	SST	SMST	somatostatin	protein-coding
460-34	chr3	187251741	187252199	+	Intergenic	Intergenic	136231	SST	SMST	somatostatin	protein-coding
512-2	chr1	186912998	186913508	+	intron (NM_024420, intron 10 of 17)	intron (NM_024420, intron 10 of 17)	115221	PLA2G4A	PLA2G4|cPLA2-alpha	phospholipase A2, group IVA (cytosolic, calcium-dependent)	protein-coding
726-2	chr1	186817512	186818236	+	intron (NM_024420, intron 1 of 17)	(CA)n|Simple_repeat|Simple_repeat	19842	PLA2G4A	PLA2G4|cPLA2-alpha	phospholipase A2, group IVA (cytosolic, calcium-dependent)	protein-coding
472-35	chr4	186768710	186769180	+	intron (NM_021069, intron 1 of 20)	intron (NM_021069, intron 1 of 20)	-35535	SORBS2	ARGBP2|PRO0618	sorbin and SH3 domain containing 2	protein-coding
867-9	chr4	186753860	186754725	+	intron (NM_021069, intron 1 of 20)	intron (NM_021069, intron 1 of 20)	-20882	SORBS2	ARGBP2|PRO0618	sorbin and SH3 domain containing 2	protein-coding
457-6	chr1	186674004	186674459	+	Intergenic	Intergenic	-24672	PTGS2	COX-2|COX2|GRIPGHS|PGG/HS|PGHS-2|PHS-2|hCox-2	prostaglandin-endoperoxide synthase 2 (prostaglandin G/H synthase and cyclooxygenase)	protein-coding
768-2	chr1	186668565	186669331	+	Intergenic	Intergenic	-19389	PTGS2	COX-2|COX2|GRIPGHS|PGG/HS|PGHS-2|PHS-2|hCox-2	prostaglandin-endoperoxide synthase 2 (prostaglandin G/H synthase and cyclooxygenase)	protein-coding
1186	chr1	186639493	186640677	+	TTS (NM_000963)	TTS (NM_000963)	9474	PTGS2	COX-2|COX2|GRIPGHS|PGG/HS|PGHS-2|PHS-2|hCox-2	prostaglandin-endoperoxide synthase 2 (prostaglandin G/H synthase and cyclooxygenase)	protein-coding
400-246	chr3	186633621	186634019	+	Intergenic	L2a|LINE|L2	-14495	ST6GAL1	SIAT1|ST6GalI|ST6N	ST6 beta-galactosamide alpha-2,6-sialyltranferase 1	protein-coding
1975	chr3	186507162	186509135	+	TTS (NM_001967)	TTS (NM_001967)	2746	SNORA4	ACA4	small nucleolar RNA, H/ACA box 4	snoRNA
1267-4	chr3	186500858	186502123	+	intron (NM_001967, intron 1 of 10)	CpG	129	EIF4A2	BM-010|DDX2B|EIF4A|EIF4F|eIF-4A-II|eIF4A-II	eukaryotic translation initiation factor 4A2	protein-coding
575-23	chr4	186492038	186492611	+	Intergenic	LTR81C|LTR|Gypsy	-35612	PDLIM3	ALP	PDZ and LIM domain 3	protein-coding
588	chr1	186468986	186469572	+	Intergenic	Intergenic	-22624	MIR548F1	MIR548F-1|MIRN548F1|hsa-mir-548f-1	microRNA 548f-1	ncRNA
790	chr1	186467558	186468346	+	Intergenic	MLT2D|LTR|ERVL	-21297	MIR548F1	MIR548F-1|MIRN548F1|hsa-mir-548f-1	microRNA 548f-1	ncRNA
555	chr1	186344172	186344725	+	promoter-TSS (NM_001164246)	promoter-TSS (NM_001164246)	9	TPR	-	translocated promoter region, nuclear basket protein	protein-coding
603-21	chr4	186317529	186318130	+	promoter-TSS (NM_181726)	promoter-TSS (NM_181726)	-11	ANKRD37	Lrp2bp	ankyrin repeat domain 37	protein-coding
1106-4	chr4	186308472	186309576	+	Intergenic	Intergenic	-8816	ANKRD37	Lrp2bp	ankyrin repeat domain 37	protein-coding
523-20	chr4	186300653	186301174	+	promoter-TSS (NM_018409)	promoter-TSS (NM_018409)	-761	LRP2BP	-	LRP2 binding protein	protein-coding
419-3	chr1	186279573	186279990	+	intron (NM_005807, intron 8 of 12)	AluJb|SINE|Alu	1247	RNU6-72P	RNU6-72	RNA, U6 small nuclear 72, pseudogene	snRNA
540-3	chr1	186277858	186278396	+	exon (NM_001127710, exon 4 of 10)	exon (NM_001127710, exon 4 of 10)	2901	RNU6-72P	RNU6-72	RNA, U6 small nuclear 72, pseudogene	snRNA
481-22	chr4	186251155	186251634	+	intron (NM_031953, intron 9 of 18)	LTR19A|LTR|ERV1	48758	LRP2BP	-	LRP2 binding protein	protein-coding
678-20	chr4	186245378	186246054	+	intron (NM_031953, intron 9 of 18)	LTR19A|LTR|ERV1	54436	LRP2BP	-	LRP2 binding protein	protein-coding
623-17	chr4	186239728	186240349	+	intron (NM_031953, intron 7 of 18)	MER4C|LTR|ERV1	60114	LRP2BP	-	LRP2 binding protein	protein-coding
457-5	chr1	186164432	186164887	+	intron (NR_031642, intron 2 of 3)	MIRb|SINE|MIR	-100746	PRG4	CACP|HAPO|JCAP|MSF|SZP|bG174L6.2	proteoglycan 4	protein-coding
1042-2	chr1	185830841	185831881	+	intron (NM_031935, intron 2 of 106)	intron (NM_031935, intron 2 of 106)	127678	HMCN1	ARMD1|FBLN6|FIBL-6|FIBL6	hemicentin 1	protein-coding
443-31	chr3	185826603	185827044	+	promoter-TSS (NM_004454)	promoter-TSS (NM_004454)	78	ETV5	ERM	ets variant 5	protein-coding
888	chr1	185825864	185826750	+	intron (NM_031935, intron 2 of 106)	AT_rich|Low_complexity|Low_complexity	122624	HMCN1	ARMD1|FBLN6|FIBL-6|FIBL6	hemicentin 1	protein-coding
478-6	chr1	185758607	185759083	+	intron (NM_031935, intron 1 of 106)	intron (NM_031935, intron 1 of 106)	55162	HMCN1	ARMD1|FBLN6|FIBL-6|FIBL6	hemicentin 1	protein-coding
6011	chr3	185698496	185704505	+	Intergenic	Intergenic	23742	LOC344887	-	NmrA-like family domain containing 1 pseudogene	pseudo
404-41	chr3	185681861	185682263	+	intron (NR_033752, intron 1 of 5)	AluSx1|SINE|Alu	4304	LOC344887	-	NmrA-like family domain containing 1 pseudogene	pseudo
3864	chr3	185628373	185632235	+	Intergenic	Intergenic	25620	TRA2B	Htra2-beta|PPP1R156|SFRS10|SRFS10|TRA2-BETA|TRAN2B	transformer 2 beta homolog (Drosophila)	protein-coding
456-3	chr1	185615307	185615761	+	Intergenic	Intergenic	-88149	HMCN1	ARMD1|FBLN6|FIBL-6|FIBL6	hemicentin 1	protein-coding
618-4	chr1	185554847	185555463	+	Intergenic	LTR22C|LTR|ERVK	-148528	HMCN1	ARMD1|FBLN6|FIBL-6|FIBL6	hemicentin 1	protein-coding
470-18	chr3	185357495	185357963	+	Intergenic	Intergenic	53698	SENP2	AXAM2|SMT3IP2	SUMO1/sentrin/SMT3 specific peptidase 2	protein-coding
400-245	chr3	185356658	185357056	+	Intergenic	AluSx|SINE|Alu	52826	SENP2	AXAM2|SMT3IP2	SUMO1/sentrin/SMT3 specific peptidase 2	protein-coding
1303-4	chr3	185354908	185356209	+	Intergenic	Intergenic	51527	SENP2	AXAM2|SMT3IP2	SUMO1/sentrin/SMT3 specific peptidase 2	protein-coding
478-30	chr3	185352457	185352933	+	Intergenic	AluSg|SINE|Alu	48664	SENP2	AXAM2|SMT3IP2	SUMO1/sentrin/SMT3 specific peptidase 2	protein-coding
1217-6	chr4	185304482	185305697	+	Intergenic	Intergenic	-29959	LOC728175	-	uncharacterized LOC728175	ncRNA
804-8	chr4	185269585	185270387	+	intron (NR_040108, intron 2 of 2)	intron (NR_040108, intron 2 of 2)	5144	LOC728175	-	uncharacterized LOC728175	ncRNA
1255-3	chr3	185254498	185255751	+	intron (NM_139248, intron 1 of 9)	intron (NM_139248, intron 1 of 9)	15245	LIPH	AH|ARWH2|HYPT7|LAH2|LPDLR|PLA1B|mPA-PLA1	lipase, member H	protein-coding
418-2	chr1	185253657	185254073	+	intron (NM_001105518, intron 18 of 18)	LTR56|LTR|ERV1	32596	IVNS1ABP	FLARA3|HSPC068|KLHL39|ND1|NS-1|NS1-BP|NS1BP	influenza virus NS1A binding protein	protein-coding
944-7	chr3	185252173	185253115	+	exon (NM_139248, exon 2 of 10)	exon (NM_139248, exon 2 of 10)	17725	LIPH	AH|ARWH2|HYPT7|LAH2|LPDLR|PLA1B|mPA-PLA1	lipase, member H	protein-coding
823-2	chr1	185228703	185229524	+	intron (NM_001105518, intron 16 of 18)	intron (NM_001105518, intron 16 of 18)	57348	IVNS1ABP	FLARA3|HSPC068|KLHL39|ND1|NS-1|NS1-BP|NS1BP	influenza virus NS1A binding protein	protein-coding
1528-2	chr3	185222718	185224244	+	Intergenic	AluSz|SINE|Alu	-6636	TMEM41A	2900010K02Rik	transmembrane protein 41A	protein-coding
453-31	chr3	185221961	185222412	+	Intergenic	L2b|LINE|L2	-5341	TMEM41A	2900010K02Rik	transmembrane protein 41A	protein-coding
441-37	chr3	185207970	185208409	+	3' UTR (NM_080652, exon 5 of 5)	3' UTR (NM_080652, exon 5 of 5)	8656	TMEM41A	2900010K02Rik	transmembrane protein 41A	protein-coding
400-244	chr3	185206474	185206872	+	TTS (NM_080652)	TTS (NM_080652)	10172	TMEM41A	2900010K02Rik	transmembrane protein 41A	protein-coding
450-6	chr1	185125920	185126368	+	promoter-TSS (NM_017673)	promoter-TSS (NM_017673)	-28	TRMT1L	C1orf25|MST070|TRM1L|bG120K12.3	tRNA methyltransferase 1 homolog (S. cerevisiae)-like	protein-coding
484-26	chr3	184967779	184968261	+	intron (NM_001966, intron 1 of 6)	intron (NM_001966, intron 1 of 6)	3040	MIR5588	-	microRNA 5588	ncRNA
569-15	chr2	184911769	184912336	+	Intergenic	Intergenic	-551041	ZNF804A	C2orf10	zinc finger protein 804A	protein-coding
403-4	chr1	184739305	184739706	+	Intergenic	Intergenic	-15464	EDEM3	C1orf22	ER degradation enhancer, mannosidase alpha-like 3	protein-coding
456-29	chr3	184429593	184430047	+	promoter-TSS (NM_022149)	promoter-TSS (NM_022149)	16	MAGEF1	-	melanoma antigen family F, 1	protein-coding
491-28	chr4	184365540	184366029	+	promoter-TSS (NM_017632)	promoter-TSS (NM_017632)	-5	CDKN2AIP	CARF	CDKN2A interacting protein	protein-coding
630-23	chr4	184244930	184245558	+	Intergenic	L3|LINE|CR1	-1665	CLDN24	CLDN21	claudin 24	protein-coding
590-26	chr4	184242921	184243509	+	exon (NM_001185149, exon 1 of 1)	exon (NM_001185149, exon 1 of 1)	364	CLDN24	CLDN21	claudin 24	protein-coding
624-23	chr4	184240744	184241366	+	exon (NM_001111319, exon 1 of 1)	exon (NM_001111319, exon 1 of 1)	872	CLDN22	CLDN21	claudin 22	protein-coding
639-25	chr3	184089155	184089792	+	TTS (NM_001177597)	TTS (NM_001177597)	6459	THPO	MGDF|MKCSF|ML|MPLLG|THCYT1|TPO	thrombopoietin	protein-coding
796-7	chr3	184087359	184088153	+	Intergenic	AluSp|SINE|Alu	6985	POLR2H	RPABC3|RPB17|RPB8	polymerase (RNA) II (DNA directed) polypeptide H	protein-coding
885-9	chr3	184080697	184081580	+	5' UTR (NM_001278714, exon 1 of 4)	5' UTR (NM_001278714, exon 1 of 4)	367	POLR2H	RPABC3|RPB17|RPB8	polymerase (RNA) II (DNA directed) polypeptide H	protein-coding
511-28	chr3	184065014	184065523	+	intron (NM_004366, intron 22 of 23)	intron (NM_004366, intron 22 of 23)	9992	FAM131A	C3orf40|FLAT715|PRO1378	family with sequence similarity 131, member A	protein-coding
794-10	chr3	184053223	184054015	+	promoter-TSS (NM_001171093)	promoter-TSS (NM_001171093)	-98	FAM131A	C3orf40|FLAT715|PRO1378	family with sequence similarity 131, member A	protein-coding
490-28	chr4	184032467	184032955	+	intron (NM_024949, intron 1 of 22)	intron (NM_024949, intron 1 of 22)	12248	WWC2	BOMB	WW and C2 domain containing 2	protein-coding
414-33	chr4	184020067	184020479	+	promoter-TSS (NR_024008)	promoter-TSS (NR_024008)	79	WWC2-AS2	C4orf38	WWC2 antisense RNA 2	ncRNA
546-18	chr3	184016588	184017132	+	promoter-TSS (NM_002808)	promoter-TSS (NM_002808)	-26	PSMD2	P97|RPN1|S2|TRAP2	proteasome (prosome, macropain) 26S subunit, non-ATPase, 2	protein-coding
593-13	chr4	184015782	184016373	+	Intergenic	Intergenic	4275	WWC2-AS2	C4orf38	WWC2 antisense RNA 2	ncRNA
555-24	chr3	183903440	183903993	+	promoter-TSS (NM_018358)	promoter-TSS (NM_018358)	-147	ABCF3	EST201864	ATP-binding cassette, sub-family F (GCN20), member 3	protein-coding
618-24	chr3	183892294	183892910	+	promoter-TSS (NM_004068)	promoter-TSS (NM_004068)	-32	AP2M1	AP50|CLAPM1|mu2	adaptor-related protein complex 2, mu 1 subunit	protein-coding
825-8	chr2	183783780	183784603	+	Intergenic	Intergenic	-52693	FRZB	FRE|FRITZ|FRP-3|FRZB-1|FRZB-PEN|FRZB1|FZRB|OS1|SFRP3|SRFP3|hFIZ	frizzled-related protein	protein-coding
995-6	chr4	183724933	183725926	+	Intergenic	Intergenic	113201	DCTD	-	dCMP deaminase	protein-coding
411-27	chr3	183721230	183721639	+	intron (NM_001023587, intron 2 of 6)	intron (NM_001023587, intron 2 of 6)	-2692	ABCC5-AS1	-	ABCC5 antisense RNA 1	ncRNA
875	chr1	183705333	183706206	+	intron (NM_015149, intron 1 of 18)	intron (NM_015149, intron 1 of 18)	-83321	APOBEC4	C1orf169	apolipoprotein B mRNA editing enzyme, catalytic polypeptide-like 4 (putative)	protein-coding
527-4	chr1	183704593	183705118	+	intron (NM_015149, intron 1 of 18)	intron (NM_015149, intron 1 of 18)	-82407	APOBEC4	C1orf169	apolipoprotein B mRNA editing enzyme, catalytic polypeptide-like 4 (putative)	protein-coding
417-2	chr1	183668628	183669043	+	intron (NM_015149, intron 1 of 18)	intron (NM_015149, intron 1 of 18)	-46387	APOBEC4	C1orf169	apolipoprotein B mRNA editing enzyme, catalytic polypeptide-like 4 (putative)	protein-coding
581-21	chr3	183651211	183651790	+	intron (NM_005688, intron 26 of 29)	intron (NM_005688, intron 26 of 29)	-48807	PARL	PSARL|PSARL1|PSENIP2|RHBDS1	presenilin associated, rhomboid-like	protein-coding
575-21	chr3	183630810	183631383	+	Intergenic	Intergenic	-28403	PARL	PSARL|PSARL1|PSENIP2|RHBDS1	presenilin associated, rhomboid-like	protein-coding
491-2	chr1	183590661	183591150	+	Intergenic	MER41A|LTR|ERV1	14171	ARPC5	ARC16|dJ127C7.3|p16-Arc	actin related protein 2/3 complex, subunit 5, 16kDa	protein-coding
2198-02-01	chr3	183533326	183535522	+	3' UTR (NM_024871, exon 3 of 3)	3' UTR (NM_024871, exon 3 of 3)	8969	MAP6D1	MAPO6D1|SL21	MAP6 domain containing 1	protein-coding
436-33	chr2	183503431	183503865	+	Intergenic	Intergenic	-77120	DNAJC10	ERdj5|JPDI|MTHr|PDIA19	DnaJ (Hsp40) homolog, subfamily C, member 10	protein-coding
404-36	chr2	183485646	183486048	+	Intergenic	MamGypLTR1c|LTR|Gypsy	-94921	DNAJC10	ERdj5|JPDI|MTHr|PDIA19	DnaJ (Hsp40) homolog, subfamily C, member 10	protein-coding
639-22	chr2	183483197	183483834	+	Intergenic	L2c|LINE|L2	-95943	PDE1A	CAM-PDE-1A|HCAM-1|HCAM1|HSPDE1A	phosphodiesterase 1A, calmodulin-dependent	protein-coding
414-31	chr3	183483219	183483631	+	intron (NM_018023, intron 15 of 30)	intron (NM_018023, intron 15 of 30)	59968	MAP6D1	MAPO6D1|SL21	MAP6 domain containing 1	protein-coding
968-5	chr4	183442056	183443022	+	intron (NM_001080477, intron 2 of 26)	intron (NM_001080477, intron 2 of 26)	197402	TENM3	MCOPCB9|ODZ3|TNM3|Ten-m3	teneurin transmembrane protein 3	protein-coding
681-13	chr3	183403830	183404509	+	Intergenic	LTR48B|LTR|ERV1	-11437	YEATS2	-	YEATS domain containing 2	protein-coding
692-22	chr4	183388280	183388970	+	intron (NM_001080477, intron 2 of 26)	intron (NM_001080477, intron 2 of 26)	143488	TENM3	MCOPCB9|ODZ3|TNM3|Ten-m3	teneurin transmembrane protein 3	protein-coding
400-21	chr1	183256421	183256819	+	intron (NM_015039, intron 4 of 10)	intron (NM_015039, intron 4 of 10)	17389	NMNAT2	C1orf15|PNAT2	nicotinamide nucleotide adenylyltransferase 2	protein-coding
419-2	chr1	183199320	183199737	+	intron (NM_005562, intron 11 of 22)	intron (NM_005562, intron 11 of 22)	44354	LAMC2	B2T|BM600|CSF|EBR2|EBR2A|LAMB2T|LAMNB2	laminin, gamma 2	protein-coding
618-27	chr4	183175660	183176276	+	Intergenic	Intergenic	-69169	TENM3	MCOPCB9|ODZ3|TNM3|Ten-m3	teneurin transmembrane protein 3	protein-coding
792-11	chr4	183174538	183175328	+	Intergenic	Intergenic	-70204	TENM3	MCOPCB9|ODZ3|TNM3|Ten-m3	teneurin transmembrane protein 3	protein-coding
412-33	chr4	183163936	183164346	+	Intergenic	L2|LINE|L2	73695	MIR1305	MIRN1305|hsa-mir-1305	microRNA 1305	ncRNA
781-15	chr4	183161218	183161997	+	Intergenic	Intergenic	71161	MIR1305	MIRN1305|hsa-mir-1305	microRNA 1305	ncRNA
407-35	chr2	183117292	183117697	+	intron (NM_001003683, intron 3 of 14)	intron (NM_001003683, intron 3 of 14)	-10704	PDE1A	CAM-PDE-1A|HCAM-1|HCAM1|HSPDE1A	phosphodiesterase 1A, calmodulin-dependent	protein-coding
1084-2	chr1	183116123	183117205	+	Intergenic	Intergenic	-38510	LAMC2	B2T|BM600|CSF|EBR2|EBR2A|LAMB2T|LAMNB2	laminin, gamma 2	protein-coding
849	chr1	183115119	183115966	+	TTS (NM_002293)	TTS (NM_002293)	-39632	LAMC2	B2T|BM600|CSF|EBR2|EBR2A|LAMB2T|LAMNB2	laminin, gamma 2	protein-coding
597-2	chr1	183112960	183113555	+	3' UTR (NM_002293, exon 28 of 28)	3' UTR (NM_002293, exon 28 of 28)	-41917	LAMC2	B2T|BM600|CSF|EBR2|EBR2A|LAMB2T|LAMNB2	laminin, gamma 2	protein-coding
456-2	chr1	183055923	183056377	+	intron (NM_002293, intron 1 of 27)	MIR3|SINE|MIR	63555	LAMC1	LAMB2	laminin, gamma 1 (formerly LAMB2)	protein-coding
404-5	chr1	183012750	183013152	+	intron (NM_002293, intron 1 of 27)	intron (NM_002293, intron 1 of 27)	20356	LAMC1	LAMB2	laminin, gamma 1 (formerly LAMB2)	protein-coding
713-2	chr1	182994772	182995483	+	intron (NM_002293, intron 1 of 27)	intron (NM_002293, intron 1 of 27)	2532	LAMC1	LAMB2	laminin, gamma 1 (formerly LAMB2)	protein-coding
554-3	chr1	182988242	182988794	+	Intergenic	Intergenic	-4077	LAMC1	LAMB2	laminin, gamma 1 (formerly LAMB2)	protein-coding
437-8	chr1	182940656	182941091	+	Intergenic	Intergenic	-18320	SHCBP1L	C1orf14|GE36	SHC SH2-domain binding protein 1-like	protein-coding
1322	chr1	182937751	182939071	+	Intergenic	L2c|LINE|L2	-15858	SHCBP1L	C1orf14|GE36	SHC SH2-domain binding protein 1-like	protein-coding
618-3	chr1	182860038	182860654	+	Intergenic	L1M1|LINE|L1	51907	DHX9	DDX9|LKP|NDH2|NDHII|RHA	DEAH (Asp-Glu-Ala-His) box helicase 9	protein-coding
2181	chr1	182857599	182859778	+	Intergenic	Intergenic	50249	DHX9	DDX9|LKP|NDH2|NDHII|RHA	DEAH (Asp-Glu-Ala-His) box helicase 9	protein-coding
432-28	chr2	182856154	182856584	+	intron (NM_001261424, intron 2 of 5)	intron (NM_001261424, intron 2 of 5)	5818	PPP1R1C	IPP5	protein phosphatase 1, regulatory (inhibitor) subunit 1C	protein-coding
530-19	chr4	182832596	182833124	+	Intergenic	Intergenic	232808	MGC45800	-	uncharacterized LOC90768	ncRNA
410-32	chr3	182824327	182824735	+	Intergenic	AluSx1|SINE|Alu	-7166	MCCC1	MCC-B|MCCA	methylcrotonoyl-CoA carboxylase 1 (alpha)	protein-coding
977-6	chr2	182796778	182797753	+	Intergenic	Intergenic	-21703	PPP1R1C	IPP5	protein phosphatase 1, regulatory (inhibitor) subunit 1C	protein-coding
712-16	chr3	182643196	182643906	+	Intergenic	MLT1F2|LTR|ERVL-MaLR	54775	DCUN1D1	DCNL1|DCUN1L1|RP42|SCCRO|SCRO|Tes3	DCN1, defective in cullin neddylation 1, domain containing 1	protein-coding
417-38	chr3	182640213	182640628	+	TTS (NM_014616)	TTS (NM_014616)	57906	DCUN1D1	DCNL1|DCUN1L1|RP42|SCCRO|SCRO|Tes3	DCN1, defective in cullin neddylation 1, domain containing 1	protein-coding
470-17	chr3	182639464	182639932	+	TTS (NM_014616)	TTS (NM_014616)	58628	DCUN1D1	DCNL1|DCUN1L1|RP42|SCCRO|SCRO|Tes3	DCN1, defective in cullin neddylation 1, domain containing 1	protein-coding
618-16	chr2	182616923	182617539	+	Intergenic	Intergenic	-71839	NEUROD1	BETA2|BHF-1|MODY6|NEUROD|bHLHa3	neuronal differentiation 1	protein-coding
597-26	chr3	182478572	182479167	+	Intergenic	Intergenic	-32422	ATP11B	ATPIF|ATPIR	ATPase, class VI, type 11B	protein-coding
637-11	chr2	182434066	182434701	+	intron (NM_001160277, intron 2 of 12)	intron (NM_001160277, intron 2 of 12)	87451	CERKL	RP26	ceramide kinase-like	protein-coding
535	chr1	182169407	182169940	+	Intergenic	Intergenic	113523	LINC01344	GS1-122H1.2	long intergenic non-protein coding RNA 1344	ncRNA
448-24	chr3	182168778	182169224	+	intron (NR_040105, intron 2 of 3)	intron (NR_040105, intron 2 of 3)	35149	FLJ46066	-	uncharacterized LOC401103	ncRNA
1007-5	chr3	182163034	182164039	+	Intergenic	Intergenic	40614	FLJ46066	-	uncharacterized LOC401103	ncRNA
1022-6	chr3	181898069	181899089	+	Intergenic	Intergenic	228427	LINC01206	-	long intergenic non-protein coding RNA 1206	ncRNA
587-37	chr3	181836693	181837278	+	Intergenic	Intergenic	166833	LINC01206	-	long intergenic non-protein coding RNA 1206	ncRNA
419-19	chr3	181568830	181569247	+	Intergenic	Intergenic	-101114	LINC01206	-	long intergenic non-protein coding RNA 1206	ncRNA
834-2	chr1	181069052	181069884	+	Intergenic	Intergenic	11830	IER5	SBBI48	immediate early response 5	protein-coding
644-2	chr1	180991809	180992451	+	5' UTR (NM_005819, exon 1 of 8)	5' UTR (NM_005819, exon 1 of 8)	127	STX6	-	syntaxin 6	protein-coding
899	chr1	180865975	180866872	+	Intergenic	Intergenic	-15890	KIAA1614	-	KIAA1614	protein-coding
575-4	chr1	180864703	180865276	+	Intergenic	ERV3-16A3_I-int|LTR|ERVL	-17324	KIAA1614	-	KIAA1614	protein-coding
560-22	chr3	180703148	180703706	+	intron (NR_033721, intron 4 of 4)	intron (NR_033721, intron 4 of 4)	3879	DNAJC19	PAM18|TIM14|TIMM14	DnaJ (Hsp40) homolog, subfamily C, member 19	protein-coding
1482-5	chr3	180701555	180703035	+	non-coding (NR_046073, exon 3 of 3)	non-coding (NR_046073, exon 3 of 3)	5011	DNAJC19	PAM18|TIM14|TIMM14	DnaJ (Hsp40) homolog, subfamily C, member 19	protein-coding
2307	chr3	180699183	180701488	+	3' UTR (NM_005087, exon 17 of 17)	3' UTR (NM_005087, exon 17 of 17)	6971	DNAJC19	PAM18|TIM14|TIMM14	DnaJ (Hsp40) homolog, subfamily C, member 19	protein-coding
421-39	chr3	180698505	180698924	+	3' UTR (NM_005087, exon 17 of 17)	3' UTR (NM_005087, exon 17 of 17)	8592	DNAJC19	PAM18|TIM14|TIMM14	DnaJ (Hsp40) homolog, subfamily C, member 19	protein-coding
735	chr1	180696754	180697487	+	intron (NM_004736, intron 2 of 14)	MER41A|LTR|ERV1	95974	XPR1	SYG1|X3	xenotropic and polytropic retrovirus receptor 1	protein-coding
1390-5	chr3	180696163	180697551	+	3' UTR (NM_005087, exon 17 of 17)	3' UTR (NM_005087, exon 17 of 17)	10449	DNAJC19	PAM18|TIM14|TIMM14	DnaJ (Hsp40) homolog, subfamily C, member 19	protein-coding
568-23	chr5	180687723	180688289	+	promoter-TSS (NR_102762)	promoter-TSS (NR_102762)	113	TRIM52	RNF102	tripartite motif containing 52	protein-coding
492-20	chr5	180687045	180687535	+	promoter-TSS (NR_102762)	promoter-TSS (NR_102762)	829	TRIM52	RNF102	tripartite motif containing 52	protein-coding
902-8	chr5	180686067	180686967	+	intron (NM_032765, intron 1 of 1)	intron (NM_032765, intron 1 of 1)	1602	TRIM52	RNF102	tripartite motif containing 52	protein-coding
804-9	chr5	180685113	180685915	+	TTS (NR_109909)	TTS (NR_109909)	2605	TRIM52	RNF102	tripartite motif containing 52	protein-coding
659-26	chr5	180673126	180673783	+	promoter-TSS (NR_109909)	promoter-TSS (NR_109909)	-87	CTC-338M12.4	-	uncharacterized LOC101928649	ncRNA
735-16	chr5	180663837	180664570	+	intron (NM_006098, intron 7 of 7)	AluJr|SINE|Alu	4686	SNORD96A	U96A	small nucleolar RNA, C/D box 96A	snoRNA
2788	chr5	180660967	180663753	+	exon (NM_201627, exon 8 of 8)	exon (NM_201627, exon 8 of 8)	6529	SNORD96A	U96A	small nucleolar RNA, C/D box 96A	snoRNA
509-2	chr1	180660311	180660818	+	intron (NM_004736, intron 2 of 14)	intron (NM_004736, intron 2 of 14)	59418	XPR1	SYG1|X3	xenotropic and polytropic retrovirus receptor 1	protein-coding
494-2	chr1	180656773	180657265	+	intron (NM_004736, intron 2 of 14)	intron (NM_004736, intron 2 of 14)	55873	XPR1	SYG1|X3	xenotropic and polytropic retrovirus receptor 1	protein-coding
623-18	chr5	180634449	180635070	+	Intergenic	tRNA-Lys-AAG|tRNA|tRNA	-2466	TRIM7	GNIP|RNF90	tripartite motif containing 7	protein-coding
670-25	chr5	180618476	180619144	+	promoter-TSS (NR_108031)	promoter-TSS (NR_108031)	98	LOC102577426	-	uncharacterized LOC102577426	ncRNA
485-31	chr5	180596496	180596979	+	Intergenic	Intergenic	14794	OR2V2	OR2V3|OST713	olfactory receptor, family 2, subfamily V, member 2	protein-coding
670-4	chr1	180529885	180530553	+	Intergenic	Intergenic	-58197	ACBD6	-	acyl-CoA binding domain containing 6	protein-coding
447-5	chr1	180529315	180529760	+	Intergenic	Intergenic	-57515	ACBD6	-	acyl-CoA binding domain containing 6	protein-coding
423-34	chr5	180529228	180529649	+	Intergenic	Intergenic	22866	OR2V1	OR2V1P|OST265	olfactory receptor, family 2, subfamily V, member 1	protein-coding
462-18	chr2	180439005	180439465	+	intron (NM_152520, intron 3 of 9)	intron (NM_152520, intron 3 of 9)	11398	ZNF385B	ZNF533	zinc finger protein 385B	protein-coding
599-28	chr5	180325689	180326286	+	promoter-TSS (NM_001159708)	promoter-TSS (NM_001159708)	-90	BTNL8	BTN9.2	butyrophilin-like 8	protein-coding
668-22	chr5	180258281	180258947	+	promoter-TSS (NR_045680)	promoter-TSS (NR_045680)	4	HEIH	HCCAT2|LINC-HEIH|LINC00848|lncRNA-HEIH	hepatocellular carcinoma up-regulated EZH2-associated long non-coding RNA	ncRNA
456-34	chr5	180237475	180237929	+	promoter-TSS (NM_001114618)	promoter-TSS (NM_001114618)	-565	MGAT1	GLCNAC-TI|GLCT1|GLYT1|GNT-1|GNT-I|MGAT	mannosyl (alpha-1,3-)-glycoprotein beta-1,2-N-acetylglucosaminyltransferase	protein-coding
657-28	chr5	180229386	180230041	+	5' UTR (NM_002406, exon 1 of 2)	5' UTR (NM_002406, exon 1 of 2)	335	MGAT1	GLCNAC-TI|GLCT1|GLYT1|GNT-1|GNT-I|MGAT	mannosyl (alpha-1,3-)-glycoprotein beta-1,2-N-acetylglucosaminyltransferase	protein-coding
792-13	chr5	180131205	180131995	+	Intergenic	Intergenic	35458	OR2Y1	OR5-2	olfactory receptor, family 2, subfamily Y, member 1	protein-coding
418-43	chr5	180009169	180009585	+	Intergenic	AluSc|SINE|Alu	9110	SCGB3A1	HIN-1|HIN1|LU105|PnSP-2|UGRP2	secretoglobin, family 3A, member 1	protein-coding
775-10	chr5	180008153	180008926	+	Intergenic	Intergenic	9948	SCGB3A1	HIN-1|HIN1|LU105|PnSP-2|UGRP2	secretoglobin, family 3A, member 1	protein-coding
756-16	chr5	180006360	180007114	+	Intergenic	AluJb|SINE|Alu	11750	SCGB3A1	HIN-1|HIN1|LU105|PnSP-2|UGRP2	secretoglobin, family 3A, member 1	protein-coding
892-13	chr5	179975377	179976267	+	intron (NM_015455, intron 2 of 11)	intron (NM_015455, intron 2 of 11)	42665	SCGB3A1	HIN-1|HIN1|LU105|PnSP-2|UGRP2	secretoglobin, family 3A, member 1	protein-coding
1146-4	chr5	179921052	179922196	+	5' UTR (NM_015455, exon 1 of 12)	5' UTR (NM_015455, exon 1 of 12)	207	CNOT6	CCR4|Ccr4a	CCR4-NOT transcription complex, subunit 6	protein-coding
440-49	chr5	179916639	179917077	+	Intergenic	AluJb|SINE|Alu	-4559	CNOT6	CCR4|Ccr4a	CCR4-NOT transcription complex, subunit 6	protein-coding
646-20	chr5	179912702	179913346	+	Intergenic	Intergenic	-8393	CNOT6	CCR4|Ccr4a	CCR4-NOT transcription complex, subunit 6	protein-coding
444-36	chr5	179911371	179911813	+	Intergenic	Intergenic	-9825	CNOT6	CCR4|Ccr4a	CCR4-NOT transcription complex, subunit 6	protein-coding
407-7	chr1	179900996	179901401	+	Intergenic	Intergenic	-22710	CEP350	CAP350|GM133	centrosomal protein 350kDa	protein-coding
1354-2	chr1	179899346	179900698	+	Intergenic	Intergenic	-23886	CEP350	CAP350|GM133	centrosomal protein 350kDa	protein-coding
671-3	chr1	179866285	179866954	+	intron (NM_001267578, intron 3 of 9)	intron (NM_001267578, intron 3 of 9)	15442	TOR1AIP1	LAP1|LAP1B	torsin A interacting protein 1	protein-coding
480	chr1	179829615	179830093	+	3' UTR (NM_022347, exon 3 of 3)	3' UTR (NM_022347, exon 3 of 3)	17087	TOR1AIP2	IFRG15|LULL1|NET9	torsin A interacting protein 2	protein-coding
767-14	chr5	179726656	179727421	+	TTS (NM_005110)	TTS (NM_005110)	-7967	MAPK9	JNK-55|JNK2|JNK2A|JNK2ALPHA|JNK2B|JNK2BETA|PRKM9|SAPK|SAPK1a|p54a|p54aSAPK	mitogen-activated protein kinase 9	protein-coding
659-23	chr3	179514747	179515404	+	3' UTR (NM_016559, exon 15 of 15)	3' UTR (NM_016559, exon 15 of 15)	-100907	LOC101928790	-	uncharacterized LOC101928790	ncRNA
1317-3	chr3	179509848	179511163	+	Intergenic	L2a|LINE|L2	-105477	LOC101928790	-	uncharacterized LOC101928790	ncRNA
890-7	chr3	179482506	179483394	+	intron (NM_003940, intron 18 of 20)	intron (NM_003940, intron 18 of 20)	112017	USP13	ISOT3|IsoT-3	ubiquitin specific peptidase 13 (isopeptidase T-3)	protein-coding
435-33	chr3	179400366	179400799	+	intron (NM_003940, intron 2 of 20)	L1ME3C|LINE|L1	29649	USP13	ISOT3|IsoT-3	ubiquitin specific peptidase 13 (isopeptidase T-3)	protein-coding
425-30	chr3	179399269	179399692	+	intron (NM_003940, intron 1 of 20)	LTR6A|LTR|ERV1	28547	USP13	ISOT3|IsoT-3	ubiquitin specific peptidase 13 (isopeptidase T-3)	protein-coding
588-21	chr3	179372956	179373542	+	intron (NM_003940, intron 1 of 20)	intron (NM_003940, intron 1 of 20)	2316	USP13	ISOT3|IsoT-3	ubiquitin specific peptidase 13 (isopeptidase T-3)	protein-coding
475-21	chr2	179343119	179343592	+	promoter-TSS (NM_001135212)	promoter-TSS (NM_001135212)	0	FKBP7	FKBP23|PPIase	FK506 binding protein 7	protein-coding
603-19	chr3	179331633	179332234	+	intron (NM_001199957, intron 1 of 3)	intron (NM_001199957, intron 1 of 3)	9358	NDUFB5	CISGDH|SGDH	NADH dehydrogenase (ubiquinone) 1 beta subcomplex, 5, 16kDa	protein-coding
596	chr1	179329141	179329735	+	Intergenic	MLT1A1|LTR|ERVL-MaLR	-5417	AXDND1	C1orf125	axonemal dynein light chain domain containing 1	protein-coding
544-14	chr2	179315619	179316161	+	promoter-TSS (NM_001139518)	promoter-TSS (NM_001139518)	68	PRKRA	DYT16|PACT|RAX	protein kinase, interferon-inducible double stranded RNA dependent activator	protein-coding
402-23	chr2	179293594	179293994	+	intron (NR_110204, intron 2 of 4)	AluJo|SINE|Alu	15408	LOC101927027	-	uncharacterized LOC101927027	ncRNA
457-4	chr1	179291439	179291894	+	intron (NM_001252511, intron 2 of 14)	intron (NM_001252511, intron 2 of 14)	28817	SOAT1	ACACT|ACAT|ACAT-1|ACAT1|SOAT|STAT	sterol O-acyltransferase 1	protein-coding
1117-5	chr5	179285563	179286678	+	promoter-TSS (NM_016175)	promoter-TSS (NM_016175)	-280	C5orf45	-	chromosome 5 open reading frame 45	protein-coding
467-18	chr2	179283834	179284299	+	intron (NR_110206, intron 1 of 2)	intron (NR_110206, intron 1 of 2)	5680	LOC101927027	-	uncharacterized LOC101927027	ncRNA
5064	chr5	179263243	179268305	+	TTS (NM_003900)	TTS (NM_003900)	17932	SQSTM1	A170|OSIL|PDB3|ZIP3|p60|p62|p62B	sequestosome 1	protein-coding
3016	chr5	179257089	179260103	+	intron (NM_001142299, intron 6 of 8)	AluSx|SINE|Alu	10754	SQSTM1	A170|OSIL|PDB3|ZIP3|p60|p62|p62B	sequestosome 1	protein-coding
486-27	chr5	179256032	179256516	+	intron (NM_001142299, intron 6 of 8)	intron (NM_001142299, intron 6 of 8)	8432	SQSTM1	A170|OSIL|PDB3|ZIP3|p60|p62|p62B	sequestosome 1	protein-coding
498-38	chr5	179252759	179253255	+	intron (NM_001142299, intron 6 of 8)	L4|LINE|RTE	5165	SQSTM1	A170|OSIL|PDB3|ZIP3|p60|p62|p62B	sequestosome 1	protein-coding
1146-3	chr5	179248791	179249935	+	intron (NM_003900, intron 1 of 7)	intron (NM_003900, intron 1 of 7)	1521	SQSTM1	A170|OSIL|PDB3|ZIP3|p60|p62|p62B	sequestosome 1	protein-coding
723-18	chr5	179247558	179248279	+	promoter-TSS (NM_003900)	promoter-TSS (NM_003900)	76	SQSTM1	A170|OSIL|PDB3|ZIP3|p60|p62|p62B	sequestosome 1	protein-coding
629-23	chr5	179245829	179246456	+	intron (NM_001142299, intron 2 of 8)	intron (NM_001142299, intron 2 of 8)	-1700	SQSTM1	A170|OSIL|PDB3|ZIP3|p60|p62|p62B	sequestosome 1	protein-coding
1292-2	chr5	179222561	179223851	+	intron (NM_145867, intron 4 of 4)	CpG-21540	2140	MIR1229	MIRN1229|hsa-mir-1229	microRNA 1229	ncRNA
1417-2	chr5	179158628	179160043	+	promoter-TSS (NM_014757)	promoter-TSS (NM_014757)	-516	MAML1	Mam-1|Mam1	mastermind-like 1 (Drosophila)	protein-coding
441-25	chr2	179146858	179147297	+	intron (NM_001201481, intron 1 of 23)	intron (NM_001201481, intron 1 of 23)	-37894	OSBPL6	ORP6	oxysterol binding protein-like 6	protein-coding
406-24	chr2	179138366	179138770	+	intron (NM_001201481, intron 1 of 23)	intron (NM_001201481, intron 1 of 23)	-46403	OSBPL6	ORP6	oxysterol binding protein-like 6	protein-coding
595-18	chr5	179125276	179125869	+	promoter-TSS (NM_001746)	promoter-TSS (NM_001746)	-358	CANX	CNX|IP90|P90	calnexin	protein-coding
746-13	chr5	179105121	179105865	+	TTS (NM_001164444)	TTS (NM_001164444)	2482	CBY3	-	chibby homolog 3 (Drosophila)	protein-coding
576-4	chr1	179064981	179065555	+	TTS (NM_022371)	TTS (NM_022371)	14156	TOR3A	ADIR|ADIR2	torsin family 3, member A	protein-coding
429-5	chr1	179056675	179057102	+	intron (NM_022371, intron 3 of 5)	MER5A|DNA|hAT-Charlie	5776	TOR3A	ADIR|ADIR2	torsin family 3, member A	protein-coding
908	chr1	179055635	179056541	+	intron (NM_022371, intron 3 of 5)	intron (NM_022371, intron 3 of 5)	4976	TOR3A	ADIR|ADIR2	torsin family 3, member A	protein-coding
417	chr1	179055111	179055526	+	intron (NM_022371, intron 3 of 5)	intron (NM_022371, intron 3 of 5)	4206	TOR3A	ADIR|ADIR2	torsin family 3, member A	protein-coding
742-3	chr1	179050822	179051562	+	promoter-TSS (NM_022371)	promoter-TSS (NM_022371)	80	TOR3A	ADIR|ADIR2	torsin family 3, member A	protein-coding
995-9	chr5	179050212	179051205	+	promoter-TSS (NM_005520)	promoter-TSS (NM_005520)	3	HNRNPH1	HNRPH|HNRPH1|hnRNPH	heterogeneous nuclear ribonucleoprotein H1 (H)	protein-coding
1027-6	chr5	179039461	179040486	+	Intergenic	LTR6A|LTR|ERV1	10738	HNRNPH1	HNRPH|HNRPH1|hnRNPH	heterogeneous nuclear ribonucleoprotein H1 (H)	protein-coding
975-3	chr5	179037133	179038106	+	TTS (NM_025158)	TTS (NM_025158)	13092	HNRNPH1	HNRPH|HNRPH1|hnRNPH	heterogeneous nuclear ribonucleoprotein H1 (H)	protein-coding
821-10	chr5	179035975	179036794	+	exon (NM_025158, exon 18 of 18)	exon (NM_025158, exon 18 of 18)	14327	HNRNPH1	HNRPH|HNRPH1|hnRNPH	heterogeneous nuclear ribonucleoprotein H1 (H)	protein-coding
1256-5	chr5	179034406	179035660	+	intron (NM_001040452, intron 17 of 17)	intron (NM_001040452, intron 17 of 17)	15678	HNRNPH1	HNRPH|HNRPH1|hnRNPH	heterogeneous nuclear ribonucleoprotein H1 (H)	protein-coding
454-21	chr2	179004966	179005418	+	Intergenic	L1MD|LINE|L1	28010	RBM45	DRB1	RNA binding motif protein 45	protein-coding
478-5	chr1	178994709	178995185	+	promoter-TSS (NM_014864)	promoter-TSS (NM_014864)	-127	FAM20B	gxk1	family with sequence similarity 20, member B	protein-coding
783-9	chr5	178986269	178987050	+	promoter-TSS (NM_001040451)	promoter-TSS (NM_001040451)	-34	RUFY1	RABIP4|ZFYVE12	RUN and FYVE domain containing 1	protein-coding
599-22	chr2	178935275	178935872	+	intron (NM_001077197, intron 2 of 20)	intron (NM_001077197, intron 2 of 20)	1909	PDE11A	PPNAD2	phosphodiesterase 11A	protein-coding
508-17	chr3	178864955	178865461	+	Intergenic	Intergenic	-1103	PIK3CA	CLOVE|CWS5|MCAP|MCM|MCMTC|PI3K|p110-alpha	phosphatidylinositol-4,5-bisphosphate 3-kinase, catalytic subunit alpha	protein-coding
451-28	chr2	178759199	178759648	+	intron (NM_001077358, intron 3 of 18)	MER49|LTR|ERV1	-5957	PDE11A	PPNAD2	phosphodiesterase 11A	protein-coding
478-29	chr3	178754117	178754593	+	intron (NM_152240, intron 3 of 6)	intron (NM_152240, intron 3 of 6)	35301	ZMAT3	PAG608|WIG-1|WIG1	zinc finger, matrin-type 3	protein-coding
485-26	chr3	178689475	178689958	+	Intergenic	Intergenic	99940	ZMAT3	PAG608|WIG-1|WIG1	zinc finger, matrin-type 3	protein-coding
505-5	chr1	178665027	178665530	+	Intergenic	(TAGA)n|Simple_repeat|Simple_repeat	18394	MIR4424	-	microRNA 4424	ncRNA
786-7	chr2	178417104	178417888	+	promoter-TSS (NM_152517)	promoter-TSS (NM_152517)	28	TTC30B	IFT70|fleer	tetratricopeptide repeat domain 30B	protein-coding
437-7	chr1	178244654	178245089	+	intron (NM_170692, intron 1 of 17)	intron (NM_170692, intron 1 of 17)	-65735	RASAL2	NGAP	RAS protein activator like 2	protein-coding
588-20	chr3	178223567	178224153	+	Intergenic	Intergenic	-30226	KCNMB2	-	potassium large conductance calcium-activated channel, subfamily M, beta member 2	protein-coding
587-2	chr1	178161932	178162517	+	intron (NM_170692, intron 1 of 17)	intron (NM_170692, intron 1 of 17)	-99096	RASAL2-AS1	-	RASAL2 antisense RNA 1	ncRNA
423-28	chr3	178142488	178142909	+	intron (NR_046786, intron 1 of 2)	L1PREC2|LINE|L1	5709	LINC01014	KCNMB2-IT1	long intergenic non-protein coding RNA 1014	ncRNA
846-11	chr2	178137867	178138711	+	Intergenic	MIRb|SINE|MIR	-8430	NFE2L2	NRF2	nuclear factor, erythroid 2-like 2	protein-coding
581-16	chr2	178132940	178133519	+	Intergenic	Intergenic	-3370	NFE2L2	NRF2	nuclear factor, erythroid 2-like 2	protein-coding
654-13	chr2	178131072	178131724	+	Intergenic	Intergenic	-1539	NFE2L2	NRF2	nuclear factor, erythroid 2-like 2	protein-coding
733-14	chr2	178129449	178130180	+	promoter-TSS (NM_006164)	promoter-TSS (NM_006164)	45	NFE2L2	NRF2	nuclear factor, erythroid 2-like 2	protein-coding
687-15	chr2	178117991	178118676	+	intron (NM_006164, intron 1 of 4)	intron (NM_006164, intron 1 of 4)	2405	MIR3128	-	microRNA 3128	ncRNA
477-20	chr2	178110869	178111344	+	intron (NM_006164, intron 1 of 4)	intron (NM_006164, intron 1 of 4)	9632	MIR3128	-	microRNA 3128	ncRNA
1251-3	chr2	178106902	178108151	+	intron (NM_006164, intron 1 of 4)	intron (NM_006164, intron 1 of 4)	13212	MIR3128	-	microRNA 3128	ncRNA
451-27	chr2	178103233	178103682	+	intron (NM_006164, intron 1 of 4)	intron (NM_006164, intron 1 of 4)	17281	MIR3128	-	microRNA 3128	ncRNA
1365	chr2	178100319	178101682	+	intron (NM_006164, intron 1 of 4)	intron (NM_006164, intron 1 of 4)	19738	MIR3128	-	microRNA 3128	ncRNA
466-24	chr3	178100143	178100607	+	Intergenic	Intergenic	-36614	LINC01014	KCNMB2-IT1	long intergenic non-protein coding RNA 1014	ncRNA
413-36	chr2	178099656	178100067	+	intron (NM_006164, intron 1 of 4)	AluSx|SINE|Alu	20877	MIR3128	-	microRNA 3128	ncRNA
408-40	chr2	178099163	178099569	+	intron (NM_006164, intron 1 of 4)	intron (NM_006164, intron 1 of 4)	21372	MIR3128	-	microRNA 3128	ncRNA
414-21	chr2	178098023	178098435	+	intron (NM_006164, intron 2 of 4)	MIR|SINE|MIR	20775	MIR4444-1	MIR4444|hsa-mir-4444-1	microRNA 4444-1	ncRNA
8075	chr2	178086608	178094681	+	Intergenic	AluY|SINE|Alu	13190	MIR4444-1	MIR4444|hsa-mir-4444-1	microRNA 4444-1	ncRNA
471-20	chr2	178076990	178077459	+	promoter-TSS (NM_194247)	promoter-TSS (NM_194247)	-198	HNRNPA3	2610510D13Rik|D10S102|FBRNP|HNRPA3	heterogeneous nuclear ribonucleoprotein A3	protein-coding
647-20	chr3	178038105	178038750	+	Intergenic	Intergenic	-98562	LINC01014	KCNMB2-IT1	long intergenic non-protein coding RNA 1014	ncRNA
438-39	chr5	177659354	177659790	+	non-coding (NR_103509, exon 1 of 10)	non-coding (NR_103509, exon 1 of 10)	251	PHYKPL	AGXT2L2|PHLU	5-phosphohydroxy-L-lysine phospho-lyase	protein-coding
576-28	chr5	177640026	177640600	+	intron (NR_103508, intron 7 of 9)	intron (NR_103508, intron 7 of 9)	8805	HNRNPAB	ABBP1|HNRPAB	heterogeneous nuclear ribonucleoprotein A/B	protein-coding
1328-3	chr5	177638501	177639827	+	TTS (NM_031266)	TTS (NM_031266)	7656	HNRNPAB	ABBP1|HNRPAB	heterogeneous nuclear ribonucleoprotein A/B	protein-coding
1215-5	chr5	177636903	177638116	+	intron (NM_031266, intron 7 of 7)	MIRb|SINE|MIR	6001	HNRNPAB	ABBP1|HNRPAB	heterogeneous nuclear ribonucleoprotein A/B	protein-coding
419-26	chr5	177634733	177635150	+	TTS (NR_103509)	TTS (NR_103509)	3433	HNRNPAB	ABBP1|HNRPAB	heterogeneous nuclear ribonucleoprotein A/B	protein-coding
1209-5	chr5	177632062	177633269	+	intron (NM_004499, intron 2 of 6)	intron (NM_004499, intron 2 of 6)	1157	HNRNPAB	ABBP1|HNRPAB	heterogeneous nuclear ribonucleoprotein A/B	protein-coding
708-18	chr5	177631247	177631953	+	promoter-TSS (NM_031266)	promoter-TSS (NM_031266)	92	HNRNPAB	ABBP1|HNRPAB	heterogeneous nuclear ribonucleoprotein A/B	protein-coding
850-7	chr5	177580110	177580958	+	exon (NM_017838, exon 2 of 4)	exon (NM_017838, exon 2 of 4)	427	NHP2	DKCB2|NHP2P|NOLA2	NHP2 ribonucleoprotein	protein-coding
809-7	chr5	177578990	177579797	+	intron (NM_017838, intron 2 of 3)	L2c|LINE|L2	1568	NHP2	DKCB2|NHP2P|NOLA2	NHP2 ribonucleoprotein	protein-coding
450-34	chr5	177578316	177578764	+	intron (NM_017838, intron 2 of 3)	intron (NM_017838, intron 2 of 3)	2421	NHP2	DKCB2|NHP2P|NOLA2	NHP2 ribonucleoprotein	protein-coding
811-10	chr5	177576622	177577431	+	intron (NM_001034833, intron 2 of 2)	MER102b|DNA|hAT-Charlie	3935	NHP2	DKCB2|NHP2P|NOLA2	NHP2 ribonucleoprotein	protein-coding
880-8	chr3	177569420	177570298	+	Intergenic	Intergenic	410150	LINC00578	-	long intergenic non-protein coding RNA 578	ncRNA
446-40	chr5	177557638	177558082	+	promoter-TSS (NM_001288795)	promoter-TSS (NM_001288795)	-102	RMND5B	GID2|GID2B	required for meiotic nuclear division 5 homolog B (S. cerevisiae)	protein-coding
415-32	chr2	177419046	177419459	+	Intergenic	Intergenic	46528	MIR1246	MIRN1246|hsa-mir-1246	microRNA 1246	ncRNA
582-22	chr4	177223333	177223913	+	Intergenic	Intergenic	-17467	SPCS3	PRO3567|SPC22/23|SPC3|YLR066W	signal peptidase complex subunit 3 homolog (S. cerevisiae)	protein-coding
659-20	chr2	177133884	177134541	+	promoter-TSS (NM_006554)	promoter-TSS (NM_006554)	89	MTX2	-	metaxin 2	protein-coding
566-13	chr3	177077535	177078099	+	Intergenic	Intergenic	65587	LINC00501	-	long intergenic non-protein coding RNA 501	ncRNA
484-25	chr3	177074755	177075237	+	Intergenic	L2a|LINE|L2	62766	LINC00501	-	long intergenic non-protein coding RNA 501	ncRNA
709-19	chr3	177063260	177063967	+	Intergenic	Intergenic	51383	LINC00501	-	long intergenic non-protein coding RNA 501	ncRNA
735-11	chr3	177061409	177062142	+	Intergenic	Intergenic	49545	LINC00501	-	long intergenic non-protein coding RNA 501	ncRNA
508-21	chr5	177039065	177039571	+	Intergenic	Intergenic	12199	B4GALT7	EDSP1|XGALT1|XGPT1	xylosylprotein beta 1,4-galactosyltransferase, polypeptide 7	protein-coding
1153-3	chr5	177037807	177038958	+	Intergenic	Intergenic	11263	B4GALT7	EDSP1|XGALT1|XGPT1	xylosylprotein beta 1,4-galactosyltransferase, polypeptide 7	protein-coding
476-26	chr5	177036501	177036975	+	3' UTR (NM_007255, exon 6 of 6)	3' UTR (NM_007255, exon 6 of 6)	9619	B4GALT7	EDSP1|XGALT1|XGPT1	xylosylprotein beta 1,4-galactosyltransferase, polypeptide 7	protein-coding
635-24	chr3	177017887	177018520	+	intron (NR_047465, intron 1 of 1)	intron (NR_047465, intron 1 of 1)	5973	LINC00501	-	long intergenic non-protein coding RNA 501	ncRNA
416-26	chr3	177000248	177000662	+	Intergenic	MIRc|SINE|MIR	-11775	LINC00501	-	long intergenic non-protein coding RNA 501	ncRNA
782-13	chr5	176943731	176944511	+	promoter-TSS (NM_016222)	promoter-TSS (NM_016222)	-154	DDX41	ABS	DEAD (Asp-Glu-Ala-Asp) box polypeptide 41	protein-coding
528-24	chr5	176924276	176924802	+	promoter-TSS (NM_213636)	promoter-TSS (NM_213636)	67	PDLIM7	LMP1|LMP3	PDZ and LIM domain 7 (enigma)	protein-coding
511-35	chr5	176911471	176911980	+	intron (NR_103804, intron 10 of 12)	L2a|LINE|L2	-11031	DBN1	D0S117E	drebrin 1	protein-coding
1642	chr5	176882231	176883871	+	TTS (NM_080881)	TTS (NM_080881)	7725	PRR7	-	proline rich 7 (synaptic)	protein-coding
739-15	chr5	176881210	176881947	+	intron (NM_030567, intron 2 of 3)	CpG	6252	PRR7	-	proline rich 7 (synaptic)	protein-coding
1143-5	chr5	176873119	176874260	+	promoter-TSS (NM_001174101)	promoter-TSS (NM_001174101)	-107	PRR7	-	proline rich 7 (synaptic)	protein-coding
1646-2	chr5	176870376	176872020	+	intron (NR_038916, intron 1 of 2)	intron (NR_038916, intron 1 of 2)	-2598	PRR7	-	proline rich 7 (synaptic)	protein-coding
671-23	chr5	176852731	176853400	+	promoter-TSS (NM_002082)	promoter-TSS (NM_002082)	-622	GRK6	GPRK6	G protein-coupled receptor kinase 6	protein-coding
663-11	chr3	176768273	176768934	+	intron (NM_024665, intron 5 of 15)	intron (NM_024665, intron 5 of 15)	146445	TBL1XR1	C21|DC42|IRA1|TBLR1	transducin (beta)-like 1 X-linked receptor 1	protein-coding
1676-4	chr5	176733784	176735458	+	TTS (NM_013237)	TTS (NM_013237)	3858	PRELID1	PRELI|PX19|SBBI12	PRELI domain containing 1	protein-coding
1284	chr3	176732225	176733507	+	Intergenic	HAL1b|LINE|L1	182182	TBL1XR1	C21|DC42|IRA1|TBLR1	transducin (beta)-like 1 X-linked receptor 1	protein-coding
466-28	chr5	176730738	176731202	+	promoter-TSS (NM_001031677)	promoter-TSS (NM_001031677)	207	PRELID1	PRELI|PX19|SBBI12	PRELI domain containing 1	protein-coding
1059-5	chr5	176728725	176729782	+	non-coding (NR_109789, exon 6 of 8)	non-coding (NR_109789, exon 6 of 8)	1492	RAB24	-	RAB24, member RAS oncogene family	protein-coding
606-18	chr5	176508255	176508859	+	Intergenic	AluSq|SINE|Alu	-5364	FGFR4	CD334|JTK2|TKF	fibroblast growth factor receptor 4	protein-coding
1089-2	chr5	176506853	176507940	+	Intergenic	MIRb|SINE|MIR	-6525	FGFR4	CD334|JTK2|TKF	fibroblast growth factor receptor 4	protein-coding
457-38	chr5	176449508	176449963	+	promoter-TSS (NM_012279)	promoter-TSS (NM_012279)	38	ZNF346	JAZ|Zfp346	zinc finger protein 346	protein-coding
423-33	chr5	176433539	176433960	+	promoter-TSS (NM_016290)	promoter-TSS (NM_016290)	31	UIMC1	RAP80|X2HRIP110	ubiquitin interaction motif containing 1	protein-coding
624-25	chr5	176421736	176422358	+	intron (NM_001199298, intron 1 of 14)	LTR4|LTR|ERV1	11396	UIMC1	RAP80|X2HRIP110	ubiquitin interaction motif containing 1	protein-coding
1288	chr5	176326914	176328200	+	Intergenic	Intergenic	-1224	HK3	HKIII|HXK3	hexokinase 3 (white cell)	protein-coding
586-18	chr5	176325747	176326331	+	intron (NM_002115, intron 1 of 18)	AluJb|SINE|Alu	294	HK3	HKIII|HXK3	hexokinase 3 (white cell)	protein-coding
688-3	chr1	176319068	176319754	+	Intergenic	Intergenic	-112896	PAPPA2	PAPP-A2|PAPP-E|PAPPE|PLAC3	pappalysin 2	protein-coding
653-26	chr5	176264484	176265135	+	intron (NM_133369, intron 1 of 14)	intron (NM_133369, intron 1 of 14)	27249	UNC5A	UNC5H1	unc-5 homolog A (C. elegans)	protein-coding
533-3	chr1	176176503	176177034	+	promoter-TSS (NM_001286644)	promoter-TSS (NM_001286644)	-388	RFWD2	COP1|RNF200	ring finger and WD repeat domain 2, E3 ubiquitin protein ligase	protein-coding
434-29	chr2	176046341	176046773	+	promoter-TSS (NM_001190329)	promoter-TSS (NM_001190329)	-67	ATP5G3	P3	ATP synthase, H+ transporting, mitochondrial Fo complex, subunit C3 (subunit 9)	protein-coding
434-37	chr5	176018839	176019271	+	intron (NM_001171976, intron 30 of 31)	(TGG)n|Simple_repeat|Simple_repeat	18076	GPRIN1	GRIN1	G protein regulated inducer of neurite outgrowth 1	protein-coding
746-12	chr5	175964626	175965370	+	promoter-TSS (NM_014901)	promoter-TSS (NM_014901)	-577	RNF44	-	ring finger protein 44	protein-coding
427-47	chr5	175951622	175952047	+	Intergenic	AluSc5|SINE|Alu	12587	RNF44	-	ring finger protein 44	protein-coding
428-41	chr5	175950940	175951366	+	Intergenic	L1MD2|LINE|L1	13268	RNF44	-	ring finger protein 44	protein-coding
595-2	chr1	175945837	175946430	+	intron (NM_001001740, intron 17 of 18)	intron (NM_001001740, intron 17 of 18)	-8457	SCARNA3	HBI-100	small Cajal body-specific RNA 3	ncRNA
532-27	chr5	175938857	175939387	+	Intergenic	AluSp|SINE|Alu	25299	RNF44	-	ring finger protein 44	protein-coding
735-15	chr5	175936514	175937247	+	3' UTR (NM_014613, exon 11 of 11)	3' UTR (NM_014613, exon 11 of 11)	27541	RNF44	-	ring finger protein 44	protein-coding
558-26	chr5	175893234	175893790	+	intron (NM_014613, intron 1 of 10)	intron (NM_014613, intron 1 of 10)	18156	FAF2	ETEA|UBXD8|UBXN3B	Fas associated factor family member 2	protein-coding
616-3	chr1	175887379	175887993	+	Intergenic	MER67C|LTR|ERV1	49990	SCARNA3	HBI-100	small Cajal body-specific RNA 3	ncRNA
433-43	chr5	175875024	175875455	+	promoter-TSS (NM_014613)	promoter-TSS (NM_014613)	-117	FAF2	ETEA|UBXD8|UBXN3B	Fas associated factor family member 2	protein-coding
530-23	chr5	175816071	175816599	+	promoter-TSS (NM_016391)	promoter-TSS (NM_016391)	551	HIGD2A	RCF1b	HIG1 hypoxia inducible domain family, member 2A	protein-coding
464-31	chr5	175788625	175789087	+	promoter-TSS (NM_020444)	promoter-TSS (NM_020444)	-46	KIAA1191	p60MONOX	KIAA1191	protein-coding
400-294	chr5	175771588	175771986	+	intron (NM_198567, intron 8 of 8)	MSTA|LTR|ERVL-MaLR	17023	KIAA1191	p60MONOX	KIAA1191	protein-coding
735-12	chr4	175602793	175603526	+	intron (NM_006529, intron 6 of 9)	intron (NM_006529, intron 6 of 9)	147307	GLRA3	-	glycine receptor, alpha 3	protein-coding
912-4	chr4	175547251	175548161	+	Intergenic	Intergenic	-103657	HPGD	15-PGDH|PGDH|PGDH1|PHOAR1|SDR36C1	hydroxyprostaglandin dehydrogenase 15-(NAD)	protein-coding
697-18	chr4	175512755	175513450	+	Intergenic	MIR|SINE|MIR	-69053	HPGD	15-PGDH|PGDH|PGDH1|PHOAR1|SDR36C1	hydroxyprostaglandin dehydrogenase 15-(NAD)	protein-coding
454-29	chr4	175501535	175501987	+	Intergenic	Intergenic	-57712	HPGD	15-PGDH|PGDH|PGDH1|PHOAR1|SDR36C1	hydroxyprostaglandin dehydrogenase 15-(NAD)	protein-coding
635-29	chr4	175437702	175438335	+	intron (NM_001256307, intron 2 of 5)	L2b|LINE|L2	6026	HPGD	15-PGDH|PGDH|PGDH1|PHOAR1|SDR36C1	hydroxyprostaglandin dehydrogenase 15-(NAD)	protein-coding
953-9	chr4	175411302	175412253	+	3' UTR (NM_000860, exon 7 of 7)	3' UTR (NM_000860, exon 7 of 7)	32267	HPGD	15-PGDH|PGDH|PGDH1|PHOAR1|SDR36C1	hydroxyprostaglandin dehydrogenase 15-(NAD)	protein-coding
789-8	chr4	175409987	175410774	+	TTS (NM_000860)	TTS (NM_000860)	33664	HPGD	15-PGDH|PGDH|PGDH1|PHOAR1|SDR36C1	hydroxyprostaglandin dehydrogenase 15-(NAD)	protein-coding
566-14	chr4	175408340	175408904	+	Intergenic	LTR33A|LTR|ERVL	35422	HPGD	15-PGDH|PGDH|PGDH1|PHOAR1|SDR36C1	hydroxyprostaglandin dehydrogenase 15-(NAD)	protein-coding
690-24	chr5	175316820	175317508	+	Intergenic	Intergenic	18663	CPLX2	921-L|CPX-2|CPX2|Hfb1	complexin 2	protein-coding
2000-02-01	chr5	175309953	175311951	+	TTS (NM_006650)	TTS (NM_006650)	12451	CPLX2	921-L|CPX-2|CPX2|Hfb1	complexin 2	protein-coding
500-30	chr5	175298523	175299021	+	intron (NM_001008220, intron 1 of 3)	CpG	271	CPLX2	921-L|CPX-2|CPX2|Hfb1	complexin 2	protein-coding
720-11	chr5	175281537	175282255	+	intron (NM_006650, intron 2 of 4)	L2b|LINE|L2	-16605	CPLX2	921-L|CPX-2|CPX2|Hfb1	complexin 2	protein-coding
452-33	chr5	175272902	175273352	+	intron (NM_006650, intron 2 of 4)	intron (NM_006650, intron 2 of 4)	-25374	CPLX2	921-L|CPX-2|CPX2|Hfb1	complexin 2	protein-coding
518-16	chr5	175272069	175272585	+	intron (NM_006650, intron 2 of 4)	L2a|LINE|L2	-26174	CPLX2	921-L|CPX-2|CPX2|Hfb1	complexin 2	protein-coding
495-23	chr5	175270035	175270528	+	intron (NM_006650, intron 2 of 4)	intron (NM_006650, intron 2 of 4)	-28220	CPLX2	921-L|CPX-2|CPX2|Hfb1	complexin 2	protein-coding
664-21	chr5	175253711	175254373	+	intron (NM_006650, intron 2 of 4)	MLT1K|LTR|ERVL-MaLR	30432	CPLX2	921-L|CPX-2|CPX2|Hfb1	complexin 2	protein-coding
414-37	chr5	175241532	175241944	+	intron (NM_006650, intron 2 of 4)	MLT1K|LTR|ERVL-MaLR	18128	CPLX2	921-L|CPX-2|CPX2|Hfb1	complexin 2	protein-coding
673-32	chr5	175223706	175224377	+	intron (NM_006650, intron 1 of 4)	CpG	431	CPLX2	921-L|CPX-2|CPX2|Hfb1	complexin 2	protein-coding
687-18	chr4	175181103	175181788	+	intron (NM_012180, intron 2 of 5)	MIR|SINE|MIR	-23383	CEP44	KIAA1712|PS1TP3	centrosomal protein 44kDa	protein-coding
1070-2	chr1	174981902	174982970	+	non-coding (NR_037606, exon 3 of 3)	non-coding (NR_037606, exon 3 of 3)	10155	MRPS14	DJ262D12.2|HSMRPS14|MRP-S14|S14mt	mitochondrial ribosomal protein S14	protein-coding
427-46	chr5	174961151	174961576	+	Intergenic	Intergenic	55849	SFXN1	-	sideroflexin 1	protein-coding
936-4	chr5	174959115	174960049	+	Intergenic	MER5A|DNA|hAT-Charlie	54068	SFXN1	-	sideroflexin 1	protein-coding
863-7	chr5	174957898	174958759	+	Intergenic	L2a|LINE|L2	52814	SFXN1	-	sideroflexin 1	protein-coding
742-18	chr2	174935749	174936489	+	Intergenic	AluJo|SINE|Alu	-105689	SP3	SPR2	Sp3 transcription factor	protein-coding
528-17	chr2	174934834	174935360	+	Intergenic	MLT1J2|LTR|ERVL-MaLR	-104667	SP3	SPR2	Sp3 transcription factor	protein-coding
643-14	chr4	174933050	174933691	+	Intergenic	Intergenic	-271458	CEP44	KIAA1712|PS1TP3	centrosomal protein 44kDa	protein-coding
487-20	chr2	174932930	174933415	+	Intergenic	AluSz|SINE|Alu	-102742	SP3	SPR2	Sp3 transcription factor	protein-coding
485-27	chr4	174926568	174927051	+	Intergenic	Intergenic	-278019	CEP44	KIAA1712|PS1TP3	centrosomal protein 44kDa	protein-coding
554-2	chr1	174922884	174923436	+	intron (NM_001035230, intron 2 of 3)	intron (NM_001035230, intron 2 of 3)	-10745	RABGAP1L	HHL|TBC1D18	RAB GTPase activating protein 1-like	protein-coding
644-17	chr2	174916233	174916875	+	Intergenic	Intergenic	-86124	SP3	SPR2	Sp3 transcription factor	protein-coding
1024	chr1	174882526	174883548	+	intron (NM_001035230, intron 2 of 3)	intron (NM_001035230, intron 2 of 3)	38381	RABGAP1L	HHL|TBC1D18	RAB GTPase activating protein 1-like	protein-coding
647-3	chr1	174862932	174863577	+	intron (NM_001035230, intron 2 of 3)	intron (NM_001035230, intron 2 of 3)	18598	RABGAP1L	HHL|TBC1D18	RAB GTPase activating protein 1-like	protein-coding
464-28	chr4	174857148	174857610	+	Intergenic	Intergenic	-347449	CEP44	KIAA1712|PS1TP3	centrosomal protein 44kDa	protein-coding
703-16	chr4	174853716	174854417	+	Intergenic	Intergenic	-350762	CEP44	KIAA1712|PS1TP3	centrosomal protein 44kDa	protein-coding
509-22	chr4	174841424	174841931	+	Intergenic	Intergenic	-363151	CEP44	KIAA1712|PS1TP3	centrosomal protein 44kDa	protein-coding
458-25	chr2	174836981	174837437	+	Intergenic	Intergenic	-6779	SP3	SPR2	Sp3 transcription factor	protein-coding
738-14	chr2	174834966	174835702	+	Intergenic	Intergenic	-4904	SP3	SPR2	Sp3 transcription factor	protein-coding
1481	chr2	174829277	174830756	+	5' UTR (NM_001172712, exon 1 of 7)	5' UTR (NM_001172712, exon 1 of 7)	414	SP3	SPR2	Sp3 transcription factor	protein-coding
547-16	chr2	174822176	174822721	+	intron (NM_003111, intron 3 of 6)	intron (NM_003111, intron 3 of 6)	6499	SP3	SPR2	Sp3 transcription factor	protein-coding
680-3	chr1	174805385	174806063	+	intron (NM_014857, intron 19 of 20)	intron (NM_014857, intron 19 of 20)	36689	RABGAP1L	HHL|TBC1D18	RAB GTPase activating protein 1-like	protein-coding
539-18	chr2	174805256	174805793	+	intron (NM_003111, intron 4 of 6)	L2a|LINE|L2	23423	SP3	SPR2	Sp3 transcription factor	protein-coding
587-40	chr4	174799725	174800310	+	Intergenic	Intergenic	348408	HAND2-AS1	DEIN|NBLA00301	HAND2 antisense RNA 1 (head to head)	ncRNA
671-22	chr5	174792406	174793075	+	Intergenic	Intergenic	78423	DRD1	DADR|DRD1A	dopamine receptor D1	protein-coding
1124-3	chr5	174791221	174792343	+	Intergenic	L1MD1|LINE|L1	79381	DRD1	DADR|DRD1A	dopamine receptor D1	protein-coding
661-15	chr5	174790498	174791157	+	Intergenic	HERVL18-int|LTR|ERVL	80336	DRD1	DADR|DRD1A	dopamine receptor D1	protein-coding
400-20	chr1	174781854	174782252	+	intron (NM_014857, intron 19 of 20)	L2a|LINE|L2	13018	RABGAP1L	HHL|TBC1D18	RAB GTPase activating protein 1-like	protein-coding
610-2	chr1	174781075	174781683	+	intron (NM_014857, intron 19 of 20)	intron (NM_014857, intron 19 of 20)	12344	RABGAP1L	HHL|TBC1D18	RAB GTPase activating protein 1-like	protein-coding
511-34	chr5	174780859	174781368	+	Intergenic	Intergenic	90050	DRD1	DADR|DRD1A	dopamine receptor D1	protein-coding
944-8	chr5	174771276	174772218	+	Intergenic	MER77|LTR|ERVL	99416	DRD1	DADR|DRD1A	dopamine receptor D1	protein-coding
716-22	chr2	174768264	174768978	+	Intergenic	Intergenic	60326	SP3	SPR2	Sp3 transcription factor	protein-coding
1501-2	chr2	174766038	174767537	+	Intergenic	Intergenic	62160	SP3	SPR2	Sp3 transcription factor	protein-coding
1210-2	chr2	174763267	174764475	+	Intergenic	Intergenic	65076	SP3	SPR2	Sp3 transcription factor	protein-coding
430-33	chr2	174762143	174762571	+	Intergenic	L2|LINE|L2	66590	SP3	SPR2	Sp3 transcription factor	protein-coding
572	chr1	174711713	174712283	+	intron (NM_014857, intron 17 of 20)	intron (NM_014857, intron 17 of 20)	-57037	RABGAP1L	HHL|TBC1D18	RAB GTPase activating protein 1-like	protein-coding
547-15	chr2	174698814	174699359	+	Intergenic	HAL1|LINE|L1	129861	SP3	SPR2	Sp3 transcription factor	protein-coding
567-11	chr3	174673108	174673673	+	intron (NM_207015, intron 1 of 13)	intron (NM_207015, intron 1 of 13)	96279	NAALADL2	-	N-acetylated alpha-linked acidic dipeptidase-like 2	protein-coding
625-17	chr2	174658479	174659102	+	Intergenic	Intergenic	170157	SP3	SPR2	Sp3 transcription factor	protein-coding
673-24	chr2	174514105	174514776	+	Intergenic	Intergenic	294879	CDCA7	JPO1	cell division cycle associated 7	protein-coding
888-4	chr4	174246493	174247379	+	Intergenic	L4|LINE|RTE	7984	HMGB2	HMG2	high mobility group box 2	protein-coding
628-5	chr1	174236277	174236903	+	intron (NM_014857, intron 7 of 20)	Tigger6b|DNA|TcMar-Tigger	108038	RABGAP1L	HHL|TBC1D18	RAB GTPase activating protein 1-like	protein-coding
518-15	chr5	174159834	174160350	+	Intergenic	Intergenic	8517	MSX2	CRS2|FPP|HOX8|MSH|PFM|PFM1	msh homeobox 2	protein-coding
901-6	chr4	174138710	174139609	+	intron (NM_017423, intron 1 of 11)	intron (NM_017423, intron 1 of 11)	49255	GALNT7	GALNAC-T7|GalNAcT7	polypeptide N-acetylgalactosaminyltransferase 7	protein-coding
400-265	chr4	174135411	174135809	+	intron (NM_017423, intron 1 of 11)	intron (NM_017423, intron 1 of 11)	45706	GALNT7	GALNAC-T7|GalNAcT7	polypeptide N-acetylgalactosaminyltransferase 7	protein-coding
533-31	chr4	174132905	174133436	+	intron (NM_017423, intron 1 of 11)	intron (NM_017423, intron 1 of 11)	43266	GALNT7	GALNAC-T7|GalNAcT7	polypeptide N-acetylgalactosaminyltransferase 7	protein-coding
473-29	chr4	174082115	174082586	+	Intergenic	Intergenic	-7554	GALNT7	GALNAC-T7|GalNAcT7	polypeptide N-acetylgalactosaminyltransferase 7	protein-coding
587-39	chr4	174080737	174081322	+	Intergenic	L2a|LINE|L2	-8875	GALNT7	GALNAC-T7|GalNAcT7	polypeptide N-acetylgalactosaminyltransferase 7	protein-coding
435-26	chr2	174075153	174075586	+	intron (NR_033882, intron 5 of 7)	intron (NR_033882, intron 5 of 7)	71395	MLK7-AS1	-	MLK7 antisense RNA 1	ncRNA
412-32	chr4	174045507	174045917	+	Intergenic	L1MB8|LINE|L1	-44192	GALNT7	GALNAC-T7|GalNAcT7	polypeptide N-acetylgalactosaminyltransferase 7	protein-coding
439-40	chr5	173959425	173959862	+	Intergenic	MIR|SINE|MIR	-191932	MSX2	CRS2|FPP|HOX8|MSH|PFM|PFM1	msh homeobox 2	protein-coding
531-4	chr1	173897606	173898135	+	Intergenic	L2c|LINE|L2	-11354	SERPINC1	AT3|AT3D|ATIII|THPH7	serpin peptidase inhibitor, clade C (antithrombin), member 1	protein-coding
652-14	chr2	173867774	173868424	+	intron (NM_001282901, intron 11 of 24)	intron (NM_001282901, intron 11 of 24)	-72466	ZAK	AZK|MLK7|MLT|MLTK|MRK|mlklak|pk	sterile alpha motif and leucine zipper containing kinase AZK	protein-coding
459-7	chr1	173836945	173837402	+	promoter-TSS (NM_001122770)	promoter-TSS (NM_001122770)	-48	GAS5	NCRNA00030|SNHG2	growth arrest-specific 5 (non-protein coding)	ncRNA
2345	chr1	173830589	173832932	+	promoter-TSS (NR_037605)	promoter-TSS (NR_037605)	-626	GAS5-AS1	-	GAS5 antisense RNA 1	ncRNA
513-5	chr1	173793424	173793935	+	promoter-TSS (NM_033319)	promoter-TSS (NM_033319)	98	CENPL	C1orf155|CENP-L|dJ383J4.3	centromere protein L	protein-coding
991-6	chr4	173646507	173647496	+	intron (NM_001034845, intron 5 of 12)	L2a|LINE|L2	-442903	GALNT7	GALNAC-T7|GalNAcT7	polypeptide N-acetylgalactosaminyltransferase 7	protein-coding
605-17	chr2	173627246	173627849	+	intron (NM_007023, intron 1 of 30)	intron (NM_007023, intron 1 of 30)	-26613	RAPGEF4-AS1	-	RAPGEF4 antisense RNA 1	ncRNA
1155	chr1	173458522	173459675	+	Intergenic	Intergenic	12612	PRDX6	1-Cys|AOP2|HEL-S-128m|NSGPx|PRX|aiPLA2|p29	peroxiredoxin 6	protein-coding
617-20	chr5	173390729	173391344	+	Intergenic	LTR9|LTR|ERV1	-25126	C5orf47	-	chromosome 5 open reading frame 47	protein-coding
1022-5	chr2	173373473	173374493	+	Intergenic	AluSq|SINE|Alu	-46118	PDK1	-	pyruvate dehydrogenase kinase, isozyme 1	protein-coding
836-5	chr2	173372580	173373414	+	Intergenic	Intergenic	-47104	PDK1	-	pyruvate dehydrogenase kinase, isozyme 1	protein-coding
494-22	chr2	173306645	173307137	+	intron (NM_000210, intron 1 of 25)	intron (NM_000210, intron 1 of 25)	14577	ITGA6	CD49f|ITGA6B|VLA-6	integrin, alpha 6	protein-coding
620-23	chr5	173282091	173282709	+	Intergenic	Intergenic	-32931	CPEB4	-	cytoplasmic polyadenylation element binding protein 4	protein-coding
603-15	chr2	173205517	173206118	+	Intergenic	Intergenic	-86497	ITGA6	CD49f|ITGA6B|VLA-6	integrin, alpha 6	protein-coding
400-293	chr5	173193400	173193798	+	Intergenic	Plat_L3|LINE|CR1	-20387	LINC01484	-	long intergenic non-protein coding RNA 1484	ncRNA
473-5	chr1	172855040	172855511	+	Intergenic	Intergenic	164828	TNFSF18	AITRL|GITRL|TL6|hGITRL	tumor necrosis factor (ligand) superfamily, member 18	protein-coding
603-18	chr3	172632062	172632663	+	intron (NM_031955, intron 9 of 10)	intron (NM_031955, intron 9 of 10)	163887	ECT2	ARHGEF31	epithelial cell transforming 2	protein-coding
613	chr1	172583459	172584070	+	Intergenic	AluSg|SINE|Alu	-44421	FASLG	ALPS1B|APT1LG1|APTL|CD178|CD95-L|CD95L|FASL|TNFSF6	Fas ligand (TNF superfamily, member 6)	protein-coding
1442-2	chr5	172567353	172568793	+	Intergenic	Intergenic	-3372	BNIP1	NIP1|SEC20|TRG-8	BCL2/adenovirus E1B 19kDa interacting protein 1	protein-coding
440-41	chr3	172562208	172562646	+	Intergenic	Intergenic	93952	ECT2	ARHGEF31	epithelial cell transforming 2	protein-coding
1671	chr1	172550164	172551833	+	intron (NM_001282751, intron 15 of 21)	intron (NM_001282751, intron 15 of 21)	48740	SUCO	C1orf9|CH1|OPT|SLP1	SUN domain containing ossification factor	protein-coding
917-13	chr3	172543204	172544119	+	Intergenic	Tigger1|DNA|TcMar-Tigger	75186	ECT2	ARHGEF31	epithelial cell transforming 2	protein-coding
886-7	chr3	172542016	172542900	+	Intergenic	L1MC4a|LINE|L1	73983	ECT2	ARHGEF31	epithelial cell transforming 2	protein-coding
400-243	chr3	172541097	172541495	+	Intergenic	L1MC|LINE|L1	72821	ECT2	ARHGEF31	epithelial cell transforming 2	protein-coding
901-7	chr5	172520798	172521697	+	intron (NM_153607, intron 4 of 8)	L1MA9|LINE|L1	37892	CREBRF	C5orf41|LRF	CREB3 regulatory factor	protein-coding
404-4	chr1	172502161	172502563	+	exon (NM_016227, exon 2 of 23)	exon (NM_016227, exon 2 of 23)	104	SUCO	C1orf9|CH1|OPT|SLP1	SUN domain containing ossification factor	protein-coding
406-40	chr5	172495202	172495606	+	intron (NM_001168393, intron 1 of 3)	intron (NM_001168393, intron 1 of 3)	12049	CREBRF	C5orf41|LRF	CREB3 regulatory factor	protein-coding
479-23	chr5	172484216	172484693	+	intron (NM_001168393, intron 1 of 3)	intron (NM_001168393, intron 1 of 3)	1099	CREBRF	C5orf41|LRF	CREB3 regulatory factor	protein-coding
492-19	chr5	172482850	172483340	+	promoter-TSS (NM_001168394)	promoter-TSS (NM_001168394)	-260	CREBRF	C5orf41|LRF	CREB3 regulatory factor	protein-coding
460-33	chr3	172468005	172468463	+	promoter-TSS (NM_001258316)	promoter-TSS (NM_001258316)	-241	ECT2	ARHGEF31	epithelial cell transforming 2	protein-coding
440-5	chr1	172456085	172456523	+	Intergenic	L2c|LINE|L2	-43074	PIGC	GPI2	phosphatidylinositol glycan anchor biosynthesis, class C	protein-coding
640-22	chr3	172428553	172429191	+	5' UTR (NM_001146278, exon 1 of 4)	5' UTR (NM_001146278, exon 1 of 4)	136	NCEH1	AADACL1|NCEH	neutral cholesterol ester hydrolase 1	protein-coding
813-11	chr5	172398336	172399147	+	Intergenic	MIRc|SINE|MIR	-12022	ATP6V0E1	ATP6H|ATP6V0E|M9.2|Vma21|Vma21p	ATPase, H+ transporting, lysosomal 9kDa, V0 subunit e1	protein-coding
443-37	chr5	172385965	172386406	+	promoter-TSS (NM_016093)	promoter-TSS (NM_016093)	186	LOC100268168	-	uncharacterized LOC100268168	ncRNA
518-10	chr3	172344681	172345197	+	Intergenic	MLT1G1|LTR|ERVL-MaLR	84069	NCEH1	AADACL1|NCEH	neutral cholesterol ester hydrolase 1	protein-coding
451-8	chr1	172328032	172328481	+	intron (NM_015569, intron 17 of 20)	intron (NM_015569, intron 17 of 20)	-61572	C1orf105	-	chromosome 1 open reading frame 105	protein-coding
659-4	chr1	172325659	172326316	+	intron (NM_015569, intron 17 of 20)	L1MC4a|LINE|L1	-63841	C1orf105	-	chromosome 1 open reading frame 105	protein-coding
1648-3	chr5	172192635	172194281	+	Intergenic	Intergenic	4745	DUSP1	CL100|HVH1|MKP-1|MKP1|PTPN10	dual specificity phosphatase 1	protein-coding
581-20	chr3	172121008	172121587	+	Intergenic	Intergenic	44949	GHSR	-	growth hormone secretagogue receptor	protein-coding
400-242	chr3	172045681	172046079	+	intron (NM_001135095, intron 11 of 25)	intron (NM_001135095, intron 11 of 25)	120366	GHSR	-	growth hormone secretagogue receptor	protein-coding
695-15	chr2	172041635	172042328	+	intron (NM_001136554, intron 1 of 20)	L2c|LINE|L2	-24571	TLK1	PKU-beta	tousled-like kinase 1	protein-coding
661-11	chr2	172039530	172040189	+	intron (NM_001136554, intron 1 of 20)	L1ME3D|LINE|L1	-22449	TLK1	PKU-beta	tousled-like kinase 1	protein-coding
669-22	chr3	172024690	172025357	+	intron (NM_001135095, intron 9 of 25)	intron (NM_001135095, intron 9 of 25)	141223	GHSR	-	growth hormone secretagogue receptor	protein-coding
437-49	chr3	172023627	172024062	+	intron (NM_001135095, intron 9 of 25)	intron (NM_001135095, intron 9 of 25)	142402	GHSR	-	growth hormone secretagogue receptor	protein-coding
788-6	chr3	171858480	171859266	+	intron (NM_001135095, intron 3 of 25)	intron (NM_001135095, intron 3 of 25)	100529	FNDC3B	FAD104|PRO4979|YVTM2421	fibronectin type III domain containing 3B	protein-coding
587-31	chr2	171841267	171841852	+	Intergenic	Intergenic	56523	GORASP2	GOLPH6|GRASP55|GRS2|p59	golgi reassembly stacking protein 2, 55kDa	protein-coding
411-32	chr4	171837547	171837956	+	Intergenic	L2|LINE|L2	-124002	LOC100506122	-	uncharacterized LOC100506122	ncRNA
931-6	chr2	171826509	171827438	+	Intergenic	Charlie8|DNA|hAT-Charlie	41937	GORASP2	GOLPH6|GRASP55|GRS2|p59	golgi reassembly stacking protein 2, 55kDa	protein-coding
427-33	chr2	171825711	171826136	+	Intergenic	Intergenic	40887	GORASP2	GOLPH6|GRASP55|GRS2|p59	golgi reassembly stacking protein 2, 55kDa	protein-coding
914-6	chr2	171824705	171825617	+	Intergenic	THE1D|LTR|ERVL-MaLR	40125	GORASP2	GOLPH6|GRASP55|GRS2|p59	golgi reassembly stacking protein 2, 55kDa	protein-coding
488-17	chr2	171824155	171824641	+	TTS (NM_001201428)	TTS (NM_001201428)	39362	GORASP2	GOLPH6|GRASP55|GRS2|p59	golgi reassembly stacking protein 2, 55kDa	protein-coding
499-22	chr3	171814694	171815191	+	intron (NM_001135095, intron 1 of 25)	intron (NM_001135095, intron 1 of 25)	56598	FNDC3B	FAD104|PRO4979|YVTM2421	fibronectin type III domain containing 3B	protein-coding
455-29	chr2	171785423	171785876	+	5' UTR (NM_015530, exon 1 of 10)	5' UTR (NM_015530, exon 1 of 10)	613	GORASP2	GOLPH6|GRASP55|GRS2|p59	golgi reassembly stacking protein 2, 55kDa	protein-coding
583-2	chr1	171750057	171750638	+	promoter-TSS (NM_015935)	promoter-TSS (NM_015935)	-414	METTL13	5630401D24Rik|KIAA0859|feat	methyltransferase like 13	protein-coding
1017	chr1	171710901	171711916	+	promoter-TSS (NR_033704)	promoter-TSS (NR_033704)	-29	VAMP4	VAMP-4|VAMP24	vesicle-associated membrane protein 4	protein-coding
612-14	chr5	171569681	171570291	+	intron (NM_005990, intron 2 of 18)	intron (NM_005990, intron 2 of 18)	45360	STK10	LOK|PRO2729	serine/threonine kinase 10	protein-coding
609-2	chr1	171567306	171567913	+	Intergenic	Tigger1|DNA|TcMar-Tigger	54164	MYOC	GLC1A|GPOA|JOAG|JOAG1|TIGR|myocilin	myocilin, trabecular meshwork inducible glucocorticoid response	protein-coding
570-15	chr3	171524206	171524774	+	intron (NM_001130081, intron 1 of 25)	intron (NM_001130081, intron 1 of 25)	3794	PLD1	-	phospholipase D1, phosphatidylcholine-specific	protein-coding
400-241	chr3	171502381	171502779	+	intron (NM_001130081, intron 1 of 25)	intron (NM_001130081, intron 1 of 25)	25704	PLD1	-	phospholipase D1, phosphatidylcholine-specific	protein-coding
1007-6	chr5	171467699	171468704	+	TTS (NM_005990)	TTS (NM_005990)	-34324	FBXW11	BTRC2|BTRCP2|FBW1B|FBXW1B|Fbw11|Hos	F-box and WD repeat domain containing 11	protein-coding
492-11	chr2	171386601	171387091	+	intron (NR_045682, intron 31 of 35)	intron (NR_045682, intron 31 of 35)	184231	LINC01124	-	long intergenic non-protein coding RNA 1124	ncRNA
607-19	chr3	171313603	171314208	+	Intergenic	Intergenic	-135708	TNIK	-	TRAF2 and NCK interacting kinase	protein-coding
1181-4	chr5	171285197	171286376	+	Intergenic	Intergenic	148091	FBXW11	BTRC2|BTRCP2|FBW1B|FBXW1B|Fbw11|Hos	F-box and WD repeat domain containing 11	protein-coding
694-2	chr1	171235206	171235898	+	intron (NM_001282694, intron 2 of 7)	intron (NM_001282694, intron 2 of 7)	8490	FMO1	-	flavin containing monooxygenase 1	protein-coding
758-8	chr3	171133730	171134486	+	intron (NR_027767, intron 1 of 2)	L1MC4|LINE|L1	44089	TNIK	-	TRAF2 and NCK interacting kinase	protein-coding
896-7	chr3	171092130	171093024	+	intron (NR_027767, intron 1 of 2)	MIR|SINE|MIR	85620	TNIK	-	TRAF2 and NCK interacting kinase	protein-coding
695-22	chr3	170979807	170980500	+	intron (NM_001161561, intron 2 of 31)	intron (NM_001161561, intron 2 of 31)	-155605	MIR569	MIRN569|hsa-mir-569	microRNA 569	ncRNA
798-9	chr2	170947302	170948098	+	Intergenic	L1MEg|LINE|L1	-86955	MYO3B	-	myosin IIIB	protein-coding
445-32	chr2	170943365	170943808	+	Intergenic	Intergenic	-91069	MYO3B	-	myosin IIIB	protein-coding
744-13	chr6	170889465	170890207	+	TTS (NM_001199464)	TTS (NM_001199464)	3906	PDCD2	RP8|ZMYND7	programmed cell death 2	protein-coding
489-29	chr6	170888445	170888932	+	intron (NM_002598, intron 4 of 5)	intron (NM_002598, intron 4 of 5)	5054	PDCD2	RP8|ZMYND7	programmed cell death 2	protein-coding
400-320	chr6	170886605	170887003	+	exon (NM_001199462, exon 7 of 7)	exon (NM_001199462, exon 7 of 7)	6938	PDCD2	RP8|ZMYND7	programmed cell death 2	protein-coding
972-7	chr5	170845509	170846479	+	promoter-TSS (NM_003862)	promoter-TSS (NM_003862)	-673	FGF18	FGF-18|ZFGF5	fibroblast growth factor 18	protein-coding
806-13	chr5	170843304	170844108	+	Intergenic	L1ME1|LINE|L1	-2961	FGF18	FGF-18|ZFGF5	fibroblast growth factor 18	protein-coding
1497	chr5	170841316	170842811	+	Intergenic	AluSz|SINE|Alu	-4604	FGF18	FGF-18|ZFGF5	fibroblast growth factor 18	protein-coding
418-42	chr5	170840192	170840608	+	Intergenic	Intergenic	-6267	FGF18	FGF-18|ZFGF5	fibroblast growth factor 18	protein-coding
417-41	chr5	170814488	170814903	+	promoter-TSS (NM_199185)	promoter-TSS (NM_199185)	-13	NPM1	B23|NPM	nucleophosmin (nucleolar phosphoprotein B23, numatrin)	protein-coding
523-18	chr3	170773834	170774355	+	Intergenic	L2a|LINE|L2	-29326	SLC2A2	GLUT2	solute carrier family 2 (facilitated glucose transporter), member 2	protein-coding
802-7	chr3	170771874	170772674	+	Intergenic	Intergenic	-27506	SLC2A2	GLUT2	solute carrier family 2 (facilitated glucose transporter), member 2	protein-coding
831-5	chr3	170770983	170771812	+	Intergenic	THE1B-int|LTR|ERVL-MaLR	-26629	SLC2A2	GLUT2	solute carrier family 2 (facilitated glucose transporter), member 2	protein-coding
962-8	chr2	170766633	170767593	+	intron (NM_172070, intron 10 of 38)	intron (NM_172070, intron 10 of 38)	83095	UBR3	ZNF650	ubiquitin protein ligase E3 component n-recognin 3 (putative)	protein-coding
643-12	chr3	170754843	170755484	+	Intergenic	Intergenic	-10395	SLC2A2	GLUT2	solute carrier family 2 (facilitated glucose transporter), member 2	protein-coding
501-20	chr2	170748218	170748717	+	intron (NM_172070, intron 6 of 38)	intron (NM_172070, intron 6 of 38)	64449	UBR3	ZNF650	ubiquitin protein ligase E3 component n-recognin 3 (putative)	protein-coding
649-23	chr6	170703262	170703909	+	intron (NM_032448, intron 8 of 10)	CpG	63736	MIR4644	-	microRNA 4644	ncRNA
497-17	chr2	170665612	170666107	+	intron (NM_003142, intron 8 of 11)	AluSz|SINE|Alu	10537	SSB	LARP3|La|La/SSB	Sjogren syndrome antigen B (autoantigen La)	protein-coding
400-195	chr2	170655217	170655615	+	promoter-TSS (NM_003142)	promoter-TSS (NM_003142)	94	SSB	LARP3|La|La/SSB	Sjogren syndrome antigen B (autoantigen La)	protein-coding
2492	chr4	170645034	170647524	+	Intergenic	AluJo|SINE|Alu	32814	C4orf27	-	chromosome 4 open reading frame 27	protein-coding
400-264	chr4	170586462	170586860	+	intron (NM_001243374, intron 1 of 11)	intron (NM_001243374, intron 1 of 11)	5448	CLCN3	CLC3|ClC-3	chloride channel, voltage-sensitive 3	protein-coding
1140-5	chr3	170582834	170583972	+	3' UTR (NM_001099645, exon 4 of 4)	3' UTR (NM_001099645, exon 4 of 4)	4642	RPL22L1	-	ribosomal protein L22-like 1	protein-coding
479-21	chr4	170568937	170569414	+	intron (NM_001243372, intron 2 of 11)	L1MD3|LINE|L1	-12038	CLCN3	CLC3|ClC-3	chloride channel, voltage-sensitive 3	protein-coding
682-22	chr4	170561225	170561905	+	intron (NM_001243372, intron 2 of 11)	intron (NM_001243372, intron 2 of 11)	-19648	CLCN3	CLC3|ClC-3	chloride channel, voltage-sensitive 3	protein-coding
510-21	chr2	170501767	170502275	+	TTS (NM_001085447)	TTS (NM_001085447)	48910	CCDC173	C2orf77	coiled-coil domain containing 173	protein-coding
1140-4	chr2	170499751	170500889	+	Intergenic	L1MC4a|LINE|L1	50611	CCDC173	C2orf77	coiled-coil domain containing 173	protein-coding
473-27	chr3	170463847	170464318	+	Intergenic	LOR1a|LTR|ERV1	123963	RPL22L1	-	ribosomal protein L22-like 1	protein-coding
415-31	chr2	170381513	170381926	+	intron (NM_006063, intron 5 of 5)	intron (NM_006063, intron 5 of 5)	15507	KLHL41	KBTBD10|Krp1|NEM9|SARCOSIN	kelch-like family member 41	protein-coding
422-19	chr2	170331184	170331604	+	Intergenic	MLT1E1A|LTR|ERVL-MaLR	-4612	BBS5	-	Bardet-Biedl syndrome 5	protein-coding
428-40	chr5	170313207	170313633	+	intron (NM_022897, intron 3 of 27)	Tigger2|DNA|TcMar-Tigger	24524	RANBP17	-	RAN binding protein 17	protein-coding
668-21	chr5	170253266	170253932	+	Intergenic	LTR19A|LTR|ERV1	-35297	RANBP17	-	RAN binding protein 17	protein-coding
454-26	chr3	170251076	170251528	+	intron (NM_020949, intron 1 of 7)	L3|LINE|CR1	52561	SLC7A14	PPP1R142	solute carrier family 7, member 14	protein-coding
686-16	chr4	170195057	170195741	+	Intergenic	MIRc|SINE|MIR	-3150	SH3RF1	POSH|RNF142|SH3MD2	SH3 domain containing ring finger 1	protein-coding
515-27	chr3	170194141	170194654	+	intron (NM_020949, intron 7 of 7)	intron (NM_020949, intron 7 of 7)	53506	MIR6828	hsa-mir-6828	microRNA 6828	ncRNA
589-27	chr4	170177858	170178445	+	intron (NM_020870, intron 2 of 11)	MIRb|SINE|MIR	14098	SH3RF1	POSH|RNF142|SH3MD2	SH3 domain containing ring finger 1	protein-coding
527-32	chr4	170170802	170171327	+	intron (NM_020870, intron 2 of 11)	intron (NM_020870, intron 2 of 11)	21185	SH3RF1	POSH|RNF142|SH3MD2	SH3 domain containing ring finger 1	protein-coding
415-46	chr6	170151584	170151997	+	promoter-TSS (NM_001278531)	promoter-TSS (NM_001278531)	72	ERMARD	C6orf70|PVNH6|dJ266L20.3	ER membrane-associated RNA degradation	protein-coding
492-18	chr4	170130527	170131017	+	intron (NM_020870, intron 2 of 11)	intron (NM_020870, intron 2 of 11)	61477	SH3RF1	POSH|RNF142|SH3MD2	SH3 domain containing ring finger 1	protein-coding
454-25	chr3	170119983	170120435	+	Intergenic	L1MA8|LINE|L1	-16444	CLDN11	OSP|OTM	claudin 11	protein-coding
471-23	chr3	170118669	170119138	+	Intergenic	AluJo|SINE|Alu	-17750	CLDN11	OSP|OTM	claudin 11	protein-coding
928-5	chr3	170115400	170116326	+	Intergenic	L1MB4|LINE|L1	-20790	CLDN11	OSP|OTM	claudin 11	protein-coding
511-37	chr6	170102728	170103237	+	promoter-TSS (NM_182552)	promoter-TSS (NM_182552)	725	C6orf120	bA160E12.4	chromosome 6 open reading frame 120	protein-coding
847-7	chr3	170078726	170079571	+	exon (NM_001248008, exon 1 of 6)	exon (NM_001248008, exon 1 of 6)	1737	SKIL	SNO|SnoA|SnoI|SnoN	SKI-like proto-oncogene	protein-coding
534-23	chr3	170048840	170049372	+	Intergenic	Intergenic	-26367	SKIL	SNO|SnoA|SnoI|SnoN	SKI-like proto-oncogene	protein-coding
744-10	chr3	170027780	170028522	+	Intergenic	Intergenic	-47322	SKIL	SNO|SnoA|SnoI|SnoN	SKI-like proto-oncogene	protein-coding
527-31	chr3	170027166	170027691	+	Intergenic	AluSz6|SINE|Alu	-48045	SKIL	SNO|SnoA|SnoI|SnoN	SKI-like proto-oncogene	protein-coding
2364	chr3	170024549	170026911	+	Intergenic	Intergenic	-49743	SKIL	SNO|SnoA|SnoI|SnoN	SKI-like proto-oncogene	protein-coding
504-25	chr4	170007452	170007954	+	Intergenic	AluSc|SINE|Alu	-76235	CBR4	SDR45C1	carbonyl reductase 4	protein-coding
823-13	chr3	169951079	169951900	+	intron (NM_002740, intron 1 of 17)	intron (NM_002740, intron 1 of 17)	11269	PRKCI	DXS1179E|PKCI|nPKC-iota	protein kinase C, iota	protein-coding
733-19	chr3	169949891	169950622	+	intron (NM_002740, intron 1 of 17)	AluJb|SINE|Alu	10036	PRKCI	DXS1179E|PKCI|nPKC-iota	protein kinase C, iota	protein-coding
471-24	chr4	169931287	169931756	+	promoter-TSS (NM_032783)	promoter-TSS (NM_032783)	-53	CBR4	SDR45C1	carbonyl reductase 4	protein-coding
658-24	chr3	169918158	169918814	+	Intergenic	Intergenic	-18949	PHC3	EDR3|HPH3	polyhomeotic homolog 3 (Drosophila)	protein-coding
660-11	chr2	169868558	169869216	+	intron (NM_003742, intron 5 of 27)	intron (NM_003742, intron 5 of 27)	18946	ABCB11	ABC16|BRIC2|BSEP|PFIC-2|PFIC2|PGY4|SPGP	ATP-binding cassette, sub-family B (MDR/TAP), member 11	protein-coding
2966	chr4	169850082	169853046	+	Intergenic	L1ME3C|LINE|L1	79904	CBR4	SDR45C1	carbonyl reductase 4	protein-coding
514-25	chr4	169809076	169809588	+	intron (NM_001166110, intron 2 of 11)	intron (NM_001166110, intron 2 of 11)	56176	PALLD	CGI151|MYN|PNCA1|SIH002	palladin, cytoskeletal associated protein	protein-coding
536-27	chr4	169770071	169770605	+	intron (NM_001166110, intron 1 of 11)	intron (NM_001166110, intron 1 of 11)	17182	PALLD	CGI151|MYN|PNCA1|SIH002	palladin, cytoskeletal associated protein	protein-coding
435-32	chr3	169755394	169755827	+	promoter-TSS (NM_014373)	promoter-TSS (NM_014373)	-125	GPR160	GPCR1|GPCR150	G protein-coupled receptor 160	protein-coding
489-27	chr4	169753099	169753586	+	intron (NM_001166110, intron 1 of 11)	CpG	186	PALLD	CGI151|MYN|PNCA1|SIH002	palladin, cytoskeletal associated protein	protein-coding
700-23	chr5	169733289	169733987	+	Intergenic	Intergenic	-8816	LCP2	SLP-76|SLP76	lymphocyte cytosolic protein 2 (SH2 domain containing leukocyte protein of 76kDa)	protein-coding
638-24	chr4	169719020	169719656	+	intron (NM_016081, intron 10 of 20)	intron (NM_016081, intron 10 of 20)	-33818	PALLD	CGI151|MYN|PNCA1|SIH002	palladin, cytoskeletal associated protein	protein-coding
631-20	chr4	169717458	169718087	+	intron (NM_016081, intron 10 of 20)	Helitron2Na_Mam|RC|Helitron?	-35384	PALLD	CGI151|MYN|PNCA1|SIH002	palladin, cytoskeletal associated protein	protein-coding
879-10	chr5	169577954	169578831	+	Intergenic	Intergenic	45475	FOXI1	FKH10|FKHL10|FREAC-6|FREAC6|HFH-3|HFH3	forkhead box I1	protein-coding
697-16	chr3	169490784	169491479	+	promoter-TSS (NM_001185119)	promoter-TSS (NM_001185119)	278	MYNN	OSZF|ZBTB31|ZNF902	myoneurin	protein-coding
695-21	chr3	169489659	169490352	+	promoter-TSS (NM_001185118)	promoter-TSS (NM_001185118)	-848	MYNN	OSZF|ZBTB31|ZNF902	myoneurin	protein-coding
461-26	chr3	169482733	169483192	+	promoter-TSS (NR_001566)	promoter-TSS (NR_001566)	-114	TERC	DKCA1|PFBMFT2|SCARNA19|TR|TRC3|hTR	telomerase RNA component	ncRNA
657-27	chr4	169480282	169480937	+	intron (NM_016081, intron 2 of 20)	intron (NM_016081, intron 2 of 20)	62392	PALLD	CGI151|MYN|PNCA1|SIH002	palladin, cytoskeletal associated protein	protein-coding
606-2	chr1	169417926	169418530	+	Intergenic	L1MCa|LINE|L1	-21558	CCDC181	C1orf114	coiled-coil domain containing 181	protein-coding
405-4	chr1	169370082	169370485	+	intron (NM_021179, intron 4 of 5)	L1PA5|LINE|L1	26387	CCDC181	C1orf114	coiled-coil domain containing 181	protein-coding
428-4	chr1	169314617	169315043	+	intron (NM_013330, intron 1 of 11)	L1M4|LINE|L1	-22364	BLZF1	GOLGIN-45|JEM-1|JEM-1s|JEM1	basic leucine zipper nuclear factor 1	protein-coding
727-13	chr4	169305776	169306501	+	intron (NM_001012967, intron 29 of 37)	intron (NM_001012967, intron 29 of 37)	-66180	DDX60	-	DEAD (Asp-Glu-Ala-Asp) box polypeptide 60	protein-coding
824	chr1	169209531	169210353	+	intron (NM_013330, intron 7 of 11)	Charlie1a|DNA|hAT-Charlie	-127252	BLZF1	GOLGIN-45|JEM-1|JEM-1s|JEM1	basic leucine zipper nuclear factor 1	protein-coding
859-2	chr1	169134723	169135580	+	intron (NM_013330, intron 11 of 11)	intron (NM_013330, intron 11 of 11)	59204	ATP1B1	ATP1B	ATPase, Na+/K+ transporting, beta 1 polypeptide	protein-coding
646-2	chr1	169108062	169108706	+	intron (NM_013330, intron 11 of 11)	intron (NM_013330, intron 11 of 11)	32437	ATP1B1	ATP1B	ATPase, Na+/K+ transporting, beta 1 polypeptide	protein-coding
2234	chr1	169103822	169106054	+	intron (NM_013330, intron 11 of 11)	intron (NM_013330, intron 11 of 11)	28991	ATP1B1	ATP1B	ATPase, Na+/K+ transporting, beta 1 polypeptide	protein-coding
1302-2	chr1	169102374	169103674	+	intron (NM_013330, intron 11 of 11)	intron (NM_013330, intron 11 of 11)	27077	ATP1B1	ATP1B	ATPase, Na+/K+ transporting, beta 1 polypeptide	protein-coding
1164-2	chr1	169078886	169080048	+	intron (NM_001677, intron 1 of 5)	intron (NM_001677, intron 1 of 5)	3520	ATP1B1	ATP1B	ATPase, Na+/K+ transporting, beta 1 polypeptide	protein-coding
951	chr1	169070021	169070970	+	Intergenic	L3|LINE|CR1	-5452	ATP1B1	ATP1B	ATPase, Na+/K+ transporting, beta 1 polypeptide	protein-coding
450-32	chr4	169032022	169032470	+	intron (NM_007193, intron 1 of 11)	intron (NM_007193, intron 1 of 11)	18558	ANXA10	ANX14	annexin A10	protein-coding
414-32	chr4	169019514	169019926	+	intron (NM_007193, intron 1 of 11)	intron (NM_007193, intron 1 of 11)	6032	ANXA10	ANX14	annexin A10	protein-coding
660-18	chr4	169017100	169017758	+	intron (NM_007193, intron 1 of 11)	intron (NM_007193, intron 1 of 11)	3741	ANXA10	ANX14	annexin A10	protein-coding
589-32	chr6	168727522	168728109	+	Intergenic	MLT2B4|LTR|ERVL	-7381	DACT2	C6orf116|DAPPER2|DPR2|bA503C24.7	dishevelled-binding antagonist of beta-catenin 2	protein-coding
480-29	chr6	168723730	168724208	+	Intergenic	L1M5|LINE|L1	-3535	DACT2	C6orf116|DAPPER2|DPR2|bA503C24.7	dishevelled-binding antagonist of beta-catenin 2	protein-coding
511-33	chr5	168650767	168651276	+	intron (NM_003062, intron 3 of 35)	intron (NM_003062, intron 3 of 35)	39677	MIR585	MIRN585|hsa-mir-585	microRNA 585	ncRNA
630-26	chr5	168645743	168646371	+	intron (NM_003062, intron 3 of 35)	intron (NM_003062, intron 3 of 35)	44641	MIR585	MIRN585|hsa-mir-585	microRNA 585	ncRNA
513-26	chr2	168643506	168644017	+	Intergenic	MIRb|SINE|MIR	-31421	B3GALT1	beta3Gal-T1	UDP-Gal:betaGlcNAc beta 1,3-galactosyltransferase, polypeptide 1	protein-coding
737-17	chr6	168375758	168376493	+	TTS (NM_001129895)	TTS (NM_001129895)	1494	HGC6.3	-	uncharacterized LOC100128124	protein-coding
709-14	chr2	168366640	168367347	+	Intergenic	LTR80B|LTR|ERVL	-308189	B3GALT1	beta3Gal-T1	UDP-Gal:betaGlcNAc beta 1,3-galactosyltransferase, polypeptide 1	protein-coding
528-3	chr1	168329896	168330422	+	Intergenic	Intergenic	-14603	MIR557	MIRN557|hsa-mir-557	microRNA 557	ncRNA
438-4	chr1	168172648	168173084	+	Intergenic	L1MCc|LINE|L1	-22389	SFT2D2	UNQ512|dJ747L4.C1.2	SFT2 domain containing 2	protein-coding
534-4	chr1	168115637	168116169	+	Intergenic	MamRep4096|DNA|hAT?	-8998	GPR161	RE2	G protein-coupled receptor 161	protein-coding
1225	chr1	168050623	168051846	+	3' UTR (NM_001267614, exon 5 of 5)	3' UTR (NM_001267614, exon 5 of 5)	54440	GPR161	RE2	G protein-coupled receptor 161	protein-coding
451-7	chr1	168049724	168050173	+	3' UTR (NM_001267614, exon 5 of 5)	3' UTR (NM_001267614, exon 5 of 5)	55726	GPR161	RE2	G protein-coupled receptor 161	protein-coding
886-3	chr1	168048212	168049096	+	TTS (NM_001267614)	TTS (NM_001267614)	57020	GPR161	RE2	G protein-coupled receptor 161	protein-coding
514-3	chr1	168046996	168047508	+	Intergenic	Intergenic	58422	GPR161	RE2	G protein-coupled receptor 161	protein-coding
493-32	chr5	167972547	167973038	+	Intergenic	MER2|DNA|TcMar-Tigger	-15117	MIR103B1	MIR103-1AS|MIRN103-1AS|hsa-mir-103-1-as	microRNA 103b-1	ncRNA
560-4	chr1	167956260	167956818	+	intron (NM_001017977, intron 4 of 18)	intron (NM_001017977, intron 4 of 18)	-50232	MPC2	BRP44	mitochondrial pyruvate carrier 2	protein-coding
429-36	chr5	167948728	167949155	+	Intergenic	Intergenic	-7641	FBLL1	-	fibrillarin-like 1	pseudo
608-3	chr1	167905709	167906315	+	promoter-TSS (NR_026550)	promoter-TSS (NR_026550)	215	DCAF6	1200006M05Rik|ARCAP|IQWD1|MSTP055|NRIP|PC326	DDB1 and CUL4 associated factor 6	protein-coding
7062	chr5	167899605	167906665	+	Intergenic	AluSx|SINE|Alu	-10328	RARS	ArgRS|DALRD1	arginyl-tRNA synthetase	protein-coding
586-2	chr1	167895687	167896271	+	intron (NM_001143674, intron 2 of 5)	intron (NM_001143674, intron 2 of 5)	9460	MPC2	BRP44	mitochondrial pyruvate carrier 2	protein-coding
758	chr1	167881529	167882285	+	intron (NM_018417, intron 1 of 32)	LTR9B|LTR|ERV1	1546	ADCY10	HCA2|SAC|SACI|Sacy|hsAC	adenylate cyclase 10 (soluble)	protein-coding
760-12	chr5	167790585	167791343	+	intron (NM_015238, intron 1 of 22)	intron (NM_015238, intron 1 of 22)	71899	WWC1	HBEBP3|HBEBP36|KIBRA|MEMRYQTL|PPP1R168	WW and C2 domain containing 1	protein-coding
574-3	chr1	167772476	167773048	+	Intergenic	Intergenic	81575	MPZL1	MPZL1b|PZR|PZR1b|PZRa|PZRb	myelin protein zero-like 1	protein-coding
501	chr1	167768694	167769193	+	Intergenic	Intergenic	77756	MPZL1	MPZL1b|PZR|PZR1b|PZRa|PZRb	myelin protein zero-like 1	protein-coding
685-25	chr5	167755810	167756493	+	intron (NM_015238, intron 1 of 22)	intron (NM_015238, intron 1 of 22)	37086	WWC1	HBEBP3|HBEBP36|KIBRA|MEMRYQTL|PPP1R168	WW and C2 domain containing 1	protein-coding
541-19	chr5	167751977	167752516	+	intron (NM_015238, intron 1 of 22)	intron (NM_015238, intron 1 of 22)	33181	WWC1	HBEBP3|HBEBP36|KIBRA|MEMRYQTL|PPP1R168	WW and C2 domain containing 1	protein-coding
414-30	chr3	167751987	167752399	+	intron (NM_014498, intron 8 of 15)	intron (NM_014498, intron 8 of 15)	61224	GOLIM4	GIMPC|GOLPH4|GPP130|P138	golgi integral membrane protein 4	protein-coding
842-11	chr5	167744537	167745377	+	intron (NM_015238, intron 1 of 22)	intron (NM_015238, intron 1 of 22)	25892	WWC1	HBEBP3|HBEBP36|KIBRA|MEMRYQTL|PPP1R168	WW and C2 domain containing 1	protein-coding
882-7	chr5	167741484	167742364	+	intron (NM_015238, intron 1 of 22)	intron (NM_015238, intron 1 of 22)	22859	WWC1	HBEBP3|HBEBP36|KIBRA|MEMRYQTL|PPP1R168	WW and C2 domain containing 1	protein-coding
805-10	chr5	167728616	167729419	+	intron (NM_015238, intron 1 of 22)	intron (NM_015238, intron 1 of 22)	9952	WWC1	HBEBP3|HBEBP36|KIBRA|MEMRYQTL|PPP1R168	WW and C2 domain containing 1	protein-coding
539-30	chr5	167727831	167728368	+	intron (NM_015238, intron 1 of 22)	intron (NM_015238, intron 1 of 22)	9034	WWC1	HBEBP3|HBEBP36|KIBRA|MEMRYQTL|PPP1R168	WW and C2 domain containing 1	protein-coding
574-21	chr3	167723731	167724303	+	Intergenic	Intergenic	89400	GOLIM4	GIMPC|GOLPH4|GPP130|P138	golgi integral membrane protein 4	protein-coding
405-37	chr3	167695008	167695411	+	Intergenic	Intergenic	81473	LINC01330	-	long intergenic non-protein coding RNA 1330	pseudo
514-2	chr1	167399244	167399756	+	TTS (NM_000734)	TTS (NM_000734)	88347	CD247	CD3-ZETA|CD3H|CD3Q|CD3Z|IMD25|T3Z|TCRZ	CD247 molecule	protein-coding
499-3	chr1	167398050	167398547	+	Intergenic	Intergenic	89549	CD247	CD3-ZETA|CD3H|CD3Q|CD3Z|IMD25|T3Z|TCRZ	CD247 molecule	protein-coding
539-26	chr3	167387377	167387914	+	Intergenic	Intergenic	-16356	WDR49	-	WD repeat domain 49	protein-coding
473-22	chr2	167232375	167232846	+	promoter-TSS (NM_002977)	promoter-TSS (NM_002977)	-113	SCN9A	ETHA|FEB3B|GEFSP7|NE-NA|NENA|Nav1.7|PN1|SFNP	sodium channel, voltage-gated, type IX, alpha subunit	protein-coding
689	chr1	167189474	167190161	+	promoter-TSS (NM_001198786)	promoter-TSS (NM_001198786)	-249	POU2F1	OCT1|OTF1|oct-1B	POU class 2 homeobox 1	protein-coding
530-2	chr1	166824528	166825056	+	TTS (NM_053053)	TTS (NM_053053)	16068	POGK	BASS2|KRBOX2	pogo transposable element with KRAB domain	protein-coding
400-319	chr6	166732432	166732830	+	TTS (NM_145169)	TTS (NM_145169)	-10760	PRR18	-	proline rich 18	protein-coding
428-47	chr6	166731811	166732237	+	Intergenic	Intergenic	-10153	PRR18	-	proline rich 18	protein-coding
579-33	chr6	166731115	166731692	+	Intergenic	Intergenic	-9532	PRR18	-	proline rich 18	protein-coding
500-21	chr2	166727327	166727825	+	non-coding (NR_045375, exon 1 of 4)	non-coding (NR_045375, exon 1 of 4)	875	LOC100506124	-	uncharacterized LOC100506124	ncRNA
830-4	chr4	166264774	166265602	+	TTS (NM_006745)	TTS (NM_006745)	16370	MSMO1	DESP4|ERG25|SC4MOL	methylsterol monooxygenase 1	protein-coding
620-20	chr2	166162146	166162764	+	intron (NM_001040143, intron 2 of 25)	L2b|LINE|L2	10172	SCN2A	BFIC3|BFIS3|BFNIS|EIEE11|HBA|HBSCI|HBSCII|NAC2|Na(v)1.2|Nav1.2|SCN2A1|SCN2A2	sodium channel, voltage-gated, type II, alpha subunit	protein-coding
472-39	chr6	165984746	165985216	+	intron (NM_001130690, intron 1 of 21)	intron (NM_001130690, intron 1 of 21)	90607	PDE10A	HSPDE10A	phosphodiesterase 10A	protein-coding
754-11	chr2	165911363	165912115	+	Intergenic	Intergenic	-99704	SLC38A11	AVT2	solute carrier family 38, member 11	protein-coding
405-3	chr1	165880866	165881269	+	TTS (NM_012474)	TTS (NM_012474)	3909	MIR3658	-	microRNA 3658	ncRNA
517-2	chr1	165826454	165826969	+	intron (NM_012474, intron 1 of 6)	L2c|LINE|L2	29979	UCK2	TSA903|UK|UMPK	uridine-cytidine kinase 2	protein-coding
400-19	chr1	165784914	165785312	+	Intergenic	LTR16B2|LTR|ERVL	-11619	UCK2	TSA903|UK|UMPK	uridine-cytidine kinase 2	protein-coding
909-4	chr2	165766521	165767428	+	intron (NM_173512, intron 8 of 9)	intron (NM_173512, intron 8 of 9)	45061	SLC38A11	AVT2	solute carrier family 38, member 11	protein-coding
473-21	chr2	165755026	165755497	+	intron (NM_173512, intron 9 of 9)	intron (NM_173512, intron 9 of 9)	-56583	COBLL1	COBLR1	cordon-bleu WH2 repeat protein-like 1	protein-coding
421-4	chr1	165632743	165633162	+	intron (NM_000696, intron 10 of 10)	intron (NM_000696, intron 10 of 10)	32842	MGST3	GST-III	microsomal glutathione S-transferase 3	protein-coding
938-2	chr1	165629624	165630560	+	Intergenic	MER21A|LTR|ERVL	29982	MGST3	GST-III	microsomal glutathione S-transferase 3	protein-coding
472-3	chr1	165628841	165629311	+	Intergenic	MLT1D|LTR|ERVL-MaLR	28966	MGST3	GST-III	microsomal glutathione S-transferase 3	protein-coding
616-2	chr1	165627300	165627914	+	Intergenic	Intergenic	27497	MGST3	GST-III	microsomal glutathione S-transferase 3	protein-coding
490	chr1	165626410	165626898	+	Intergenic	AluSx|SINE|Alu	26544	MGST3	GST-III	microsomal glutathione S-transferase 3	protein-coding
837	chr1	165614863	165615698	+	intron (NM_004528, intron 1 of 5)	intron (NM_004528, intron 1 of 5)	15170	MGST3	GST-III	microsomal glutathione S-transferase 3	protein-coding
524-13	chr2	165614401	165614923	+	intron (NM_001278461, intron 1 of 12)	L2c|LINE|L2	-70375	SNORA70F	U70F	small nucleolar RNA, H/ACA box 70F	snoRNA
673-23	chr2	165570830	165571501	+	intron (NM_001278461, intron 6 of 12)	intron (NM_001278461, intron 6 of 12)	-26878	SNORA70F	U70F	small nucleolar RNA, H/ACA box 70F	snoRNA
1136-3	chr2	165567653	165568787	+	intron (NM_001278461, intron 6 of 12)	intron (NM_001278461, intron 6 of 12)	-23933	SNORA70F	U70F	small nucleolar RNA, H/ACA box 70F	snoRNA
611-22	chr2	165549687	165550296	+	intron (NM_001278461, intron 11 of 12)	intron (NM_001278461, intron 11 of 12)	-5704	SNORA70F	U70F	small nucleolar RNA, H/ACA box 70F	snoRNA
579-30	chr3	165527646	165528223	+	intron (NM_000055, intron 2 of 3)	intron (NM_000055, intron 2 of 3)	27319	BCHE	CHE1|CHE2|E1	butyrylcholinesterase	protein-coding
651-17	chr2	165398959	165399608	+	intron (NM_004490, intron 3 of 13)	L1PA16|LINE|L1	79077	GRB14	-	growth factor receptor-bound protein 14	protein-coding
601-18	chr2	165378689	165379288	+	intron (NM_004490, intron 5 of 13)	intron (NM_004490, intron 5 of 13)	99372	GRB14	-	growth factor receptor-bound protein 14	protein-coding
646-13	chr2	165355022	165355666	+	intron (NM_004490, intron 9 of 13)	intron (NM_004490, intron 9 of 13)	123016	GRB14	-	growth factor receptor-bound protein 14	protein-coding
1572-4	chr2	165345399	165346969	+	Intergenic	Intergenic	132176	GRB14	-	growth factor receptor-bound protein 14	protein-coding
722-14	chr2	165343665	165344385	+	Intergenic	Intergenic	134335	GRB14	-	growth factor receptor-bound protein 14	protein-coding
564-5	chr1	164855328	164855890	+	Intergenic	L3|LINE|CR1	-111731	LOC100505795	-	uncharacterized LOC100505795	ncRNA
846	chr1	164821710	164822554	+	Intergenic	Intergenic	-78254	LOC100505795	-	uncharacterized LOC100505795	ncRNA
822	chr1	164741829	164742649	+	intron (NR_038072, intron 1 of 3)	intron (NR_038072, intron 1 of 3)	1639	LOC100505795	-	uncharacterized LOC100505795	ncRNA
437-6	chr1	164736642	164737077	+	intron (NM_002585, intron 2 of 8)	intron (NM_002585, intron 2 of 8)	7019	LOC100505795	-	uncharacterized LOC100505795	ncRNA
1433	chr1	164716901	164718332	+	intron (NM_002585, intron 2 of 8)	intron (NM_002585, intron 2 of 8)	26262	LOC100505795	-	uncharacterized LOC100505795	ncRNA
787-2	chr1	164681247	164682032	+	intron (NM_002585, intron 2 of 8)	intron (NM_002585, intron 2 of 8)	62239	LOC100505795	-	uncharacterized LOC100505795	ncRNA
400-18	chr1	164671811	164672209	+	intron (NM_002585, intron 2 of 8)	intron (NM_002585, intron 2 of 8)	71868	LOC100505795	-	uncharacterized LOC100505795	ncRNA
2062	chr1	164661209	164663269	+	intron (NM_002585, intron 2 of 8)	intron (NM_002585, intron 2 of 8)	81639	LOC100505795	-	uncharacterized LOC100505795	ncRNA
3191	chr1	164656223	164659412	+	intron (NM_002585, intron 2 of 8)	intron (NM_002585, intron 2 of 8)	86061	LOC100505795	-	uncharacterized LOC100505795	ncRNA
669-4	chr1	164652296	164652963	+	intron (NM_002585, intron 2 of 8)	intron (NM_002585, intron 2 of 8)	91249	LOC100505795	-	uncharacterized LOC100505795	ncRNA
1030-2	chr1	164617465	164618493	+	intron (NM_002585, intron 2 of 8)	intron (NM_002585, intron 2 of 8)	89382	PBX1	-	pre-B-cell leukemia homeobox 1	protein-coding
802	chr1	164599459	164600259	+	intron (NM_002585, intron 2 of 8)	MIRb|SINE|MIR	71262	PBX1	-	pre-B-cell leukemia homeobox 1	protein-coding
692	chr1	164592146	164592836	+	intron (NM_002585, intron 2 of 8)	intron (NM_002585, intron 2 of 8)	63894	PBX1	-	pre-B-cell leukemia homeobox 1	protein-coding
737-2	chr1	164579456	164580191	+	intron (NM_002585, intron 2 of 8)	intron (NM_002585, intron 2 of 8)	51226	PBX1	-	pre-B-cell leukemia homeobox 1	protein-coding
422-29	chr4	164415365	164415785	+	promoter-TSS (NM_018352)	promoter-TSS (NM_018352)	-98	TMA16	C4orf43	translation machinery associated 16 homolog (S. cerevisiae)	protein-coding
615-18	chr2	164206929	164207542	+	Intergenic	Intergenic	385278	FIGN	-	fidgetin	protein-coding
427-32	chr2	164204596	164205021	+	Intergenic	CpG	387705	FIGN	-	fidgetin	protein-coding
433-39	chr4	164087775	164088206	+	promoter-TSS (NM_138386)	promoter-TSS (NM_138386)	83	NAF1	-	nuclear assembly factor 1 ribonucleoprotein	protein-coding
708-14	chr2	164028341	164029047	+	Intergenic	Intergenic	-333437	KCNH7	ERG3|HERG3|Kv11.3	potassium voltage-gated channel, subfamily H (eag-related), member 7	protein-coding
825-11	chr6	164000183	164001006	+	TTS (NM_206854)	TTS (NM_206854)	164919	QKI	Hqk|QK|QK1|QK3|hqkI	QKI, KH domain containing, RNA binding	protein-coding
400-263	chr4	163842615	163843013	+	Intergenic	Intergenic	245259	NAF1	-	nuclear assembly factor 1 ribonucleoprotein	protein-coding
409-33	chr5	163780120	163780527	+	Intergenic	Intergenic	114085	LOC101927835	-	uncharacterized LOC101927835	ncRNA
751	chr1	163165589	163166338	+	intron (NM_001254748, intron 2 of 5)	intron (NM_001254748, intron 2 of 5)	7000	RGS5	MST092|MST106|MST129|MSTP032|MSTP092|MSTP106|MSTP129	regulator of G-protein signaling 5	protein-coding
526-16	chr5	162948057	162948581	+	Intergenic	L1MC4|LINE|L1	15785	MAT2B	MAT-II|MATIIbeta|Nbla02999|SDR23E1|TGR	methionine adenosyltransferase II, beta	protein-coding
436-35	chr5	162886952	162887386	+	promoter-TSS (NM_012485)	promoter-TSS (NM_012485)	-26	NUDCD2	-	NudC domain containing 2	protein-coding
878-9	chr5	162877510	162878386	+	Intergenic	L1MB7|LINE|L1	9195	NUDCD2	-	NudC domain containing 2	protein-coding
915-7	chr5	162875860	162876773	+	Intergenic	L1MB7|LINE|L1	10827	NUDCD2	-	NudC domain containing 2	protein-coding
802-8	chr5	162864109	162864909	+	promoter-TSS (NM_004060)	promoter-TSS (NM_004060)	-68	CCNG1	CCNG	cyclin G1	protein-coding
701-14	chr5	162789558	162790257	+	Intergenic	MIRb|SINE|MIR	-74670	CCNG1	CCNG	cyclin G1	protein-coding
434-39	chr6	162779632	162780064	+	intron (NM_013987, intron 2 of 10)	AluSx1|SINE|Alu	-368316	PACRG	GLUP|HAK005771|PARK2CRG	PARK2 co-regulated	protein-coding
581-15	chr2	162270427	162271006	+	Intergenic	Intergenic	-1904	TBR1	TBR-1|TES-56	T-box, brain, 1	protein-coding
565-19	chr2	162269794	162270357	+	Intergenic	MER5A1|DNA|hAT-Charlie	-2545	TBR1	TBR-1|TES-56	T-box, brain, 1	protein-coding
596-13	chr2	162094929	162095523	+	Intergenic	CpG	-6024	LOC100996579	-	uncharacterized LOC100996579	ncRNA
629-17	chr2	162094105	162094732	+	Intergenic	Intergenic	-6832	LOC100996579	-	uncharacterized LOC100996579	ncRNA
538-17	chr2	162078192	162078728	+	intron (NM_001199135, intron 4 of 7)	intron (NM_001199135, intron 4 of 7)	-22790	LOC100996579	-	uncharacterized LOC100996579	ncRNA
553-22	chr6	161765650	161766201	+	Intergenic	Intergenic	-70818	AGPAT4	1-AGPAT4|LPAAT-delta|dJ473J16.2	1-acylglycerol-3-phosphate O-acyltransferase 4	protein-coding
685	chr1	161719319	161720002	+	promoter-TSS (NM_007240)	promoter-TSS (NM_007240)	79	DUSP12	DUSP1|YVH1	dual specificity phosphatase 12	protein-coding
631-22	chr6	161639561	161640190	+	intron (NM_020133, intron 2 of 8)	intron (NM_020133, intron 2 of 8)	55232	AGPAT4	1-AGPAT4|LPAAT-delta|dJ473J16.2	1-acylglycerol-3-phosphate O-acyltransferase 4	protein-coding
400-194	chr2	161439480	161439878	+	Intergenic	Intergenic	-89361	RBMS1	C2orf12|HCC-4|MSSP|MSSP-1|MSSP-2|MSSP-3|SCR2|YC1	RNA binding motif, single stranded interacting protein 1	protein-coding
687-14	chr2	161432554	161433239	+	Intergenic	X1_LINE|LINE|CR1	-82578	RBMS1	C2orf12|HCC-4|MSSP|MSSP-1|MSSP-2|MSSP-3|SCR2|YC1	RNA binding motif, single stranded interacting protein 1	protein-coding
534-3	chr1	161397689	161398221	+	Intergenic	Intergenic	-60282	C1orf192	Flattop|Fltp	chromosome 1 open reading frame 192	protein-coding
604-3	chr1	161391645	161392247	+	Intergenic	tRNA-Glu-GAA|tRNA|tRNA	-54273	C1orf192	Flattop|Fltp	chromosome 1 open reading frame 192	protein-coding
722-2	chr1	161369213	161369933	+	Intergenic	CpG	-31900	C1orf192	Flattop|Fltp	chromosome 1 open reading frame 192	protein-coding
563-20	chr2	161290162	161290723	+	intron (NM_016836, intron 1 of 13)	intron (NM_016836, intron 1 of 13)	-26049	MIR4785	-	microRNA 4785	ncRNA
587-30	chr2	161287750	161288335	+	intron (NM_016836, intron 1 of 13)	L2c|LINE|L2	-23649	MIR4785	-	microRNA 4785	ncRNA
466-22	chr2	161235841	161236305	+	intron (NM_016836, intron 1 of 13)	AmnSINE2|SINE|Deu	28320	MIR4785	-	microRNA 4785	ncRNA
540-15	chr2	161220509	161221047	+	intron (NM_016836, intron 2 of 13)	intron (NM_016836, intron 2 of 13)	43615	MIR4785	-	microRNA 4785	ncRNA
586-15	chr2	161208767	161209351	+	intron (NM_016836, intron 2 of 13)	intron (NM_016836, intron 2 of 13)	55334	MIR4785	-	microRNA 4785	ncRNA
648	chr1	161184896	161185542	+	intron (NM_004106, intron 1 of 4)	intron (NM_004106, intron 1 of 4)	132	FCER1G	FCRG	Fc fragment of IgE, high affinity I, receptor for; gamma polypeptide	protein-coding
659-3	chr1	161135644	161136301	+	promoter-TSS (NM_000309)	promoter-TSS (NM_000309)	-209	PPOX	PPO|V290M|VP	protoporphyrinogen oxidase	protein-coding
451-26	chr2	161132391	161132840	+	intron (NM_016836, intron 12 of 13)	MER46C|DNA|TcMar-Tigger	-4209	LOC100505984	-	uncharacterized LOC100505984	ncRNA
2382-02-01	chr2	161124919	161127299	+	intron (NR_103775, intron 1 of 1)	L3|LINE|CR1	2297	LOC100505984	-	uncharacterized LOC100505984	ncRNA
568-16	chr2	161124258	161124824	+	intron (NR_103775, intron 1 of 1)	L3|LINE|CR1	3865	LOC100505984	-	uncharacterized LOC100505984	ncRNA
591-19	chr2	161123525	161124114	+	intron (NR_103775, intron 1 of 1)	L4|LINE|RTE	4587	LOC100505984	-	uncharacterized LOC100505984	ncRNA
450-5	chr1	161102611	161103059	+	promoter-TSS (NM_032998)	promoter-TSS (NM_032998)	-357	DEDD	CASP8IP1|DEDD1|DEFT|FLDED1	death effector domain containing	protein-coding
448-3	chr1	161090989	161091435	+	TTS (NM_001185094)	TTS (NM_001185094)	3304	NIT1	-	nitrilase 1	protein-coding
1189-2	chr1	161088864	161090051	+	intron (NM_005600, intron 4 of 6)	intron (NM_005600, intron 4 of 6)	1549	NIT1	-	nitrilase 1	protein-coding
993	chr1	161015258	161016249	+	promoter-TSS (NM_007122)	promoter-TSS (NM_007122)	16	USF1	FCHL|FCHL1|HYPLIP1|MLTF|MLTFI|UEF|bHLHb11	upstream transcription factor 1	protein-coding
600	chr1	160967016	160967614	+	3' UTR (NM_016946, exon 10 of 10)	3' UTR (NM_016946, exon 10 of 10)	23818	F11R	CD321|JAM|JAM1|JAMA|JCAM|KAT|PAM-1	F11 receptor	protein-coding
1050	chr1	160959439	160960487	+	Intergenic	AluSq2|SINE|Alu	31170	F11R	CD321|JAM|JAM1|JAMA|JCAM|KAT|PAM-1	F11 receptor	protein-coding
459-6	chr1	160919017	160919474	+	intron (NM_080878, intron 6 of 7)	LTR5_Hs|LTR|ERVK	5344	ITLN2	HL-2|HL2	intelectin 2	protein-coding
482-3	chr1	160881256	160881736	+	Intergenic	Intergenic	-26536	ITLN1	HL-1|HL1|INTL|ITLN|LFR|hIntL|omentin	intelectin 1 (galactofuranose binding)	protein-coding
802-9	chr6	160876707	160877507	+	Intergenic	Intergenic	55049	LPAL2	APOA2|APOAL|APOARGC	lipoprotein, Lp(a)-like 2, pseudogene	pseudo
1987-02-01	chr6	160866746	160868731	+	intron (NM_021977, intron 9 of 10)	MER63D|DNA|hAT-Blackjack	64418	LPAL2	APOA2|APOAL|APOARGC	lipoprotein, Lp(a)-like 2, pseudogene	pseudo
503-34	chr6	160866169	160866670	+	intron (NM_021977, intron 9 of 10)	intron (NM_021977, intron 9 of 10)	65737	LPAL2	APOA2|APOAL|APOARGC	lipoprotein, Lp(a)-like 2, pseudogene	pseudo
478-36	chr6	160859038	160859514	+	intron (NM_021977, intron 7 of 10)	intron (NM_021977, intron 7 of 10)	72880	LPAL2	APOA2|APOAL|APOARGC	lipoprotein, Lp(a)-like 2, pseudogene	pseudo
3506	chr6	160854175	160857679	+	intron (NM_021977, intron 5 of 10)	MLT1J|LTR|ERVL-MaLR	76229	LPAL2	APOA2|APOAL|APOARGC	lipoprotein, Lp(a)-like 2, pseudogene	pseudo
1400-5	chr6	160826879	160828277	+	intron (NM_021977, intron 2 of 10)	MIRc|SINE|MIR	58173	SLC22A3	EMT|EMTH|OCT3	solute carrier family 22 (organic cation transporter), member 3	protein-coding
1409-3	chr6	160815044	160816451	+	intron (NM_021977, intron 1 of 10)	LTR33A|LTR|ERVL	46342	SLC22A3	EMT|EMTH|OCT3	solute carrier family 22 (organic cation transporter), member 3	protein-coding
959-6	chr6	160811729	160812686	+	intron (NM_021977, intron 1 of 10)	intron (NM_021977, intron 1 of 10)	42802	SLC22A3	EMT|EMTH|OCT3	solute carrier family 22 (organic cation transporter), member 3	protein-coding
953-10	chr6	160805112	160806063	+	intron (NM_021977, intron 1 of 10)	HAL1|LINE|L1	36182	SLC22A3	EMT|EMTH|OCT3	solute carrier family 22 (organic cation transporter), member 3	protein-coding
1039-7	chr6	160782196	160783233	+	intron (NM_021977, intron 1 of 10)	MIR|SINE|MIR	13309	SLC22A3	EMT|EMTH|OCT3	solute carrier family 22 (organic cation transporter), member 3	protein-coding
474-35	chr6	160723341	160723813	+	Intergenic	Intergenic	-43614	SLC22A2	2014-10-02	solute carrier family 22 (organic cation transporter), member 2	protein-coding
434-35	chr4	160701754	160702186	+	Intergenic	L2c|LINE|L2	512972	RAPGEF2	CNrasGEF|NRAPGEP|PDZ-GEF1|PDZGEF1|RA-GEF|RA-GEF-1|Rap-GEP|nRap GEP	Rap guanine nucleotide exchange factor (GEF) 2	protein-coding
1496-2	chr2	160637605	160639099	+	intron (NM_001198764, intron 1 of 4)	intron (NM_001198764, intron 1 of 4)	16414	CD302	BIMLEC|CLEC13A|DCL-1|DCL1	CD302 molecule	protein-coding
542-21	chr2	160636748	160637288	+	intron (NM_014880, intron 3 of 5)	intron (NM_014880, intron 3 of 5)	17748	CD302	BIMLEC|CLEC13A|DCL-1|DCL1	CD302 molecule	protein-coding
1782-2	chr2	160634662	160636442	+	intron (NM_001198763, intron 3 of 4)	AluSg|SINE|Alu	19214	CD302	BIMLEC|CLEC13A|DCL-1|DCL1	CD302 molecule	protein-coding
4424	chr2	160630143	160634565	+	intron (NM_014880, intron 5 of 5)	L1MB3|LINE|L1	22412	CD302	BIMLEC|CLEC13A|DCL-1|DCL1	CD302 molecule	protein-coding
452-25	chr2	160629477	160629927	+	intron (NM_014880, intron 5 of 5)	AluSz6|SINE|Alu	25064	CD302	BIMLEC|CLEC13A|DCL-1|DCL1	CD302 molecule	protein-coding
693	chr1	160627794	160628485	+	Intergenic	Intergenic	-11038	SLAMF1	CD150|CDw150|SLAM	signaling lymphocytic activation molecule family member 1	protein-coding
464-21	chr2	160627735	160628197	+	3' UTR (NM_001198764, exon 5 of 5)	3' UTR (NM_001198764, exon 5 of 5)	26800	CD302	BIMLEC|CLEC13A|DCL-1|DCL1	CD302 molecule	protein-coding
1069-3	chr2	160626353	160627420	+	3' UTR (NM_001198764, exon 5 of 5)	3' UTR (NM_001198764, exon 5 of 5)	27880	CD302	BIMLEC|CLEC13A|DCL-1|DCL1	CD302 molecule	protein-coding
402-7	chr1	160607745	160608145	+	intron (NR_104399, intron 1 of 5)	intron (NR_104399, intron 1 of 5)	9156	SLAMF1	CD150|CDw150|SLAM	signaling lymphocytic activation molecule family member 1	protein-coding
465-36	chr6	160601615	160602078	+	Intergenic	Intergenic	58983	SLC22A1	HOCT1|OCT1|oct1_cds	solute carrier family 22 (organic cation transporter), member 1	protein-coding
604-2	chr1	160600314	160600916	+	intron (NR_104399, intron 3 of 5)	intron (NR_104399, intron 3 of 5)	16486	SLAMF1	CD150|CDw150|SLAM	signaling lymphocytic activation molecule family member 1	protein-coding
445-37	chr3	160514277	160514720	+	intron (NM_139245, intron 1 of 3)	MIRb|SINE|MIR	40502	PPM1L	PP2C-epsilon|PP2CE|PPM1-LIKE	protein phosphatase, Mg2+/Mn2+ dependent, 1L	protein-coding
405-36	chr3	160473166	160473569	+	promoter-TSS (NM_139245)	promoter-TSS (NM_139245)	-629	PPM1L	PP2C-epsilon|PP2CE|PPM1-LIKE	protein phosphatase, Mg2+/Mn2+ dependent, 1L	protein-coding
562-23	chr3	160415724	160416284	+	Intergenic	Charlie19a|DNA|hAT-Charlie	21056	ARL14	ARF7	ADP-ribosylation factor-like 14	protein-coding
767-13	chr4	160405703	160406468	+	Intergenic	Intergenic	217087	RAPGEF2	CNrasGEF|NRAPGEP|PDZ-GEF1|PDZGEF1|RA-GEF|RA-GEF-1|Rap-GEP|nRap GEP	Rap guanine nucleotide exchange factor (GEF) 2	protein-coding
767-12	chr3	160394221	160394986	+	promoter-TSS (NM_025047)	promoter-TSS (NM_025047)	-345	ARL14	ARF7	ADP-ribosylation factor-like 14	protein-coding
405-35	chr3	160385095	160385498	+	Intergenic	Intergenic	-9652	ARL14	ARF7	ADP-ribosylation factor-like 14	protein-coding
472-34	chr3	160384004	160384474	+	Intergenic	L2a|LINE|L2	-10709	ARL14	ARF7	ADP-ribosylation factor-like 14	protein-coding
590-18	chr2	160308196	160308784	+	intron (NM_013450, intron 4 of 36)	intron (NM_013450, intron 4 of 36)	164569	BAZ2B	WALp4	bromodomain adjacent to zinc finger domain, 2B	protein-coding
989	chr1	160256167	160257154	+	Intergenic	Intergenic	-1719	PEX19	D1S2223E|HK33|PBD12A|PMP1|PMPI|PXF|PXMP1	peroxisomal biogenesis factor 19	protein-coding
465-35	chr6	160228414	160228877	+	intron (NM_001271862, intron 7 of 18)	Charlie1a|DNA|hAT-Charlie	7364	PNLDC1	-	poly(A)-specific ribonuclease (PARN)-like domain containing 1	protein-coding
1494	chr3	160210419	160211911	+	Intergenic	L2|LINE|L2	21859	SCARNA7	U90	small Cajal body-specific RNA 7	ncRNA
869-10	chr3	160208699	160209566	+	Intergenic	LTR41|LTR|ERVL	23892	SCARNA7	U90	small Cajal body-specific RNA 7	ncRNA
602-13	chr3	160207970	160208570	+	Intergenic	L1ME1|LINE|L1	24754	SCARNA7	U90	small Cajal body-specific RNA 7	ncRNA
1164-6	chr6	160197808	160198970	+	exon (NM_005891, exon 7 of 9)	exon (NM_005891, exon 7 of 9)	3024	SNORA20	ACA20	small nucleolar RNA, H/ACA box 20	snoRNA
871-2	chr6	160180495	160181364	+	TTS (NR_037166)	TTS (NR_037166)	-2060	ACAT2	-	acetyl-CoA acetyltransferase 2	protein-coding
641-3	chr1	160175119	160175758	+	intron (NM_003768, intron 1 of 3)	CpG	313	PEA15	HMAT1|HUMMAT1H|MAT1|MAT1H|PEA-15|PED	phosphoprotein enriched in astrocytes 15	protein-coding
1514-2	chr3	160154010	160155522	+	3' UTR (NM_173084, exon 3 of 3)	3' UTR (NM_173084, exon 3 of 3)	12860	TRIM59	MRF1|RNF104|TRIM57|TSBF1	tripartite motif containing 59	protein-coding
525-21	chr3	160153154	160153677	+	TTS (NM_005496)	TTS (NM_005496)	14211	TRIM59	MRF1|RNF104|TRIM57|TSBF1	tripartite motif containing 59	protein-coding
400-318	chr6	160147728	160148126	+	promoter-TSS (NM_001270533)	promoter-TSS (NM_001270533)	-103	WTAP	-	Wilms tumor 1 associated protein	protein-coding
698-13	chr3	160116865	160117561	+	5' UTR (NM_001190241, exon 1 of 21)	5' UTR (NM_001190241, exon 1 of 21)	107	IFT80	ATD2|SRTD2|WDR56	intraflagellar transport 80	protein-coding
804-6	chr2	160108884	160109686	+	intron (NM_001128213, intron 9 of 10)	intron (NM_001128213, intron 9 of 10)	33778	WDSUB1	UBOX6|WDSAM1	WD repeat, sterile alpha motif and U-box domain containing 1	protein-coding
480-16	chr2	160106345	160106823	+	intron (NM_001128213, intron 9 of 10)	AluSz6|SINE|Alu	36479	WDSUB1	UBOX6|WDSAM1	WD repeat, sterile alpha motif and U-box domain containing 1	protein-coding
464-34	chr6	160098264	160098726	+	Intergenic	Intergenic	15858	SOD2	IPOB|MNSOD|MVCD6	superoxide dismutase 2, mitochondrial	protein-coding
415-30	chr2	160093856	160094269	+	intron (NM_001128213, intron 10 of 10)	intron (NM_001128213, intron 10 of 10)	49001	WDSUB1	UBOX6|WDSAM1	WD repeat, sterile alpha motif and U-box domain containing 1	protein-coding
778-2	chr1	159956452	159957228	+	Intergenic	Intergenic	25826	LINC01133	-	long intergenic non-protein coding RNA 1133	ncRNA
525-14	chr2	159955565	159956088	+	intron (NM_001145909, intron 4 of 26)	intron (NM_001145909, intron 4 of 26)	-87520	MIR6888	hsa-mir-6888	microRNA 6888	ncRNA
636-26	chr5	159935676	159936310	+	Intergenic	Intergenic	23634	MIR146A	MIRN146|MIRN146A|miR-146a|miRNA146A	microRNA 146a	ncRNA
1223-4	chr5	159897180	159898401	+	Intergenic	Intergenic	-3619	MIR3142	-	microRNA 3142	ncRNA
565-2	chr1	159894956	159895519	+	promoter-TSS (NM_003564)	promoter-TSS (NM_003564)	95	TAGLN2	HA1756	transgelin 2	protein-coding
590-29	chr5	159890656	159891244	+	Intergenic	Intergenic	-10459	MIR3142	-	microRNA 3142	ncRNA
1302	chr1	159885375	159886675	+	Intergenic	Intergenic	7482	TAGLN2	HA1756	transgelin 2	protein-coding
697-19	chr5	159878873	159879568	+	Intergenic	L1MC4|LINE|L1	-22189	MIR3142	-	microRNA 3142	ncRNA
577-18	chr5	159856670	159857245	+	Intergenic	Intergenic	8040	PTTG1	EAP1|HPTTG|PTTG|TUTR1	pituitary tumor-transforming 1	protein-coding
774-11	chr2	159851239	159852011	+	intron (NM_001145909, intron 1 of 26)	MIRb|SINE|MIR	26479	TANC1	ROLSB|TANC	tetratricopeptide repeat, ankyrin repeat and coiled-coil containing 1	protein-coding
842-9	chr2	159850201	159851041	+	intron (NM_001145909, intron 1 of 26)	intron (NM_001145909, intron 1 of 26)	25475	TANC1	ROLSB|TANC	tetratricopeptide repeat, ankyrin repeat and coiled-coil containing 1	protein-coding
522-25	chr5	159845856	159846376	+	promoter-TSS (NM_006425)	promoter-TSS (NM_006425)	52	SLU7	9G8|hSlu7	SLU7 splicing factor homolog (S. cerevisiae)	protein-coding
665-15	chr4	159728754	159729417	+	intron (NM_020840, intron 1 of 16)	intron (NM_020840, intron 1 of 16)	38903	FNIP2	FNIPL|MAPO1	folliculin interacting protein 2	protein-coding
431-34	chr6	159699571	159700000	+	Intergenic	(TCTA)n|Simple_repeat|Simple_repeat	109356	FNDC1	AGS8|FNDC2|MEL4B3|bA243O10.1|dJ322A24.1	fibronectin type III domain containing 1	protein-coding
468-19	chr3	159681970	159682436	+	intron (NR_108088, intron 9 of 9)	HAL1|LINE|L1	-24420	IL12A	CLMF|IL-12A|NFSK|NKSF1|P35	interleukin 12A	protein-coding
531-3	chr1	159677202	159677731	+	Intergenic	LTR89|LTR|ERVL?	6913	CRP	PTX1	C-reactive protein, pentraxin-related	protein-coding
2533	chr5	159672227	159674758	+	Intergenic	Intergenic	17055	FABP6	I-15P|I-BABP|I-BALB|I-BAP|ILBP|ILBP3|ILLBP	fatty acid binding protein 6, ileal	protein-coding
705-21	chr5	159671158	159671861	+	Intergenic	Intergenic	15072	FABP6	I-15P|I-BABP|I-BALB|I-BAP|ILBP|ILBP3|ILLBP	fatty acid binding protein 6, ileal	protein-coding
1083-5	chr5	159669723	159670804	+	Intergenic	AluJb|SINE|Alu	13826	FABP6	I-15P|I-BABP|I-BALB|I-BAP|ILBP|ILBP3|ILLBP	fatty acid binding protein 6, ileal	protein-coding
627-22	chr5	159660794	159661419	+	intron (NM_001040442, intron 4 of 5)	MER83|LTR|ERV1	4669	FABP6	I-15P|I-BABP|I-BALB|I-BAP|ILBP|ILBP3|ILLBP	fatty acid binding protein 6, ileal	protein-coding
744-12	chr5	159598745	159599487	+	Intergenic	L1MC4a|LINE|L1	-15258	FABP6	I-15P|I-BABP|I-BALB|I-BAP|ILBP|ILBP3|ILLBP	fatty acid binding protein 6, ileal	protein-coding
497-27	chr5	159588558	159589053	+	Intergenic	THE1C|LTR|ERVL-MaLR	-25569	FABP6	I-15P|I-BABP|I-BALB|I-BAP|ILBP|ILBP3|ILLBP	fatty acid binding protein 6, ileal	protein-coding
661-13	chr3	159541911	159542570	+	intron (NM_001197113, intron 5 of 10)	intron (NM_001197113, intron 5 of 10)	-15410	SCHIP1	SCHIP-1	schwannomin interacting protein 1	protein-coding
593-8	chr2	159540288	159540879	+	Intergenic	AluJo|SINE|Alu	-111246	DAPL1	-	death associated protein-like 1	protein-coding
1308-3	chr2	159538630	159539936	+	Intergenic	Intergenic	-112546	DAPL1	-	death associated protein-like 1	protein-coding
1530-2	chr3	159508750	159510278	+	intron (NM_001197113, intron 5 of 10)	intron (NM_001197113, intron 5 of 10)	-48136	SCHIP1	SCHIP-1	schwannomin interacting protein 1	protein-coding
590-23	chr3	159505526	159506114	+	intron (NM_001197113, intron 5 of 10)	intron (NM_001197113, intron 5 of 10)	-51830	SCHIP1	SCHIP-1	schwannomin interacting protein 1	protein-coding
575-20	chr3	159502968	159503541	+	intron (NM_001197113, intron 5 of 10)	intron (NM_001197113, intron 5 of 10)	-54396	SCHIP1	SCHIP-1	schwannomin interacting protein 1	protein-coding
447-41	chr3	159500855	159501300	+	intron (NM_001197113, intron 5 of 10)	intron (NM_001197113, intron 5 of 10)	-56573	SCHIP1	SCHIP-1	schwannomin interacting protein 1	protein-coding
803-10	chr5	159499373	159500174	+	Intergenic	Intergenic	46679	PWWP2A	MST101	PWWP domain containing 2A	protein-coding
1691	chr5	159497227	159498916	+	Intergenic	AluJb|SINE|Alu	48381	PWWP2A	MST101	PWWP domain containing 2A	protein-coding
531-19	chr2	159458543	159459072	+	intron (NM_001005476, intron 3 of 20)	MIR|SINE|MIR	145331	PKP4	p0071	plakophilin 4	protein-coding
676-2	chr1	159412916	159413590	+	Intergenic	Intergenic	3741	OR10J1	HGMP07J|HSHGMP07J	olfactory receptor, family 10, subfamily J, member 1	protein-coding
571-16	chr2	159359406	159359975	+	intron (NM_001005476, intron 1 of 20)	intron (NM_001005476, intron 1 of 20)	46214	PKP4	p0071	plakophilin 4	protein-coding
677-28	chr3	159357568	159358243	+	intron (NM_001197108, intron 1 of 6)	intron (NM_001197108, intron 1 of 6)	-199745	SCHIP1	SCHIP-1	schwannomin interacting protein 1	protein-coding
845-9	chr2	159353693	159354536	+	intron (NM_001005476, intron 1 of 20)	MIRb|SINE|MIR	40638	PKP4	p0071	plakophilin 4	protein-coding
428-37	chr3	159352801	159353227	+	intron (NM_001197108, intron 1 of 6)	MamRep38|DNA|hAT	-204636	SCHIP1	SCHIP-1	schwannomin interacting protein 1	protein-coding
749-12	chr2	159344870	159345617	+	intron (NM_001005476, intron 1 of 20)	MLT1F2|LTR|ERVL-MaLR	31767	PKP4	p0071	plakophilin 4	protein-coding
461-20	chr2	159313101	159313560	+	promoter-TSS (NM_001171637)	promoter-TSS (NM_001171637)	-65	CCDC148	-	coiled-coil domain containing 148	protein-coding
760	chr1	159251704	159252462	+	Intergenic	Intergenic	-7421	FCER1A	FCE1A|FcERI	Fc fragment of IgE, high affinity I, receptor for; alpha polypeptide	protein-coding
926-9	chr4	159220457	159221381	+	Intergenic	Intergenic	89518	TMEM144	-	transmembrane protein 144	protein-coding
580-16	chr4	159219608	159220186	+	Intergenic	LTR22C|LTR|ERVK	88496	TMEM144	-	transmembrane protein 144	protein-coding
549-21	chr4	159218831	159219378	+	Intergenic	HERVK22-int|LTR|ERVK	87703	TMEM144	-	transmembrane protein 144	protein-coding
705-22	chr6	159207770	159208473	+	intron (NM_001111077, intron 4 of 13)	intron (NM_001111077, intron 4 of 13)	-22336	MIR3918	-	microRNA 3918	ncRNA
521-5	chr1	159200916	159201435	+	Intergenic	Intergenic	26126	ACKR1	CCBP1|CD234|DARC|Dfy|FY|GPD|GpFy|WBCQ1	atypical chemokine receptor 1 (Duffy blood group)	protein-coding
538-24	chr6	159192589	159193125	+	intron (NM_001111077, intron 8 of 13)	intron (NM_001111077, intron 8 of 13)	-7072	MIR3918	-	microRNA 3918	ncRNA
4186	chr6	159182293	159186477	+	exon (NM_001242384, exon 18 of 19)	exon (NM_001242384, exon 18 of 19)	1400	MIR3918	-	microRNA 3918	ncRNA
457-3	chr1	159146946	159147401	+	intron (NM_001127173, intron 1 of 8)	intron (NM_001127173, intron 1 of 8)	5759	CADM3	BIgR|IGSF4B|NECL1|Necl-1|TSLL1|synCAM3	cell adhesion molecule 3	protein-coding
989-9	chr6	159127768	159128755	+	intron (NM_001242394, intron 6 of 17)	intron (NM_001242394, intron 6 of 17)	57215	SYTL3	SLP3	synaptotagmin-like 3	protein-coding
556-19	chr2	159088903	159089457	+	intron (NM_138803, intron 10 of 13)	intron (NM_138803, intron 10 of 13)	66018	CCDC148-AS1	-	CCDC148 antisense RNA 1	ncRNA
451-38	chr6	159065595	159066044	+	promoter-TSS (NM_006519)	promoter-TSS (NM_006519)	-15	DYNLT1	CW-1|TCTEL1|tctex-1	dynein, light chain, Tctex-type 1	protein-coding
610-24	chr6	159059215	159059823	+	intron (NM_006519, intron 2 of 4)	AluJo|SINE|Alu	6285	DYNLT1	CW-1|TCTEL1|tctex-1	dynein, light chain, Tctex-type 1	protein-coding
785-11	chr6	159057972	159058755	+	intron (NM_006519, intron 3 of 4)	intron (NM_006519, intron 3 of 4)	7441	DYNLT1	CW-1|TCTEL1|tctex-1	dynein, light chain, Tctex-type 1	protein-coding
654-18	chr6	159053810	159054462	+	3' UTR (NM_020823, exon 17 of 17)	3' UTR (NM_020823, exon 17 of 17)	11668	DYNLT1	CW-1|TCTEL1|tctex-1	dynein, light chain, Tctex-type 1	protein-coding
445-39	chr5	158998690	158999133	+	Intergenic	L1M4|LINE|L1	-105627	LOC285627	-	uncharacterized LOC285627	ncRNA
769-13	chr3	158983303	158984070	+	3' UTR (NM_001197100, exon 4 of 4)	3' UTR (NM_001197100, exon 4 of 4)	-7350	SCHIP1	SCHIP-1	schwannomin interacting protein 1	protein-coding
503-22	chr2	158917521	158918022	+	intron (NM_001135098, intron 2 of 8)	MIR3|SINE|MIR	-40611	UPP2	UDRPASE2|UP2|UPASE2	uridine phosphorylase 2	protein-coding
728-16	chr2	158913232	158913958	+	intron (NM_001135098, intron 2 of 8)	L1MC3|LINE|L1	-44787	UPP2	UDRPASE2|UP2|UPASE2	uridine phosphorylase 2	protein-coding
648-27	chr5	158891018	158891664	+	non-coding (NR_027110, exon 2 of 7)	non-coding (NR_027110, exon 2 of 7)	1943	LOC285627	-	uncharacterized LOC285627	ncRNA
531-26	chr5	158713812	158714341	+	Intergenic	Intergenic	23987	UBLCP1	CPUB1	ubiquitin-like domain containing CTD phosphatase 1	protein-coding
465-40	chr7	158655860	158656323	+	intron (NM_018051, intron 1 of 24)	LTR12|LTR|ERV1	6822	WDR60	FAP163|SRPS6|SRTD8	WD repeat domain 60	protein-coding
592-25	chr5	158637760	158638350	+	promoter-TSS (NM_001199380)	promoter-TSS (NM_001199380)	-994	RNF145	-	ring finger protein 145	protein-coding
630-25	chr5	158636987	158637615	+	promoter-TSS (NM_001199380)	promoter-TSS (NM_001199380)	-240	RNF145	-	ring finger protein 145	protein-coding
773-15	chr5	158630962	158631733	+	intron (NM_001199380, intron 1 of 10)	intron (NM_001199380, intron 1 of 10)	3309	RNF145	-	ring finger protein 145	protein-coding
400-345	chr7	158611690	158612088	+	intron (NM_020728, intron 1 of 21)	intron (NM_020728, intron 1 of 21)	10430	ESYT2	CHR2SYT|E-Syt2|FAM62B	extended synaptotagmin-like protein 2	protein-coding
640-24	chr7	158610838	158611476	+	intron (NM_020728, intron 1 of 21)	intron (NM_020728, intron 1 of 21)	11162	ESYT2	CHR2SYT|E-Syt2|FAM62B	extended synaptotagmin-like protein 2	protein-coding
1199-3	chr5	158606174	158607371	+	intron (NM_001199381, intron 4 of 10)	LTR78|LTR|ERV1	27884	RNF145	-	ring finger protein 145	protein-coding
1387	chr5	158600888	158602273	+	intron (NM_001199381, intron 5 of 10)	intron (NM_001199381, intron 5 of 10)	33076	RNF145	-	ring finger protein 145	protein-coding
644-25	chr5	158596901	158597543	+	intron (NM_001199381, intron 6 of 10)	intron (NM_001199381, intron 6 of 10)	37434	RNF145	-	ring finger protein 145	protein-coding
1991	chr5	158581867	158583856	+	Intergenic	MIR3|SINE|MIR	51795	RNF145	-	ring finger protein 145	protein-coding
2851	chr5	158578928	158581777	+	Intergenic	Intergenic	52861	LOC101927740	-	uncharacterized LOC101927740	ncRNA
743-11	chr6	158532565	158533306	+	intron (NM_032861, intron 16 of 16)	intron (NM_032861, intron 16 of 16)	56377	SERAC1	-	serine active site containing 1	protein-coding
400-317	chr6	158531970	158532368	+	3' UTR (NM_032861, exon 17 of 17)	3' UTR (NM_032861, exon 17 of 17)	57143	SERAC1	-	serine active site containing 1	protein-coding
601-31	chr6	158530908	158531507	+	3' UTR (NM_032861, exon 17 of 17)	3' UTR (NM_032861, exon 17 of 17)	58105	SERAC1	-	serine active site containing 1	protein-coding
549-27	chr6	158461430	158461977	+	intron (NM_003898, intron 4 of 26)	intron (NM_003898, intron 4 of 26)	23623	SYNJ2	INPP5H	synaptojanin 2	protein-coding
659-28	chr6	158369051	158369708	+	Intergenic	L1MC4|LINE|L1	-33509	SYNJ2	INPP5H	synaptojanin 2	protein-coding
471-31	chr6	158368255	158368724	+	Intergenic	MER20|DNA|hAT-Charlie	-34399	SYNJ2	INPP5H	synaptojanin 2	protein-coding
567-17	chr5	158352009	158352574	+	intron (NM_024007, intron 6 of 15)	L2a|LINE|L2	174497	EBF1	COE1|EBF|O/E-1|OLF1	early B-cell factor 1	protein-coding
431-24	chr2	158180698	158181127	+	intron (NM_001009959, intron 3 of 3)	intron (NM_001009959, intron 3 of 3)	1504	ERMN	JN|KIAA1189|ermin	ermin, ERM-like protein	protein-coding
511-27	chr3	158150031	158150540	+	intron (NM_001271838, intron 6 of 9)	intron (NM_001271838, intron 6 of 9)	138570	LOC100996447	-	uncharacterized LOC100996447	ncRNA
1379-2	chr5	158117702	158119079	+	Intergenic	LTR48|LTR|ERV1	-281609	LOC101927697	-	uncharacterized LOC101927697	ncRNA
935-2	chr3	158057057	158057990	+	intron (NM_001271838, intron 5 of 9)	L2c|LINE|L2	229682	RSRC1	SFRS21|SRrp53	arginine/serine-rich coiled-coil 1	protein-coding
559-12	chr3	158055967	158056524	+	intron (NM_001271838, intron 5 of 9)	intron (NM_001271838, intron 5 of 9)	228404	RSRC1	SFRS21|SRrp53	arginine/serine-rich coiled-coil 1	protein-coding
947-7	chr3	158029929	158030874	+	intron (NM_001271838, intron 5 of 9)	intron (NM_001271838, intron 5 of 9)	202560	RSRC1	SFRS21|SRrp53	arginine/serine-rich coiled-coil 1	protein-coding
580-14	chr3	157827760	157828338	+	intron (NM_001271838, intron 1 of 9)	CpG	208	RSRC1	SFRS21|SRrp53	arginine/serine-rich coiled-coil 1	protein-coding
648-24	chr3	157815681	157816327	+	exon (NM_003030, exon 6 of 6)	exon (NM_003030, exon 6 of 6)	7948	SHOX2	OG12|OG12X|SHOT	short stature homeobox 2	protein-coding
633-24	chr6	157814116	157814747	+	intron (NM_153746, intron 1 of 8)	intron (NM_153746, intron 1 of 8)	11874	ZDHHC14	NEW1CP	zinc finger, DHHC-type containing 14	protein-coding
503-36	chr7	157667823	157668324	+	intron (NM_002847, intron 12 of 22)	intron (NM_002847, intron 12 of 22)	20796	LOC100506585	-	uncharacterized LOC100506585	ncRNA
400-316	chr6	157533319	157533717	+	Intergenic	Intergenic	211735	TMEM242	BM033|C6orf35	transmembrane protein 242	protein-coding
425-34	chr5	157361759	157362182	+	Intergenic	LTR8|LTR|ERV1	-75787	CLINT1	CLINT|ENTH|EPN4|EPNR	clathrin interactor 1	protein-coding
847-6	chr2	157329795	157330640	+	intron (NM_000408, intron 1 of 16)	intron (NM_000408, intron 1 of 16)	37317	GPD2	GDH2|GPDM|mGPDH	glycerol-3-phosphate dehydrogenase 2 (mitochondrial)	protein-coding
604-18	chr2	157322086	157322688	+	intron (NM_000408, intron 1 of 16)	intron (NM_000408, intron 1 of 16)	29487	GPD2	GDH2|GPDM|mGPDH	glycerol-3-phosphate dehydrogenase 2 (mitochondrial)	protein-coding
1320-3	chr5	157209884	157211202	+	Intergenic	FLAM_C|SINE|Alu	39788	LSM11	-	LSM11, U7 small nuclear RNA associated	protein-coding
1140-3	chr2	157197790	157198928	+	Intergenic	CpG	-9072	NR4A2	HZF-3|NOT|NURR1|RNR1|TINUR	nuclear receptor subfamily 4, group A, member 2	protein-coding
588-25	chr7	157190561	157191147	+	intron (NM_058246, intron 8 of 9)	intron (NM_058246, intron 8 of 9)	61143	DNAJB6	DJ4|DnaJ|HHDJ1|HSJ-2|HSJ2|LGMD1D|LGMD1E|MRJ|MSJ-1	DnaJ (Hsp40) homolog, subfamily B, member 6	protein-coding
473-26	chr3	157158973	157159444	+	intron (NM_002852, intron 2 of 2)	MIR|SINE|MIR	4628	PTX3	TNFAIP5|TSG-14	pentraxin 3, long	protein-coding
689-22	chr6	157101340	157102027	+	promoter-TSS (NR_039676)	promoter-TSS (NR_039676)	-818	MIR4466	-	microRNA 4466	ncRNA
1153	chr1	157100492	157101643	+	intron (NM_001145312, intron 4 of 4)	intron (NM_001145312, intron 4 of 4)	2913	CYCSP52	HC6|HCP2	cytochrome c, somatic pseudogene 52	pseudo
921	chr1	157089603	157090522	+	Intergenic	Intergenic	-8092	CYCSP52	HC6|HCP2	cytochrome c, somatic pseudogene 52	pseudo
3171	chr7	157063528	157066697	+	Intergenic	Intergenic	-64598	DNAJB6	DJ4|DnaJ|HHDJ1|HSJ-2|HSJ2|LGMD1D|LGMD1E|MRJ|MSJ-1	DnaJ (Hsp40) homolog, subfamily B, member 6	protein-coding
498-41	chr7	157035824	157036320	+	intron (NM_014671, intron 18 of 22)	intron (NM_014671, intron 18 of 22)	-93638	DNAJB6	DJ4|DnaJ|HHDJ1|HSJ-2|HSJ2|LGMD1D|LGMD1E|MRJ|MSJ-1	DnaJ (Hsp40) homolog, subfamily B, member 6	protein-coding
672-18	chr7	157034404	157035074	+	intron (NM_014671, intron 18 of 22)	L1MB4|LINE|L1	-94971	DNAJB6	DJ4|DnaJ|HHDJ1|HSJ-2|HSJ2|LGMD1D|LGMD1E|MRJ|MSJ-1	DnaJ (Hsp40) homolog, subfamily B, member 6	protein-coding
1111-4	chr7	157033202	157034311	+	intron (NM_014671, intron 18 of 22)	L2|LINE|L2	-95954	DNAJB6	DJ4|DnaJ|HHDJ1|HSJ-2|HSJ2|LGMD1D|LGMD1E|MRJ|MSJ-1	DnaJ (Hsp40) homolog, subfamily B, member 6	protein-coding
593-2	chr1	156902050	156902641	+	intron (NM_144702, intron 14 of 14)	intron (NM_144702, intron 14 of 14)	3691	MIR765	MIRN765|hsa-mir-765	microRNA 765	ncRNA
668	chr1	156901089	156901755	+	intron (NM_144702, intron 12 of 14)	L2c|LINE|L2	4614	MIR765	MIRN765|hsa-mir-765	microRNA 765	ncRNA
470-2	chr1	156900540	156901008	+	intron (NM_144702, intron 12 of 14)	intron (NM_144702, intron 12 of 14)	5262	MIR765	MIRN765|hsa-mir-765	microRNA 765	ncRNA
459-5	chr1	156899588	156900045	+	intron (NM_144702, intron 11 of 14)	(TTTC)n|Simple_repeat|Simple_repeat	6220	MIR765	MIRN765|hsa-mir-765	microRNA 765	ncRNA
989-6	chr3	156877563	156878550	+	5' UTR (NM_020307, exon 1 of 11)	5' UTR (NM_020307, exon 1 of 11)	426	CCNL1	ANIA6A|PRO1073|ania-6a	cyclin L1	protein-coding
675-23	chr4	156864688	156865361	+	intron (NM_001334, intron 1 of 7)	intron (NM_001334, intron 1 of 7)	10024	CTSO	CTSO1	cathepsin O	protein-coding
1670-2	chr3	156863067	156864735	+	Intergenic	Intergenic	14581	CCNL1	ANIA6A|PRO1073|ania-6a	cyclin L1	protein-coding
688-28	chr3	156862163	156862849	+	Intergenic	Intergenic	15976	CCNL1	ANIA6A|PRO1073|ania-6a	cyclin L1	protein-coding
635-23	chr3	156861280	156861913	+	Intergenic	Intergenic	16886	CCNL1	ANIA6A|PRO1073|ania-6a	cyclin L1	protein-coding
732-21	chr4	156825204	156825934	+	intron (NM_005651, intron 2 of 11)	intron (NM_005651, intron 2 of 11)	724	TDO2	TDO|TO|TPH2|TRPO	tryptophan 2,3-dioxygenase	protein-coding
609-23	chr5	156821437	156822044	+	3' UTR (NM_014376, exon 31 of 31)	3' UTR (NM_014376, exon 31 of 31)	-49011	FNDC9	C5orf40	fibronectin type III domain containing 9	protein-coding
422-28	chr4	156806646	156807066	+	Intergenic	MIRb|SINE|MIR	-17989	TDO2	TDO|TO|TPH2|TRPO	tryptophan 2,3-dioxygenase	protein-coding
638	chr1	156771430	156772066	+	Intergenic	Intergenic	-13794	NTRK1	MTC|TRK|TRK1|TRKA|Trk-A|p140-TrkA	neurotrophic tyrosine kinase, receptor, type 1	protein-coding
859	chr1	156710605	156711462	+	promoter-TSS (NM_024540)	promoter-TSS (NM_024540)	-110	MRPL24	L24mt|MRP-L18|MRP-L24	mitochondrial ribosomal protein L24	protein-coding
428-46	chr6	156701398	156701824	+	Intergenic	Intergenic	-397453	ARID1B	6A3-5|BAF250B|BRIGHT|DAN15|ELD/OSA1|MRD12|OSA2|P250R	AT rich interactive domain 1B (SWI1-like)	protein-coding
416-38	chr7	156685954	156686368	+	promoter-TSS (NM_022458)	promoter-TSS (NM_022458)	-259	LMBR1	ACHP|C7orf2|DIF14|PPD2|TPT|ZRS	limb development membrane protein 1	protein-coding
496-2	chr1	156610869	156611363	+	promoter-TSS (NM_021948)	promoter-TSS (NM_021948)	-624	BCAN	BEHAB|CSPG7	brevican	protein-coding
1222	chr1	156609225	156610445	+	Intergenic	Intergenic	-1905	BCAN	BEHAB|CSPG7	brevican	protein-coding
649	chr1	156608252	156608899	+	Intergenic	Intergenic	-3165	BCAN	BEHAB|CSPG7	brevican	protein-coding
494	chr1	156604000	156604492	+	Intergenic	ERVL-E-int|LTR|ERVL	-7494	BCAN	BEHAB|CSPG7	brevican	protein-coding
1029-2	chr1	156595090	156596117	+	TTS (NM_021817)	TTS (NM_021817)	6517	HAPLN2	BRAL1	hyaluronan and proteoglycan link protein 2	protein-coding
684-2	chr1	156586083	156586765	+	Intergenic	Intergenic	-2662	HAPLN2	BRAL1	hyaluronan and proteoglycan link protein 2	protein-coding
645	chr1	156570873	156571516	+	promoter-TSS (NM_015590)	promoter-TSS (NM_015590)	85	GPATCH4	GPATC4	G patch domain containing 4	protein-coding
400-17	chr1	156570293	156570691	+	intron (NM_182679, intron 1 of 7)	AluSx|SINE|Alu	787	GPATCH4	GPATC4	G patch domain containing 4	protein-coding
479-2	chr1	156564234	156564711	+	TTS (NM_144772)	TTS (NM_144772)	2914	APOA1BP	AIBP|YJEFN1	apolipoprotein A-I binding protein	protein-coding
513-40	chr5	156563370	156563881	+	Intergenic	AluSz6|SINE|Alu	6161	MED7	ARC34|CRSP33|CRSP9	mediator complex subunit 7	protein-coding
1022	chr1	156561321	156562341	+	intron (NM_144772, intron 1 of 5)	CpG	273	APOA1BP	AIBP|YJEFN1	apolipoprotein A-I binding protein	protein-coding
781-14	chr3	156542242	156543021	+	Intergenic	Intergenic	-1465	LEKR1	-	leucine, glutamate and lysine rich 1	protein-coding
682-24	chr7	156540323	156541003	+	intron (NM_022458, intron 9 of 16)	intron (NM_022458, intron 9 of 16)	104992	RNF32	FKSG33|HSD15|LMBR2	ring finger protein 32	protein-coding
789-6	chr3	156534604	156535391	+	promoter-TSS (NR_038387)	promoter-TSS (NR_038387)	-146	LINC00886	-	long intergenic non-protein coding RNA 886	ncRNA
600-17	chr3	156530331	156530929	+	promoter-TSS (NR_003284)	promoter-TSS (NR_003284)	-820	PA2G4P4	PA2G4L1	proliferation-associated 2G4 pseudogene 4	pseudo
598-15	chr3	156506508	156507104	+	intron (NR_038387, intron 1 of 2)	intron (NR_038387, intron 1 of 2)	23004	PA2G4P4	PA2G4L1	proliferation-associated 2G4 pseudogene 4	pseudo
417-37	chr3	156506005	156506420	+	intron (NR_038387, intron 1 of 2)	intron (NR_038387, intron 1 of 2)	23598	PA2G4P4	PA2G4L1	proliferation-associated 2G4 pseudogene 4	pseudo
578-21	chr3	156469226	156469802	+	intron (NR_038387, intron 1 of 2)	intron (NR_038387, intron 1 of 2)	60296	PA2G4P4	PA2G4L1	proliferation-associated 2G4 pseudogene 4	pseudo
717-20	chr7	156459370	156460085	+	intron (NM_030936, intron 7 of 8)	intron (NM_030936, intron 7 of 8)	24056	RNF32	FKSG33|HSD15|LMBR2	ring finger protein 32	protein-coding
1094-2	chr7	156453479	156454571	+	intron (NM_030936, intron 7 of 8)	AluSx1|SINE|Alu	18354	RNF32	FKSG33|HSD15|LMBR2	ring finger protein 32	protein-coding
887-8	chr7	156450683	156451568	+	intron (NM_030936, intron 6 of 8)	intron (NM_030936, intron 6 of 8)	15454	RNF32	FKSG33|HSD15|LMBR2	ring finger protein 32	protein-coding
713-16	chr5	156449433	156450144	+	Intergenic	Intergenic	35699	HAVCR1	HAVCR|HAVCR-1|KIM-1|KIM1|TIM|TIM-1|TIM1|TIMD-1|TIMD1	hepatitis A virus cellular receptor 1	protein-coding
406-34	chr3	156443283	156443687	+	Intergenic	Intergenic	49032	TIPARP	ARTD14|PARP7|pART14	TCDD-inducible poly(ADP-ribose) polymerase	protein-coding
410-39	chr7	156443268	156443676	+	intron (NM_030936, intron 3 of 8)	intron (NM_030936, intron 3 of 8)	7801	RNF32	FKSG33|HSD15|LMBR2	ring finger protein 32	protein-coding
885-8	chr3	156440431	156441314	+	Intergenic	Intergenic	46419	TIPARP	ARTD14|PARP7|pART14	TCDD-inducible poly(ADP-ribose) polymerase	protein-coding
1034-3	chr3	156439317	156440349	+	Intergenic	Intergenic	45380	TIPARP	ARTD14|PARP7|pART14	TCDD-inducible poly(ADP-ribose) polymerase	protein-coding
2200-02-01	chr3	156435114	156437312	+	Intergenic	Intergenic	41760	TIPARP	ARTD14|PARP7|pART14	TCDD-inducible poly(ADP-ribose) polymerase	protein-coding
1804-2	chr3	156432851	156434653	+	Intergenic	MER5A|DNA|hAT-Charlie	39299	TIPARP	ARTD14|PARP7|pART14	TCDD-inducible poly(ADP-ribose) polymerase	protein-coding
929-7	chr7	156432874	156433801	+	promoter-TSS (NM_001184996)	promoter-TSS (NM_001184996)	11	C7orf13	MY040	chromosome 7 open reading frame 13	ncRNA
534-2	chr1	156431579	156432111	+	Intergenic	MLT1F|LTR|ERVL-MaLR	28546	MEF2D	-	myocyte enhancer factor 2D	protein-coding
2130-02-01	chr3	156427046	156429174	+	Intergenic	Intergenic	33657	TIPARP	ARTD14|PARP7|pART14	TCDD-inducible poly(ADP-ribose) polymerase	protein-coding
972-2	chr1	156426472	156427442	+	Intergenic	CpG	-27773	C1orf61	CROC4	chromosome 1 open reading frame 61	protein-coding
543-34	chr3	156423816	156424357	+	3' UTR (NM_001184717, exon 6 of 6)	3' UTR (NM_001184717, exon 6 of 6)	29633	TIPARP	ARTD14|PARP7|pART14	TCDD-inducible poly(ADP-ribose) polymerase	protein-coding
631-19	chr3	156409768	156410397	+	intron (NM_015508, intron 2 of 5)	intron (NM_015508, intron 2 of 5)	15629	TIPARP	ARTD14|PARP7|pART14	TCDD-inducible poly(ADP-ribose) polymerase	protein-coding
493-24	chr3	156408927	156409418	+	intron (NM_015508, intron 2 of 5)	intron (NM_015508, intron 2 of 5)	14719	TIPARP	ARTD14|PARP7|pART14	TCDD-inducible poly(ADP-ribose) polymerase	protein-coding
635-22	chr3	156407128	156407761	+	intron (NM_015508, intron 2 of 5)	L2b|LINE|L2	12991	TIPARP	ARTD14|PARP7|pART14	TCDD-inducible poly(ADP-ribose) polymerase	protein-coding
669-21	chr3	156392007	156392674	+	promoter-TSS (NM_001184717)	promoter-TSS (NM_001184717)	135	TIPARP	ARTD14|PARP7|pART14	TCDD-inducible poly(ADP-ribose) polymerase	protein-coding
512-20	chr4	156354603	156355113	+	Intergenic	Intergenic	-56736	MAP9	ASAP	microtubule-associated protein 9	protein-coding
601-25	chr4	156347955	156348554	+	Intergenic	LTR22B|LTR|ERVK	-50132	MAP9	ASAP	microtubule-associated protein 9	protein-coding
1203	chr1	156271689	156272890	+	Intergenic	Intergenic	-2861	VHLL	VHLP|VLP	von Hippel-Lindau tumor suppressor-like	protein-coding
404-3	chr1	156265336	156265738	+	promoter-TSS (NM_001256604)	promoter-TSS (NM_001256604)	-57	C1orf85	NCU-G1	chromosome 1 open reading frame 85	protein-coding
722	chr1	156262795	156263515	+	TTS (NM_032323)	TTS (NM_032323)	2325	C1orf85	NCU-G1	chromosome 1 open reading frame 85	protein-coding
541-17	chr3	156253107	156253646	+	intron (NM_003471, intron 13 of 13)	L2|LINE|L2	19597	SSR3	TRAPG	signal sequence receptor, gamma (translocon-associated protein gamma)	protein-coding
933	chr1	156215896	156216827	+	intron (NR_073610, intron 1 of 6)	intron (NR_073610, intron 1 of 6)	1547	PAQR6	-	progestin and adipoQ receptor family member VI	protein-coding
2192	chr1	156210658	156212848	+	promoter-TSS (NM_199173)	promoter-TSS (NM_199173)	-198	BGLAP	BGP|OC|OCN	bone gamma-carboxyglutamate (gla) protein	protein-coding
840-2	chr1	156182473	156183311	+	TTS (NR_104408)	TTS (NR_104408)	113	PMF1-BGLAP	PMF1	PMF1-BGLAP readthrough	protein-coding
589-3	chr1	156153937	156154524	+	Intergenic	LTR22C|LTR|ERVK	-9493	SLC25A44	-	solute carrier family 25, member 44	protein-coding
862	chr1	156115459	156116319	+	intron (NR_107005, intron 3 of 4)	intron (NR_107005, intron 3 of 4)	-3846	SEMA4A	CORD10|RP35|SEMAB|SEMB	sema domain, immunoglobulin domain (Ig), transmembrane domain (TM) and short cytoplasmic domain, (semaphorin) 4A	protein-coding
1815-2	chr1	156113198	156115011	+	intron (NR_107005, intron 3 of 4)	L2a|LINE|L2	-5631	SEMA4A	CORD10|RP35|SEMAB|SEMB	sema domain, immunoglobulin domain (Ig), transmembrane domain (TM) and short cytoplasmic domain, (semaphorin) 4A	protein-coding
2425	chr1	156110403	156112826	+	intron (NR_107005, intron 3 of 4)	intron (NR_107005, intron 3 of 4)	-8121	SEMA4A	CORD10|RP35|SEMAB|SEMB	sema domain, immunoglobulin domain (Ig), transmembrane domain (TM) and short cytoplasmic domain, (semaphorin) 4A	protein-coding
927	chr1	156093042	156093967	+	intron (NM_170707, intron 1 of 11)	intron (NM_170707, intron 1 of 11)	-2404	LMNA	CDCD1|CDDC|CMD1A|CMT2B1|EMD2|FPL|FPLD|FPLD2|HGPS|IDC|LDP1|LFP|LGMD1B|LMN1|LMNC|LMNL1|PRO1	lamin A/C	protein-coding
473-4	chr1	156076022	156076493	+	intron (NM_001282625, intron 3 of 12)	intron (NM_001282625, intron 3 of 12)	-8204	LMNA	CDCD1|CDDC|CMD1A|CMT2B1|EMD2|FPL|FPLD|FPLD2|HGPS|IDC|LDP1|LFP|LGMD1B|LMN1|LMNC|LMNL1|PRO1	lamin A/C	protein-coding
486-26	chr5	156071544	156072028	+	intron (NM_172244, intron 6 of 7)	MIR3|SINE|MIR	-205763	PPP1R2P3	-	protein phosphatase 1, regulatory (inhibitor) subunit 2 pseudogene 3	pseudo
415-40	chr4	155983977	155984390	+	Intergenic	Intergenic	-145598	NPY2R	NPY2-R	neuropeptide Y receptor Y2	protein-coding
575-3	chr1	155914072	155914645	+	Intergenic	Intergenic	2878	RXFP4	GPCR142|GPR100|RLN3R2|RXFPR4	relaxin/insulin-like family peptide receptor 4	protein-coding
669-3	chr1	155912581	155913248	+	TTS (NM_181885)	TTS (NM_181885)	1434	RXFP4	GPCR142|GPR100|RLN3R2|RXFPR4	relaxin/insulin-like family peptide receptor 4	protein-coding
1429-2	chr1	155910972	155912399	+	exon (NM_181885, exon 1 of 1)	exon (NM_181885, exon 1 of 1)	205	RXFP4	GPCR142|GPR100|RLN3R2|RXFPR4	relaxin/insulin-like family peptide receptor 4	protein-coding
408-7	chr1	155903880	155904286	+	intron (NM_014949, intron 1 of 13)	CpG	105	KIAA0907	BLOM7	KIAA0907	protein-coding
750-16	chr5	155899521	155900269	+	intron (NM_172244, intron 3 of 7)	L1ME2|LINE|L1	146128	SGCD	35DAG|CMD1L|DAGD|SG-delta|SGCDP|SGD	sarcoglycan, delta (35kDa dystrophin-associated glycoprotein)	protein-coding
400-16	chr1	155888298	155888696	+	intron (NM_014949, intron 10 of 13)	Tigger3a|DNA|TcMar-Tigger	1336	SNORA80E	ACA42|SNORA42	small nucleolar RNA, H/ACA box 80E	snoRNA
1478-3	chr1	155880859	155882335	+	promoter-TSS (NM_001256820)	promoter-TSS (NM_001256820)	-404	RIT1	NS8|RIBB|RIT|ROC1	Ras-like without CAAX 1	protein-coding
650-18	chr7	155746537	155747185	+	Intergenic	Intergenic	-141894	SHH	HHG1|HLP3|HPE3|MCOPCB5|SMMCI|TPT|TPTPS	sonic hedgehog	protein-coding
1353	chr1	155715067	155716418	+	intron (NR_024117, intron 1 of 12).2	CpG	183	MSTO2P	MSTO2	misato family member 2, pseudogene	pseudo
886-2	chr1	155711146	155712030	+	Intergenic	Intergenic	-3971	MSTO2P	MSTO2	misato family member 2, pseudogene	pseudo
404-40	chr3	155667077	155667479	+	Intergenic	Intergenic	78953	GMPS	-	guanine monphosphate synthase	protein-coding
595-16	chr3	155659875	155660468	+	Intergenic	AluY|SINE|Alu	71846	GMPS	-	guanine monphosphate synthase	protein-coding
2799	chr1	155625346	155628143	+	Intergenic	HERV4_I-int|LTR|ERV1	22876	YY1AP1	HCCA1|HCCA2|YAP|YY1AP	YY1 associated protein 1	protein-coding
679-17	chr5	155608427	155609104	+	Intergenic	MER92B|LTR|ERV1	-145002	SGCD	35DAG|CMD1L|DAGD|SG-delta|SGCDP|SGD	sarcoglycan, delta (35kDa dystrophin-associated glycoprotein)	protein-coding
1053-5	chr5	155601287	155602338	+	Intergenic	Intergenic	-151955	SGCD	35DAG|CMD1L|DAGD|SG-delta|SGCDP|SGD	sarcoglycan, delta (35kDa dystrophin-associated glycoprotein)	protein-coding
424-34	chr3	155588045	155588467	+	promoter-TSS (NM_003875)	promoter-TSS (NM_003875)	-69	GMPS	-	guanine monphosphate synthase	protein-coding
898	chr1	155579753	155580649	+	non-coding (NR_046294, exon 1 of 12)	non-coding (NR_046294, exon 1 of 12)	222	MSTO2P	MSTO2	misato family member 2, pseudogene	pseudo
721-21	chr7	155579502	155580221	+	Intergenic	(TTTTG)n|Simple_repeat|Simple_repeat	25106	SHH	HHG1|HLP3|HPE3|MCOPCB5|SMMCI|TPT|TPTPS	sonic hedgehog	protein-coding
978-4	chr7	155576940	155577916	+	Intergenic	AluJb|SINE|Alu	27539	SHH	HHG1|HLP3|HPE3|MCOPCB5|SMMCI|TPT|TPTPS	sonic hedgehog	protein-coding
419-25	chr5	155576322	155576739	+	Intergenic	Intergenic	-177237	SGCD	35DAG|CMD1L|DAGD|SG-delta|SGCDP|SGD	sarcoglycan, delta (35kDa dystrophin-associated glycoprotein)	protein-coding
866-5	chr5	155574038	155574902	+	Intergenic	Intergenic	-179297	SGCD	35DAG|CMD1L|DAGD|SG-delta|SGCDP|SGD	sarcoglycan, delta (35kDa dystrophin-associated glycoprotein)	protein-coding
588-24	chr6	155568878	155569464	+	exon (NM_012454, exon 19 of 26)	exon (NM_012454, exon 19 of 26)	-15976	CLDN20	-	claudin 20	protein-coding
421-3	chr1	155541699	155542118	+	Intergenic	MER20|DNA|hAT-Charlie	-9584	ASH1L	ASH1|ASH1L1|KMT2H	ash1 (absent, small, or homeotic)-like (Drosophila)	protein-coding
733-2	chr1	155539958	155540689	+	Intergenic	MER44D|DNA|TcMar-Tigger	-7999	ASH1L	ASH1|ASH1L1|KMT2H	ash1 (absent, small, or homeotic)-like (Drosophila)	protein-coding
484-27	chr4	155538781	155539263	+	Intergenic	Intergenic	-5120	FGG	-	fibrinogen gamma chain	protein-coding
485-25	chr3	155532659	155533142	+	Intergenic	Intergenic	-8845	C3orf33	AC3-33	chromosome 3 open reading frame 33	protein-coding
465-29	chr3	155523803	155524266	+	promoter-TSS (NM_173657)	promoter-TSS (NM_173657)	21	C3orf33	AC3-33	chromosome 3 open reading frame 33	protein-coding
568-22	chr5	155517387	155517953	+	Intergenic	MER11A|LTR|ERVK	-236097	SGCD	35DAG|CMD1L|DAGD|SG-delta|SGCDP|SGD	sarcoglycan, delta (35kDa dystrophin-associated glycoprotein)	protein-coding
434-34	chr4	155455541	155455973	+	TTS (NM_001201564)	TTS (NM_001201564)	15828	PLRG1	Cwc1|PRL1|PRP46|PRPF46|TANGO4	pleiotropic regulator 1	protein-coding
628-4	chr1	155427762	155428388	+	intron (NM_018489, intron 4 of 27)	intron (NM_018489, intron 4 of 27)	25104	POU5F1P4	Oct4-pg4|POU5FLC1	POU class 5 homeobox 1 pseudogene 4	pseudo
886	chr1	155410471	155411355	+	intron (NM_018489, intron 4 of 27)	intron (NM_018489, intron 4 of 27)	7942	POU5F1P4	Oct4-pg4|POU5FLC1	POU class 5 homeobox 1 pseudogene 4	pseudo
869-9	chr3	155382768	155383635	+	intron (NM_014996, intron 1 of 21)	intron (NM_014996, intron 1 of 21)	10904	PLCH1	PLCL3	phospholipase C, eta 1	protein-coding
469-21	chr3	155381387	155381854	+	intron (NM_014996, intron 1 of 21)	intron (NM_014996, intron 1 of 21)	12485	PLCH1	PLCL3	phospholipase C, eta 1	protein-coding
879-9	chr5	155371367	155372244	+	Intergenic	Intergenic	-381962	SGCD	35DAG|CMD1L|DAGD|SG-delta|SGCDP|SGD	sarcoglycan, delta (35kDa dystrophin-associated glycoprotein)	protein-coding
611-3	chr1	155364077	155364686	+	intron (NM_018489, intron 7 of 27)	L2c|LINE|L2	-38590	POU5F1P4	Oct4-pg4|POU5FLC1	POU class 5 homeobox 1 pseudogene 4	pseudo
684	chr1	155362771	155363453	+	intron (NM_018489, intron 7 of 27)	intron (NM_018489, intron 7 of 27)	-39859	POU5F1P4	Oct4-pg4|POU5FLC1	POU class 5 homeobox 1 pseudogene 4	pseudo
719	chr1	155323260	155323977	+	intron (NM_018489, intron 16 of 27)	intron (NM_018489, intron 16 of 27)	-7382	MIR555	MIRN555|hsa-mir-555	microRNA 555	ncRNA
413-46	chr3	155312759	155313170	+	intron (NM_001130960, intron 2 of 22)	intron (NM_001130960, intron 2 of 22)	81141	PLCH1	PLCL3	phospholipase C, eta 1	protein-coding
1193	chr1	155301126	155302317	+	TTS (NM_001105203)	TTS (NM_001105203)	7535	RUSC1	NESCA	RUN and SH3 domain containing 1	protein-coding
688-2	chr1	155300375	155301061	+	non-coding (NR_103478, exon 8 of 8)	non-coding (NR_103478, exon 8 of 8)	6532	RUSC1	NESCA	RUN and SH3 domain containing 1	protein-coding
576-3	chr1	155297337	155297911	+	intron (NM_001278227, intron 7 of 8)	intron (NM_001278227, intron 7 of 8)	3438	RUSC1	NESCA	RUN and SH3 domain containing 1	protein-coding
429-4	chr1	155295745	155296172	+	intron (NM_001278229, intron 6 of 8)	L2|LINE|L2	1772	RUSC1	NESCA	RUN and SH3 domain containing 1	protein-coding
459-4	chr1	155294939	155295396	+	exon (NM_001105203, exon 5 of 10)	exon (NM_001105203, exon 5 of 10)	981	RUSC1	NESCA	RUN and SH3 domain containing 1	protein-coding
931-2	chr1	155290667	155291596	+	TTS (NM_001135822)	TTS (NM_001135822)	491	RUSC1	NESCA	RUN and SH3 domain containing 1	protein-coding
1478-2	chr1	155289100	155290576	+	promoter-TSS (NM_001105203)	promoter-TSS (NM_001105203)	-802	RUSC1	NESCA	RUN and SH3 domain containing 1	protein-coding
1412	chr1	155287528	155288938	+	intron (NM_001242825, intron 4 of 8)	intron (NM_001242825, intron 4 of 8)	-2407	RUSC1	NESCA	RUN and SH3 domain containing 1	protein-coding
440-4	chr1	155286621	155287059	+	intron (NM_001242825, intron 2 of 8)	intron (NM_001242825, intron 2 of 8)	-3800	RUSC1	NESCA	RUN and SH3 domain containing 1	protein-coding
1704	chr1	155278174	155279876	+	intron (NM_001135821, intron 1 of 10)	intron (NM_001135821, intron 1 of 10)	320	FDPS	FPPS|FPS	farnesyl diphosphate synthase	protein-coding
926	chr1	155231784	155232708	+	promoter-TSS (NM_005698)	promoter-TSS (NM_005698)	-70	SCAMP3	C1orf3	secretory carrier membrane protein 3	protein-coding
863	chr1	155164289	155165150	+	promoter-TSS (NR_030281)	promoter-TSS (NR_030281)	-249	MIR92B	MIRN92B|hsa-mir-92b	microRNA 92b	ncRNA
550-2	chr1	155140353	155140901	+	Intergenic	Intergenic	5177	KRTCAP2	KCP2	keratinocyte associated protein 2	protein-coding
788-7	chr5	155126959	155127745	+	Intergenic	L2|LINE|L2	-626415	SGCD	35DAG|CMD1L|DAGD|SG-delta|SGCDP|SGD	sarcoglycan, delta (35kDa dystrophin-associated glycoprotein)	protein-coding
768	chr1	155107843	155108609	+	promoter-TSS (NM_001122837)	promoter-TSS (NM_001122837)	-62	SLC50A1	HsSWEET1|RAG1AP1|SCP|SWEET1|slv	solute carrier family 50 (sugar efflux transporter), member 1	protein-coding
727	chr1	154989678	154990403	+	TTS (NM_144622)	TTS (NM_144622)	14934	ZBTB7B	THPOK|ZBTB15|ZFP-67|ZFP67|ZNF857B|c-KROX|hcKROX	zinc finger and BTB domain containing 7B	protein-coding
437-5	chr1	154974112	154974547	+	promoter-TSS (NM_001256455)	promoter-TSS (NM_001256455)	-777	ZBTB7B	THPOK|ZBTB15|ZFP-67|ZFP67|ZNF857B|c-KROX|hcKROX	zinc finger and BTB domain containing 7B	protein-coding
764	chr1	154966808	154967570	+	TTS (NM_018655)	TTS (NM_018655)	1127	LENEP	LEP503	lens epithelial protein	protein-coding
1500	chr1	154965089	154966587	+	promoter-TSS (NM_018655)	promoter-TSS (NM_018655)	-224	LENEP	LEP503	lens epithelial protein	protein-coding
576-2	chr1	154955439	154956013	+	promoter-TSS (NM_001184891)	promoter-TSS (NM_001184891)	-44	FLAD1	FAD1|FADS	flavin adenine dinucleotide synthetase 1	protein-coding
440-3	chr1	154947371	154947809	+	promoter-TSS (NM_003029)	promoter-TSS (NM_003029)	472	CKS1B	CKS1|PNAS-16|PNAS-18|ckshs1	CDC28 protein kinase regulatory subunit 1B	protein-coding
642	chr1	154945889	154946529	+	promoter-TSS (NM_001826)	promoter-TSS (NM_001826)	750	SHC1	SHC|SHCA	SHC (Src homology 2 domain containing) transforming protein 1	protein-coding
700-2	chr1	154942906	154943604	+	promoter-TSS (NM_001130040)	promoter-TSS (NM_001130040)	-32	SHC1	SHC|SHCA	SHC (Src homology 2 domain containing) transforming protein 1	protein-coding
1492	chr1	154933878	154935368	+	promoter-TSS (NM_138300)	promoter-TSS (NM_138300)	-365	PYGO2	1190004M21Rik	pygopus family PHD finger 2	protein-coding
897	chr1	154928526	154929421	+	promoter-TSS (NM_020524)	promoter-TSS (NM_020524)	-406	PBXIP1	HPIP	pre-B-cell leukemia homeobox interacting protein 1	protein-coding
616-33	chr7	154861568	154862182	+	promoter-TSS (NM_024012)	promoter-TSS (NM_024012)	-159	HTR5A	5-HT5A	5-hydroxytryptamine (serotonin) receptor 5A, G protein-coupled	protein-coding
601-23	chr3	154848847	154849446	+	intron (NM_000902, intron 8 of 22)	intron (NM_000902, intron 8 of 22)	51067	MME	CALLA|CD10|NEP|SFE	membrane metallo-endopeptidase	protein-coding
645-21	chr6	154708413	154709056	+	Intergenic	Intergenic	-30834	IPCEF1	PIP3-E	interaction protein for cytohesin exchange factors 1	protein-coding
614	chr1	154580285	154580897	+	5' UTR (NM_001111, exon 1 of 15)	5' UTR (NM_001111, exon 1 of 15)	133	ADAR	ADAR1|AGS6|DRADA|DSH|DSRAD|G1P1|IFI-4|IFI4|K88DSRBP|P136	adenosine deaminase, RNA-specific	protein-coding
431-3	chr1	154571255	154571684	+	intron (NM_015840, intron 2 of 14)	intron (NM_015840, intron 2 of 14)	7307	ADAR	ADAR1|AGS6|DRADA|DSH|DSRAD|G1P1|IFI-4|IFI4|K88DSRBP|P136	adenosine deaminase, RNA-specific	protein-coding
522-5	chr1	154549789	154550309	+	3' UTR (NM_000748, exon 6 of 6)	3' UTR (NM_000748, exon 6 of 6)	9792	CHRNB2	EFNL3|nAChRB2	cholinergic receptor, nicotinic, beta 2 (neuronal)	protein-coding
534	chr1	154549196	154549728	+	3' UTR (NM_000748, exon 6 of 6)	3' UTR (NM_000748, exon 6 of 6)	9205	CHRNB2	EFNL3|nAChRB2	cholinergic receptor, nicotinic, beta 2 (neuronal)	protein-coding
1456	chr1	154546889	154548343	+	intron (NM_000748, intron 5 of 5)	L2c|LINE|L2	7359	CHRNB2	EFNL3|nAChRB2	cholinergic receptor, nicotinic, beta 2 (neuronal)	protein-coding
795-3	chr1	154390378	154391171	+	intron (NM_000565, intron 1 of 9)	intron (NM_000565, intron 1 of 9)	13105	IL6R	CD126|IL-6R-1|IL-6RA|IL6Q|IL6RA|IL6RQ|gp80	interleukin 6 receptor	protein-coding
454-2	chr1	154324368	154324820	+	TTS (NM_020452)	TTS (NM_020452)	24318	ATP8B2	ATPID	ATPase, aminophospholipid transporter, class I, type 8B, member 2	protein-coding
441-44	chr5	154256970	154257409	+	TTS (NM_004779)	TTS (NM_004779)	18991	CNOT8	CAF1|CALIF|Caf1b|POP2|hCAF1	CCR4-NOT transcription complex, subunit 8	protein-coding
1313	chr1	154244020	154245331	+	promoter-TSS (NM_006118)	promoter-TSS (NM_006118)	-364	HAX1	HCLSBP1|HS1BP1|SCN3	HCLS1 associated protein X-1	protein-coding
1104-2	chr5	154237334	154238436	+	promoter-TSS (NM_004779)	promoter-TSS (NM_004779)	-313	CNOT8	CAF1|CALIF|Caf1b|POP2|hCAF1	CCR4-NOT transcription complex, subunit 8	protein-coding
505-4	chr1	154236251	154236754	+	TTS (NM_001287815)	TTS (NM_001287815)	-8537	HAX1	HCLSBP1|HS1BP1|SCN3	HCLS1 associated protein X-1	protein-coding
485-30	chr5	154203058	154203541	+	intron (NM_032385, intron 5 of 8)	intron (NM_032385, intron 5 of 8)	26914	FAXDC2	C5orf4	fatty acid hydroxylase domain containing 2	protein-coding
784-10	chr5	154201355	154202137	+	intron (NM_032385, intron 7 of 8)	AluJb|SINE|Alu	28467	FAXDC2	C5orf4	fatty acid hydroxylase domain containing 2	protein-coding
2596	chr5	154197724	154200318	+	3' UTR (NM_032385, exon 9 of 9)	3' UTR (NM_032385, exon 9 of 9)	31192	FAXDC2	C5orf4	fatty acid hydroxylase domain containing 2	protein-coding
404-2	chr1	154193053	154193455	+	promoter-TSS (NM_138740)	promoter-TSS (NM_138740)	19	C1orf43	NICE-3|NS5ATP4|S863-3	chromosome 1 open reading frame 43	protein-coding
524-23	chr5	154173843	154174365	+	intron (NM_015315, intron 7 of 18)	intron (NM_015315, intron 7 of 18)	56109	FAXDC2	C5orf4	fatty acid hydroxylase domain containing 2	protein-coding
400-292	chr5	154166008	154166406	+	intron (NM_015315, intron 1 of 18)	intron (NM_015315, intron 1 of 18)	64006	FAXDC2	C5orf4	fatty acid hydroxylase domain containing 2	protein-coding
663	chr1	154159120	154159781	+	TTS (NR_103460)	TTS (NR_103460)	-3725	TPM3	CAPM1|CFTD|HEL-189|HEL-S-82p|NEM1|OK/SW-cl.5|TM-5|TM3|TM30|TM30nm|TM5|TPMsk3|TRK|hscp30	tropomyosin 3	protein-coding
1419-2	chr5	154134845	154136262	+	intron (NM_015315, intron 1 of 18)	CpG	43091	LARP1	LARP	La ribonucleoprotein domain family, member 1	protein-coding
755	chr1	154127009	154127762	+	TTS (NM_001043353)	TTS (NM_001043353)	207	NUP210L	-	nucleoporin 210kDa-like	protein-coding
717-4	chr1	154061250	154061965	+	intron (NM_207308, intron 16 of 39)	intron (NM_207308, intron 16 of 39)	65985	NUP210L	-	nucleoporin 210kDa-like	protein-coding
549-34	chrX	154006669	154007216	+	TTS (NM_001166461)	TTS (NM_001166461)	3669	SNORA56	ACA56	small nucleolar RNA, H/ACA box 56	snoRNA
576-25	chr3	153980300	153980874	+	Intergenic	L1PA5|LINE|L1	61699	DHX36	DDX36|G4R1|MLEL1|RHAU	DEAH (Asp-Glu-Ala-His) box polypeptide 36	protein-coding
504-22	chr3	153978620	153979122	+	Intergenic	L1MC2|LINE|L1	63415	DHX36	DDX36|G4R1|MLEL1|RHAU	DEAH (Asp-Glu-Ala-His) box polypeptide 36	protein-coding
494-25	chr3	153972666	153973158	+	intron (NM_001251963, intron 14 of 14)	intron (NM_001251963, intron 14 of 14)	69374	DHX36	DDX36|G4R1|MLEL1|RHAU	DEAH (Asp-Glu-Ala-His) box polypeptide 36	protein-coding
447-4	chr1	153967537	153967982	+	intron (NM_001159484, intron 35 of 37)	AluSz6|SINE|Alu	4520	RPS27	MPS-1|MPS1|S27	ribosomal protein S27	protein-coding
542	chr1	153965917	153966457	+	intron (NM_207308, intron 38 of 39)	AluSx1|SINE|Alu	2948	RPS27	MPS-1|MPS1|S27	ribosomal protein S27	protein-coding
478-4	chr1	153945435	153945911	+	exon (NM_130898, exon 7 of 10)	exon (NM_130898, exon 7 of 10)	4778	JTB	HJTB|HSPC222|PAR|hJT	jumping translocation breakpoint	protein-coding
1083-2	chr1	153935855	153936936	+	promoter-TSS (NM_001271958)	promoter-TSS (NM_001271958)	-278	SLC39A1	ZIP1|ZIRTL	solute carrier family 39 (zinc transporter), member 1	protein-coding
754	chr1	153930773	153931525	+	promoter-TSS (NM_181715)	promoter-TSS (NM_181715)	-17	CRTC2	TORC-2|TORC2	CREB regulated transcription coactivator 2	protein-coding
723-2	chr1	153918947	153919668	+	promoter-TSS (NM_014856)	promoter-TSS (NM_014856)	-153	DENND4B	KIAA0476	DENN/MADD domain containing 4B	protein-coding
2131-02-01	chr5	153800607	153802736	+	intron (NR_037897, intron 2 of 2)	intron (NR_037897, intron 2 of 2)	23711	SAP30L-AS1	GALNT10-AS1	SAP30L antisense RNA 1 (head to head)	ncRNA
1409-2	chr5	153798727	153800134	+	3' UTR (NM_198321, exon 12 of 12)	3' UTR (NM_198321, exon 12 of 12)	25952	SAP30L-AS1	GALNT10-AS1	SAP30L antisense RNA 1 (head to head)	ncRNA
469-27	chr5	153798013	153798480	+	3' UTR (NM_198321, exon 12 of 12)	3' UTR (NM_198321, exon 12 of 12)	27136	SAP30L-AS1	GALNT10-AS1	SAP30L antisense RNA 1 (head to head)	ncRNA
548-35	chrX	153774702	153775248	+	promoter-TSS (NM_001145255)	promoter-TSS (NM_001145255)	258	G6PD	G6PD1	glucose-6-phosphate dehydrogenase	protein-coding
1182-5	chrX	153769899	153771079	+	promoter-TSS (NM_001099856)	promoter-TSS (NM_001099856)	30	IKBKG	AMCBX1|FIP-3|FIP3|Fip3p|IKK-gamma|IP|IP1|IP2|IPD2|NEMO|ZC2HC9	inhibitor of kappa light polypeptide gene enhancer in B-cells, kinase gamma	protein-coding
6117	chrX	153753146	153759261	+	Intergenic	AluSc|SINE|Alu	-11637	FAM3A	2.19|DLD|DXS560S|XAP-7	family with sequence similarity 3, member A	protein-coding
609-18	chr2	153737666	153738273	+	Intergenic	LTR40a|LTR|ERVL	163562	ARL6IP6	AIP-6|PFAAP1	ADP-ribosylation factor-like 6 interacting protein 6	protein-coding
400-291	chr5	153721911	153722309	+	intron (NM_198321, intron 4 of 11)	intron (NM_198321, intron 4 of 11)	103272	SAP30L-AS1	GALNT10-AS1	SAP30L antisense RNA 1 (head to head)	ncRNA
1199-5	chrX	153706238	153707435	+	intron (NM_006014, intron 1 of 2)	intron (NM_006014, intron 1 of 2)	760	LAGE3	CVG5|DXS9879E|DXS9951E|ESO3|ITBA2	L antigen family, member 3	protein-coding
441-43	chr5	153676279	153676718	+	intron (NM_198321, intron 2 of 11)	intron (NM_198321, intron 2 of 11)	106203	GALNT10	GALNACT10|PPGALNACT10|PPGANTASE10	polypeptide N-acetylgalactosaminyltransferase 10	protein-coding
400-290	chr5	153665118	153665516	+	intron (NM_198321, intron 1 of 11)	L2b|LINE|L2	95022	GALNT10	GALNACT10|PPGALNACT10|PPGANTASE10	polypeptide N-acetylgalactosaminyltransferase 10	protein-coding
429-3	chr1	153643642	153644069	+	promoter-TSS (NM_004515)	promoter-TSS (NM_004515)	-351	ILF2	NF45|PRO3063	interleukin enhancer binding factor 2	protein-coding
1028	chr1	153633152	153634178	+	TTS (NM_004515)	TTS (NM_004515)	2535	SNAPIN	BLOC1S7|BLOS7|SNAPAP	SNAP-associated protein	protein-coding
1765-3	chrX	153628943	153630706	+	3' UTR (NM_006013, exon 7 of 7)	3' UTR (NM_006013, exon 7 of 7)	1202	SNORA70	DXS648E|RNU70|U70	small nucleolar RNA, H/ACA box 70	snoRNA
2035	chr1	153619296	153621329	+	Intergenic	AluSp|SINE|Alu	-10818	SNAPIN	BLOC1S7|BLOS7|SNAPAP	SNAP-associated protein	protein-coding
1071-6	chr2	153619447	153620516	+	Intergenic	MLT2A2|LTR|ERVL	45574	ARL6IP6	AIP-6|PFAAP1	ADP-ribosylation factor-like 6 interacting protein 6	protein-coding
1101-4	chrX	153613018	153614117	+	Intergenic	Intergenic	5970	EMD	EDMD|LEMD5|STA	emerin	protein-coding
587-48	chrX	153611712	153612297	+	Intergenic	Intergenic	4407	EMD	EDMD|LEMD5|STA	emerin	protein-coding
833-15	chrX	153610786	153611617	+	Intergenic	Intergenic	3604	EMD	EDMD|LEMD5|STA	emerin	protein-coding
1172-3	chrX	153606820	153607990	+	promoter-TSS (NM_000117)	promoter-TSS (NM_000117)	-192	EMD	EDMD|LEMD5|STA	emerin	protein-coding
495-2	chr1	153606710	153607203	+	promoter-TSS (NM_001024210)	promoter-TSS (NM_001024210)	-388	S100A13	-	S100 calcium binding protein A13	protein-coding
596-26	chrX	153585718	153586312	+	intron (NM_001110556, intron 28 of 47)	intron (NM_001110556, intron 28 of 47)	16991	FLNA	ABP-280|ABPX|CSBS|CVD1|FLN|FLN-A|FLN1|FMD|MNS|NHBP|OPD|OPD1|OPD2|XLVD|XMVD	filamin A, alpha	protein-coding
438-3	chr1	153585250	153585686	+	promoter-TSS (NM_080388)	promoter-TSS (NM_080388)	46	S100A16	DT1P1A7|S100F	S100 calcium binding protein A16	protein-coding
588-32	chrX	153580005	153580591	+	exon (NM_001456, exon 41 of 47)	exon (NM_001456, exon 41 of 47)	22708	FLNA	ABP-280|ABPX|CSBS|CVD1|FLN|FLN-A|FLN1|FMD|MNS|NHBP|OPD|OPD1|OPD2|XLVD|XMVD	filamin A, alpha	protein-coding
590-35	chrX	153577808	153578396	+	exon (NM_001456, exon 45 of 47)	exon (NM_001456, exon 45 of 47)	24904	FLNA	ABP-280|ABPX|CSBS|CVD1|FLN|FLN-A|FLN1|FMD|MNS|NHBP|OPD|OPD1|OPD2|XLVD|XMVD	filamin A, alpha	protein-coding
669-2	chr1	153575831	153576498	+	Intergenic	Intergenic	9350	S100A16	DT1P1A7|S100F	S100 calcium binding protein A16	protein-coding
2704	chrX	153575041	153577743	+	TTS (NM_001456)	TTS (NM_001456)	26614	FLNA	ABP-280|ABPX|CSBS|CVD1|FLN|FLN-A|FLN1|FMD|MNS|NHBP|OPD|OPD1|OPD2|XLVD|XMVD	filamin A, alpha	protein-coding
851-9	chr2	153574668	153575517	+	5' UTR (NM_152522, exon 1 of 4)	intron (NR_024526, intron 1 of 3)	685	ARL6IP6	AIP-6|PFAAP1	ADP-ribosylation factor-like 6 interacting protein 6	protein-coding
506-28	chr2	153573596	153574100	+	promoter-TSS (NM_152522)	promoter-TSS (NM_152522)	127	PRPF40A	FBP-11|FBP11|FLAF1|FNBP3|HIP-10|HIP10|HYPA|NY-REN-6|Prp40	PRP40 pre-mRNA processing factor 40 homolog A (S. cerevisiae)	protein-coding
639-4	chr1	153550994	153551631	+	Intergenic	Intergenic	-13006	S100A2	CAN19|S100L	S100 calcium binding protein A2	protein-coding
674-5	chr1	153517357	153518029	+	intron (NM_002961, intron 1 of 2)	intron (NM_002961, intron 1 of 2)	589	S100A4	18A2|42A|CAPL|FSP1|MTS1|P9KA|PEL98	S100 calcium binding protein A4	protein-coding
464-20	chr2	153508353	153508815	+	3' UTR (NM_017892, exon 26 of 26)	3' UTR (NM_017892, exon 26 of 26)	65391	PRPF40A	FBP-11|FBP11|FLAF1|FNBP3|HIP-10|HIP10|HYPA|NY-REN-6|Prp40	PRP40 pre-mRNA processing factor 40 homolog A (S. cerevisiae)	protein-coding
497-2	chr1	153508289	153508784	+	5' UTR (NM_014624, exon 1 of 3)	5' UTR (NM_014624, exon 1 of 3)	181	S100A6	2A9|5B10|CABP|CACY|PRA	S100 calcium binding protein A6	protein-coding
667-17	chr2	153507272	153507937	+	TTS (NM_017892)	TTS (NM_017892)	66371	PRPF40A	FBP-11|FBP11|FLAF1|FNBP3|HIP-10|HIP10|HYPA|NY-REN-6|Prp40	PRP40 pre-mRNA processing factor 40 homolog A (S. cerevisiae)	protein-coding
2578	chr1	153504399	153506975	+	Intergenic	Intergenic	3030	S100A6	2A9|5B10|CABP|CACY|PRA	S100 calcium binding protein A6	protein-coding
739-11	chr2	153504450	153505187	+	3' UTR (NM_052905, exon 26 of 26)	3' UTR (NM_052905, exon 26 of 26)	69157	PRPF40A	FBP-11|FBP11|FLAF1|FNBP3|HIP-10|HIP10|HYPA|NY-REN-6|Prp40	PRP40 pre-mRNA processing factor 40 homolog A (S. cerevisiae)	protein-coding
624-17	chr2	153503608	153504230	+	intron (NM_052905, intron 25 of 25)	intron (NM_052905, intron 25 of 25)	70056	PRPF40A	FBP-11|FBP11|FLAF1|FNBP3|HIP-10|HIP10|HYPA|NY-REN-6|Prp40	PRP40 pre-mRNA processing factor 40 homolog A (S. cerevisiae)	protein-coding
793-12	chr2	153502702	153503493	+	intron (NM_052905, intron 25 of 25)	intron (NM_052905, intron 25 of 25)	70878	PRPF40A	FBP-11|FBP11|FLAF1|FNBP3|HIP-10|HIP10|HYPA|NY-REN-6|Prp40	PRP40 pre-mRNA processing factor 40 homolog A (S. cerevisiae)	protein-coding
924-6	chr2	153500793	153501715	+	intron (NM_052905, intron 25 of 25)	intron (NM_052905, intron 25 of 25)	72721	PRPF40A	FBP-11|FBP11|FLAF1|FNBP3|HIP-10|HIP10|HYPA|NY-REN-6|Prp40	PRP40 pre-mRNA processing factor 40 homolog A (S. cerevisiae)	protein-coding
586-14	chr2	153495142	153495726	+	intron (NM_052905, intron 23 of 25)	intron (NM_052905, intron 23 of 25)	78541	PRPF40A	FBP-11|FBP11|FLAF1|FNBP3|HIP-10|HIP10|HYPA|NY-REN-6|Prp40	PRP40 pre-mRNA processing factor 40 homolog A (S. cerevisiae)	protein-coding
428-35	chr2	153471741	153472167	+	intron (NM_052905, intron 12 of 25)	intron (NM_052905, intron 12 of 25)	102021	PRPF40A	FBP-11|FBP11|FLAF1|FNBP3|HIP-10|HIP10|HYPA|NY-REN-6|Prp40	PRP40 pre-mRNA processing factor 40 homolog A (S. cerevisiae)	protein-coding
629-20	chr4	153461639	153462266	+	Intergenic	MER52D|LTR|ERV1	4372	MIR4453	-	microRNA 4453	ncRNA
550-25	chrX	153389270	153389818	+	Intergenic	Intergenic	-20154	OPN1LW	CBBM|CBP|COD5|RCP|ROP	opsin 1 (cone pigments), long-wave-sensitive	protein-coding
530-16	chr2	153361024	153361552	+	intron (NM_052905, intron 1 of 25)	MER5A|DNA|hAT-Charlie	169537	FMNL2	FHOD2	formin-like 2	protein-coding
599-21	chr2	153354194	153354791	+	intron (NM_052905, intron 1 of 25)	MLT1E|LTR|ERVL-MaLR	162741	FMNL2	FHOD2	formin-like 2	protein-coding
514-24	chr4	153347260	153347772	+	intron (NM_001257069, intron 2 of 3)	AluSx4|SINE|Alu	-43852	FBXW7	AGO|CDC4|FBW6|FBW7|FBX30|FBXO30|FBXW6|SEL-10|SEL10|hAgo|hCdc4	F-box and WD repeat domain containing 7, E3 ubiquitin protein ligase	protein-coding
951-9	chr6	153323518	153324467	+	promoter-TSS (NM_019041)	promoter-TSS (NM_019041)	-67	MTRF1L	HMRF1L|MRF1L|mtRF1a	mitochondrial translational release factor 1-like	protein-coding
708-28	chrX	153311788	153312494	+	intron (NM_001110792, intron 1 of 2)	HAL1b|LINE|L1	-26701	MIR718	hsa-mir-718	microRNA 718	ncRNA
526-17	chr6	153309069	153309593	+	3' UTR (NM_019041, exon 7 of 7)	3' UTR (NM_019041, exon 7 of 7)	-4591	FBXO5	EMI1|FBX5|Fbxo31	F-box protein 5	protein-coding
589-31	chr6	153308065	153308652	+	TTS (NM_019041)	TTS (NM_019041)	-3618	FBXO5	EMI1|FBX5|Fbxo31	F-box protein 5	protein-coding
527-34	chr6	153305903	153306428	+	Intergenic	Intergenic	-1425	FBXO5	EMI1|FBX5|Fbxo31	F-box protein 5	protein-coding
438-44	chr6	153305240	153305676	+	promoter-TSS (NM_001142522)	promoter-TSS (NM_001142522)	-718	FBXO5	EMI1|FBX5|Fbxo31	F-box protein 5	protein-coding
475-43	chrX	153288851	153289324	+	3' UTR (NM_004992, exon 4 of 4)	3' UTR (NM_004992, exon 4 of 4)	-3647	MIR718	hsa-mir-718	microRNA 718	ncRNA
1503-2	chrX	153285501	153287002	+	promoter-TSS (NM_001569)	promoter-TSS (NM_001569)	-811	MIR718	hsa-mir-718	microRNA 718	ncRNA
650-7	chr2	153277897	153278545	+	intron (NM_052905, intron 1 of 25)	intron (NM_052905, intron 1 of 25)	86470	FMNL2	FHOD2	formin-like 2	protein-coding
400-262	chr4	153274664	153275062	+	promoter-TSS (NM_018315)	promoter-TSS (NM_018315)	-753	FBXW7	AGO|CDC4|FBW6|FBW7|FBX30|FBXO30|FBXW6|SEL-10|SEL10|hAgo|hCdc4	F-box and WD repeat domain containing 7, E3 ubiquitin protein ligase	protein-coding
404-57	chrX	153237703	153238105	+	promoter-TSS (NM_003492)	promoter-TSS (NM_003492)	-87	TMEM187	CXorf12|DXS9878E|ITBA1	transmembrane protein 187	protein-coding
1075-6	chr4	153185970	153187043	+	Intergenic	Intergenic	-72301	DEAR	DEspR	dual endothelin-1(VEGFsp)/angiotensin II receptor pseudogene	pseudo
687-25	chrX	153140635	153141320	+	intron (NM_001278116, intron 2 of 28)	intron (NM_001278116, intron 2 of 28)	422	L1CAM	CAML1|CD171|HSAS|HSAS1|MASA|MIC5|N-CAM-L1|N-CAML1|NCAM-L1|S10|SPG1	L1 cell adhesion molecule	protein-coding
682-28	chrX	153065501	153066181	+	Intergenic	Intergenic	5822	SSR4	TRAPD	signal sequence receptor, delta	protein-coding
400-403	chrX	153064502	153064900	+	TTS (NM_001204526)	TTS (NM_001204526)	4682	SSR4	TRAPD	signal sequence receptor, delta	protein-coding
468-31	chrX	153059522	153059988	+	promoter-TSS (NM_001204526)	promoter-TSS (NM_001204526)	125	SSR4	TRAPD	signal sequence receptor, delta	protein-coding
445-51	chrX	153045890	153046333	+	promoter-TSS (NM_001170761)	promoter-TSS (NM_001170761)	-345	SRPK3	MSSK-1|MSSK1|STK23	SRSF protein kinase 3	protein-coding
536-17	chr2	153028194	153028728	+	intron (NM_005843, intron 1 of 13)	intron (NM_005843, intron 1 of 13)	4045	STAM2	Hbp|STAM2A|STAM2B	signal transducing adaptor molecule (SH3 domain and ITAM motif) 2	protein-coding
705-14	chr2	152990872	152991575	+	intron (NM_005843, intron 8 of 13)	MIRb|SINE|MIR	-35630	CACNB4	CAB4|CACNLB4|EA5|EIG9|EJM|EJM4|EJM6	calcium channel, voltage-dependent, beta 4 subunit	protein-coding
498-31	chr2	152988804	152989300	+	intron (NM_005843, intron 10 of 13)	intron (NM_005843, intron 10 of 13)	-33459	CACNB4	CAB4|CACNLB4|EA5|EIG9|EJM|EJM4|EJM6	calcium channel, voltage-dependent, beta 4 subunit	protein-coding
543-22	chr2	152972226	152972767	+	TTS (NM_005843)	TTS (NM_005843)	-16903	CACNB4	CAB4|CACNLB4|EA5|EIG9|EJM|EJM4|EJM6	calcium channel, voltage-dependent, beta 4 subunit	protein-coding
457-30	chr2	152971561	152972016	+	Intergenic	MADE1|DNA|TcMar-Mariner	-16195	CACNB4	CAB4|CACNLB4|EA5|EIG9|EJM|EJM4|EJM6	calcium channel, voltage-dependent, beta 4 subunit	protein-coding
1026-3	chr2	152969267	152970291	+	Intergenic	Intergenic	-14186	CACNB4	CAB4|CACNLB4|EA5|EIG9|EJM|EJM4|EJM6	calcium channel, voltage-dependent, beta 4 subunit	protein-coding
617-14	chr2	152967913	152968528	+	Intergenic	Intergenic	-12627	CACNB4	CAB4|CACNLB4|EA5|EIG9|EJM|EJM4|EJM6	calcium channel, voltage-dependent, beta 4 subunit	protein-coding
429-53	chrX	152962074	152962501	+	TTS (NM_001142806)	TTS (NM_001142806)	7321	SLC6A8	CCDS1|CRT|CRTR|CT1|CTR5	solute carrier family 6 (neurotransmitter transporter), member 8	protein-coding
2245	chrX	152957779	152960022	+	intron (NM_001142805, intron 6 of 12)	intron (NM_001142805, intron 6 of 12)	3934	SLC6A8	CCDS1|CRT|CRTR|CT1|CTR5	solute carrier family 6 (neurotransmitter transporter), member 8	protein-coding
519-23	chr3	152878980	152879497	+	promoter-TSS (NM_002886)	promoter-TSS (NM_002886)	-763	RAP2B	-	RAP2B, member of RAS oncogene family	protein-coding
685-21	chr3	152876876	152877559	+	Intergenic	MIRc|SINE|MIR	-2784	RAP2B	-	RAP2B, member of RAS oncogene family	protein-coding
648-23	chr3	152875666	152876312	+	Intergenic	Intergenic	-4012	RAP2B	-	RAP2B, member of RAS oncogene family	protein-coding
733-18	chr3	152716819	152717550	+	Intergenic	MLT1J|LTR|ERVL-MaLR	-162817	RAP2B	-	RAP2B, member of RAS oncogene family	protein-coding
793-17	chr3	152687321	152688112	+	Intergenic	L2a|LINE|L2	134980	P2RY1	P2Y1	purinergic receptor P2Y, G-protein coupled, 1	protein-coding
609-17	chr2	152684743	152685350	+	promoter-TSS (NM_012097)	promoter-TSS (NM_012097)	-37	ARL5A	ARFLP5|ARL5	ADP-ribosylation factor-like 5A	protein-coding
408-52	chr3	152664387	152664793	+	Intergenic	Intergenic	111854	P2RY1	P2Y1	purinergic receptor P2Y, G-protein coupled, 1	protein-coding
486-17	chr2	152647928	152648412	+	Intergenic	L1PA16|LINE|L1	36839	ARL5A	ARFLP5|ARL5	ADP-ribosylation factor-like 5A	protein-coding
641-24	chr6	152635093	152635732	+	intron (NM_033071, intron 86 of 145)	L2b|LINE|L2	322574	SYNE1	8B|ARCA1|C6orf98|CPG2|EDMD4|MYNE1|Nesp1|SCAR8|dJ45H2.2	spectrin repeat containing, nuclear envelope 1	protein-coding
855-4	chr3	152632998	152633851	+	Intergenic	Intergenic	80688	P2RY1	P2Y1	purinergic receptor P2Y, G-protein coupled, 1	protein-coding
437-40	chr2	152512244	152512679	+	exon (NM_001271208, exon 50 of 183)	exon (NM_001271208, exon 50 of 183)	78540	NEB	NEB177D|NEM2	nebulin	protein-coding
628-25	chr7	152338317	152338943	+	Intergenic	L1MB7|LINE|L1	34620	XRCC2	-	X-ray repair complementing defective repair in Chinese hamster cells 2	protein-coding
850-5	chr4	152027758	152028606	+	Intergenic	Intergenic	3203	SNORD73A	RNU73|RNU73A|U73|U73a	small nucleolar RNA, C/D box 73A	snoRNA
901-5	chr4	152026431	152027330	+	Intergenic	AluSz6|SINE|Alu	1901	SNORD73A	RNU73|RNU73A|U73|U73a	small nucleolar RNA, C/D box 73A	snoRNA
400-240	chr3	152025831	152026229	+	intron (NM_207293, intron 1 of 8)	intron (NM_207293, intron 1 of 8)	8836	MBNL1	EXP|EXP35|EXP40|EXP42|MBNL	muscleblind-like splicing regulator 1	protein-coding
628-20	chr4	152020475	152021101	+	promoter-TSS (NM_001006)	promoter-TSS (NM_001006)	63	RPS3A	FTE1|MFTL|S3A	ribosomal protein S3A	protein-coding
784	chr1	152020419	152021201	+	Intergenic	Intergenic	-11299	S100A11	HEL-S-43|MLN70|S100C	S100 calcium binding protein A11	protein-coding
3306	chr1	152001463	152004767	+	Intergenic	AluSz|SINE|Alu	6396	S100A11	HEL-S-43|MLN70|S100C	S100 calcium binding protein A11	protein-coding
421-38	chr3	151986551	151986970	+	non-coding (NR_027037, exon 2 of 2)	non-coding (NR_027037, exon 2 of 2)	655	MBNL1-AS1	-	MBNL1 antisense RNA 1	ncRNA
1042	chr1	151965822	151966862	+	5' UTR (NM_002966, exon 1 of 3)	5' UTR (NM_002966, exon 1 of 3)	372	S100A10	42C|ANX2L|ANX2LG|CAL1L|CLP11|Ca[1]|GP11|P11|p10	S100 calcium binding protein A10	protein-coding
455-2	chr1	151965004	151965457	+	intron (NM_002966, intron 1 of 2)	intron (NM_002966, intron 1 of 2)	1484	S100A10	42C|ANX2L|ANX2LG|CAL1L|CLP11|Ca[1]|GP11|P11|p10	S100 calcium binding protein A10	protein-coding
564-4	chr1	151964370	151964932	+	intron (NM_002966, intron 1 of 2)	intron (NM_002966, intron 1 of 2)	2063	S100A10	42C|ANX2L|ANX2LG|CAL1L|CLP11|Ca[1]|GP11|P11|p10	S100 calcium binding protein A10	protein-coding
1757	chr1	151960675	151962430	+	intron (NM_002966, intron 1 of 2)	intron (NM_002966, intron 1 of 2)	5162	S100A10	42C|ANX2L|ANX2LG|CAL1L|CLP11|Ca[1]|GP11|P11|p10	S100 calcium binding protein A10	protein-coding
625-4	chr1	151954340	151954963	+	TTS (NM_002966)	TTS (NM_002966)	12063	S100A10	42C|ANX2L|ANX2LG|CAL1L|CLP11|Ca[1]|GP11|P11|p10	S100 calcium binding protein A10	protein-coding
4444	chr1	151949820	151954262	+	Intergenic	L1ME4a|LINE|L1	14673	S100A10	42C|ANX2L|ANX2LG|CAL1L|CLP11|Ca[1]|GP11|P11|p10	S100 calcium binding protein A10	protein-coding
1134-2	chr1	151948400	151949532	+	Intergenic	FRAM|SINE|Alu	17748	S100A10	42C|ANX2L|ANX2LG|CAL1L|CLP11|Ca[1]|GP11|P11|p10	S100 calcium binding protein A10	protein-coding
560-3	chr1	151947619	151948177	+	Intergenic	Intergenic	18816	S100A10	42C|ANX2L|ANX2LG|CAL1L|CLP11|Ca[1]|GP11|P11|p10	S100 calcium binding protein A10	protein-coding
732-19	chr3	151920239	151920969	+	Intergenic	Intergenic	-65225	MBNL1	EXP|EXP35|EXP40|EXP42|MBNL	muscleblind-like splicing regulator 1	protein-coding
827	chr1	151762699	151763524	+	promoter-TSS (NM_001083965)	promoter-TSS (NM_001083965)	-101	TDRKH	TDRD2	tudor and KH domain containing	protein-coding
726-20	chr4	151742680	151743404	+	intron (NM_001199282, intron 30 of 56)	intron (NM_001199282, intron 30 of 56)	193377	LRBA	BGL|CDC4L|CVID8|LAB300|LBA	LPS-responsive vesicle trafficking, beach and anchor containing	protein-coding
492-17	chr4	151733140	151733630	+	intron (NM_001199282, intron 31 of 56)	intron (NM_001199282, intron 31 of 56)	203034	LRBA	BGL|CDC4L|CVID8|LAB300|LBA	LPS-responsive vesicle trafficking, beach and anchor containing	protein-coding
1777-2	chr6	151728789	151730564	+	intron (NM_001271937, intron 9 of 10)	MLT1D|LTR|ERVL-MaLR	-16999	ZBTB2	ZNF437	zinc finger and BTB domain containing 2	protein-coding
1285-4	chr6	151712075	151713358	+	promoter-TSS (NM_020861)	promoter-TSS (NM_020861)	-39	ZBTB2	ZNF437	zinc finger and BTB domain containing 2	protein-coding
420-42	chr6	151683020	151683438	+	Intergenic	Intergenic	29448	ZBTB2	ZNF437	zinc finger and BTB domain containing 2	protein-coding
1240-2	chr6	151681547	151682785	+	Intergenic	Intergenic	30511	ZBTB2	ZNF437	zinc finger and BTB domain containing 2	protein-coding
1111-2	chr6	151679972	151681081	+	TTS (NM_005100)	TTS (NM_005100)	32151	ZBTB2	ZNF437	zinc finger and BTB domain containing 2	protein-coding
490-27	chr4	151675845	151676333	+	intron (NM_001199282, intron 35 of 56)	intron (NM_001199282, intron 35 of 56)	173012	MAB21L2	MCOPS14	mab-21-like 2 (C. elegans)	protein-coding
468-21	chr4	151635894	151636360	+	intron (NM_001199282, intron 36 of 56)	MER110|LTR|ERV1	133050	MAB21L2	MCOPS14	mab-21-like 2 (C. elegans)	protein-coding
400-315	chr6	151628515	151628913	+	intron (NM_005100, intron 3 of 4)	intron (NM_005100, intron 3 of 4)	-17952	AKAP12	AKAP250|SSeCKS	A kinase (PRKA) anchor protein 12	protein-coding
873-2	chr1	151611198	151612069	+	intron (NM_030918, intron 2 of 11)	intron (NM_030918, intron 2 of 11)	26971	SNX27	MRT1|MY014	sorting nexin family member 27	protein-coding
402-32	chr3	151597703	151598103	+	intron (NM_033050, intron 2 of 2)	L2a|LINE|L2	6472	SUCNR1	GPR91	succinate receptor 1	protein-coding
731-3	chr1	151568767	151569496	+	Intergenic	L2c|LINE|L2	-15531	SNX27	MRT1|MY014	sorting nexin family member 27	protein-coding
448-2	chr1	151557068	151557514	+	Intergenic	Intergenic	-27371	SNX27	MRT1|MY014	sorting nexin family member 27	protein-coding
445-36	chr3	151554613	151555056	+	intron (NR_110203, intron 1 of 2)	intron (NR_110203, intron 1 of 2)	22973	AADAC	CES5A1|DAC	arylacetamide deacetylase	protein-coding
633-18	chr3	151550658	151551289	+	intron (NR_110203, intron 1 of 2)	L2|LINE|L2	19112	AADAC	CES5A1|DAC	arylacetamide deacetylase	protein-coding
700-20	chr3	151549394	151550092	+	intron (NR_110203, intron 1 of 2)	intron (NR_110203, intron 1 of 2)	17882	AADAC	CES5A1|DAC	arylacetamide deacetylase	protein-coding
463-19	chr3	151533550	151534011	+	intron (NM_001086, intron 1 of 4)	MIR|SINE|MIR	1919	AADAC	CES5A1|DAC	arylacetamide deacetylase	protein-coding
475-28	chr3	151529938	151530411	+	intron (NR_110203, intron 1 of 2)	HERVFH21-int|LTR|ERV1	-1687	AADAC	CES5A1|DAC	arylacetamide deacetylase	protein-coding
400-239	chr3	151529118	151529516	+	intron (NR_110203, intron 1 of 2)	HERVFH21-int|LTR|ERV1	-2544	AADAC	CES5A1|DAC	arylacetamide deacetylase	protein-coding
797-11	chr3	151526962	151527757	+	intron (NR_110203, intron 1 of 2)	HERVFH21-int|LTR|ERV1	-4502	AADAC	CES5A1|DAC	arylacetamide deacetylase	protein-coding
904-8	chr3	151525389	151526291	+	intron (NR_110203, intron 1 of 2)	HERVFH21-int|LTR|ERV1	-6021	AADAC	CES5A1|DAC	arylacetamide deacetylase	protein-coding
463	chr1	151521090	151521551	+	intron (NM_001126337, intron 1 of 11)	intron (NM_001126337, intron 1 of 11)	3048	MIR554	MIRN554|hsa-mir-554	microRNA 554	ncRNA
509-19	chr3	151513966	151514473	+	intron (NR_110203, intron 1 of 2)	intron (NR_110203, intron 1 of 2)	-17642	AADAC	CES5A1|DAC	arylacetamide deacetylase	protein-coding
429-2	chr1	151512497	151512924	+	promoter-TSS (NM_001126337)	promoter-TSS (NM_001126337)	-71	TUFT1	-	tuftelin 1	protein-coding
1829	chr3	151511103	151512930	+	intron (NR_110203, intron 1 of 2)	intron (NR_110203, intron 1 of 2)	-19845	AADAC	CES5A1|DAC	arylacetamide deacetylase	protein-coding
1253-5	chr3	151509402	151510653	+	intron (NR_110203, intron 1 of 2)	intron (NR_110203, intron 1 of 2)	21783	AADACP1	-	arylacetamide deacetylase pseudogene 1	pseudo
3445-02-01	chr3	151505669	151509112	+	intron (NR_110203, intron 1 of 2)	L1MEc|LINE|L1	19146	AADACP1	-	arylacetamide deacetylase pseudogene 1	pseudo
793-16	chr3	151504474	151505265	+	intron (NR_110203, intron 1 of 2)	L2a|LINE|L2	16625	AADACP1	-	arylacetamide deacetylase pseudogene 1	pseudo
811-6	chr3	151503544	151504353	+	intron (NR_110203, intron 1 of 2)	intron (NR_110203, intron 1 of 2)	15704	AADACP1	-	arylacetamide deacetylase pseudogene 1	pseudo
636-30	chr6	151498278	151498912	+	Intergenic	MIRb|SINE|MIR	-62539	AKAP12	AKAP250|SSeCKS	A kinase (PRKA) anchor protein 12	protein-coding
435-31	chr3	151496465	151496898	+	intron (NR_026915, intron 2 of 2)	AluSq2|SINE|Alu	8437	AADACP1	-	arylacetamide deacetylase pseudogene 1	pseudo
640-21	chr3	151487664	151488302	+	promoter-TSS (NR_026915)	promoter-TSS (NR_026915)	-261	AADACP1	-	arylacetamide deacetylase pseudogene 1	pseudo
1358-2	chr3	151483451	151484807	+	intron (NR_110202, intron 2 of 3)	L1MC3|LINE|L1	-4115	AADACP1	-	arylacetamide deacetylase pseudogene 1	pseudo
425-37	chr6	151389301	151389724	+	intron (NM_001242768, intron 26 of 27)	intron (NM_001242768, intron 26 of 27)	-171622	AKAP12	AKAP250|SSeCKS	A kinase (PRKA) anchor protein 12	protein-coding
670-3	chr1	151375318	151375986	+	3' UTR (NM_001194938, exon 18 of 18)	3' UTR (NM_001194938, exon 18 of 18)	3611	PSMB4	HN3|HsN3|PROS-26|PROS26	proteasome (prosome, macropain) subunit, beta type, 4	protein-coding
426-5	chr1	151374216	151374640	+	TTS (NM_001194938)	TTS (NM_001194938)	2387	PSMB4	HN3|HsN3|PROS-26|PROS26	proteasome (prosome, macropain) subunit, beta type, 4	protein-coding
424-39	chr6	151348663	151349085	+	intron (NM_001242768, intron 24 of 27)	intron (NM_001242768, intron 24 of 27)	161405	MTHFD1L	FTHFSDC1|MTC1THFS|dJ292B18.2	methylenetetrahydrofolate dehydrogenase (NADP+ dependent) 1-like	protein-coding
703-12	chr2	151323243	151323944	+	Intergenic	Intergenic	20616	RND3	ARHE|Rho8|RhoE|memB	Rho family GTPase 3	protein-coding
1354	chr1	151264546	151265898	+	TTS (NM_020832)	TTS (NM_020832)	10431	ZNF687	-	zinc finger protein 687	protein-coding
753-2	chr1	151263336	151264087	+	TTS (NM_001198775)	TTS (NM_001198775)	8920	ZNF687	-	zinc finger protein 687	protein-coding
400-15	chr1	151261574	151261972	+	intron (NM_020832, intron 4 of 8)	intron (NM_020832, intron 4 of 8)	6982	ZNF687	-	zinc finger protein 687	protein-coding
1468	chr1	151259991	151261457	+	exon (NM_020832, exon 2 of 9)	exon (NM_020832, exon 2 of 9)	5933	ZNF687	-	zinc finger protein 687	protein-coding
652-3	chr1	151226893	151227543	+	promoter-TSS (NM_002810)	promoter-TSS (NM_002810)	21	PSMD4	AF|AF-1|ASF|MCB1|Rpn10|S5A|pUB-R5	proteasome (prosome, macropain) 26S subunit, non-ATPase, 4	protein-coding
738-4	chr1	151224228	151224964	+	Intergenic	AluSq2|SINE|Alu	-2601	PSMD4	AF|AF-1|ASF|MCB1|Rpn10|S5A|pUB-R5	proteasome (prosome, macropain) 26S subunit, non-ATPase, 4	protein-coding
748-2	chr1	151222890	151223636	+	Intergenic	Intergenic	-3934	PSMD4	AF|AF-1|ASF|MCB1|Rpn10|S5A|pUB-R5	proteasome (prosome, macropain) 26S subunit, non-ATPase, 4	protein-coding
513-39	chr5	151196522	151197033	+	Intergenic	Intergenic	45301	G3BP1	G3BP|HDH-VIII	GTPase activating protein (SH3 domain) binding protein 1	protein-coding
446-39	chr5	151195326	151195770	+	Intergenic	Intergenic	44072	G3BP1	G3BP|HDH-VIII	GTPase activating protein (SH3 domain) binding protein 1	protein-coding
520-28	chr5	151194693	151195211	+	Intergenic	Intergenic	43476	G3BP1	G3BP|HDH-VIII	GTPase activating protein (SH3 domain) binding protein 1	protein-coding
2766	chr4	151189214	151191978	+	intron (NM_001199282, intron 56 of 56)	L1MB4|LINE|L1	191170	DCLK2	CL2|CLICK-II|CLICK2|CLIK2|DCAMKL2|DCDC3|DCDC3B|DCK2	doublecortin-like kinase 2	protein-coding
[truncated: 15,599 more rows]
