# Supplementary material for: Lung cancer deficient in the tumor suppressor GATA4 is sensitive to TGFBR1 inhibition
Source: Nat Commun. 2019 Apr 10;10:1665. doi: 10.1038/s41467-019-09295-7 (PMC6458308; doi:10.1038/s41467-019-09295-7)
Supplement: Supplementary file 7 — Supplementary Data 5 [file 41467_2019_9295_MOESM7_ESM.xls]

## Sheet: Sheet1
number of DNA sequences bound by GATA4 as detected in ChIP-seq
PDE4D	64
ASPH	41
FN1	32
ALDH1A1	31
MIR6081	30
RAB10	28
FAM107B	27
ANXA2	25
DCBLD2	24
SMAD3	24
TGFBR2	23
BMPR1B	22
ABCC2	21
LOC100506551	20
NCOA7	20
GCLC	19
MTUS1	19
NEDD9	19
AP1S3	18
B4GALT5	18
ABCC3	17
DOCK5	17
GJA1	17
MYO16-AS1	17
NRP1	17
THSD4	17
DPF1	16
PARD3	16
PHLDA1	16
ARHGAP18	15
BASP1	15
C8orf4	15
CAPN12	15
ERRFI1	15
KLF6	15
LUCAT1	15
PARD6B	15
SLC39A10	15
SP3	15
TNS3	15
UGP2	15
CNTN1	14
EDN1	14
GAREML	14
KLF4	14
MID1	14
MIR1207	14
MYOF	14
NT5C2	14
PDE4B	14
CDKN2B	13
EXOC6B	13
LDHAL6B	13
LOC101927356	13
MIR2116	13
MIR3175	13
MMD	13
NRG1	13
OSGIN2	13
PTGR1	13
TFPI	13
TKT	13
ANXA1	12
ANXA4	12
JADE1	12
LGSN	12
LOC642423	12
MIR31HG	12
SLC38A2	12
SLFNL1	12
SNORD65	12
STAT1	12
VRK2	12
WDR72	12
ACTN4	11
ADAM9	11
ATAD1	11
CARHSP1	11
DLGAP1-AS1	11
DUSP4	11
FEZ2	11
GNRH1	11
GPR126	11
ITGA2	11
LINC01021	11
MIR1208	11
MTCL1	11
RAB11A	11
SLC3A1	11
SMIM18	11
TIPARP	11
TMEM2	11
TSKU	11
AADAC	10
ARL4A	10
ATIC	10
C12orf79	10
C20orf203	10
C2orf83	10
CLIP4	10
CPLX2	10
CYP24A1	10
DRD4	10
ENDOV	10
KLF5	10
KMT2E	10
LINC00936	10
LOC100129034	10
LOC100422556	10
LOC100505795	10
LOC100506076	10
NFIB	10
NR3C1	10
OAZ2	10
OSMR	10
PANK2	10
PDK4	10
PFDN1	10
PON3	10
PVRIG	10
RFFL	10
RMDN1	10
SLC7A11	10
SPTBN1	10
SUSD1	10
TEAD1	10
TGIF1	10
TRIB1	10
ZBTB20	10
ZFAND5	10
ABCG2	9
AKAP6	9
AKR1C1	9
ANKRD55	9
APPL2	9
ARHGEF28	9
ASMTL-AS1	9
CCNB2	9
CENPO	9
COG1	9
CRLF3	9
CYP2F1	9
DLD	9
DUSP6	9
GLS	9
GMCL1	9
GRHPR	9
HSPB1	9
IAH1	9
ITGB5	9
KRT8	9
KYNU	9
LIFR	9
LINC00616	9
LINC-PINT	9
LOC493754	9
MARCKS	9
MIR21	9
MYO1B	9
NECAB2	9
PRKCA	9
PRPF40A	9
PTEN	9
PTPN9	9
RAB30-AS1	9
RNU6-78P	9
RUSC1	9
SGSM3	9
SOCS6	9
TLE1	9
TNFRSF21	9
YTHDF3	9
2016-09-07	8
AKR1C2	8
ARHGAP8	8
AZIN1	8
CTNND1	8
CYP26B1	8
DNASE1L3	8
DST	8
DTNB	8
EXT1	8
FAM133B	8
FAM134B	8
FLJ31356	8
GPR132	8
GPR135	8
KIAA0355	8
LENG1	8
LOC389906	8
LOC401177	8
LOC440028	8
MALSU1	8
MAP3K14-AS1	8
MAP3K8	8
MGST2	8
MIR3074	8
MIR6876	8
MIRLET7BHG	8
MNT	8
NEK2	8
NR2C1	8
NT5E	8
PGRMC2	8
PICALM	8
PITRM1-AS1	8
PLS3	8
PSD3	8
PTPRO	8
PYGB	8
R3HDM2	8
RABGAP1L	8
RHOBTB1	8
S100A10	8
SCHIP1	8
SEMA3A	8
SGCD	8
SLC2A3	8
SMAD6	8
SPATA32	8
TMC1	8
TNFAIP8	8
TSC22D2	8
TSPAN4	8
UACA	8
UMPS	8
USP12	8
WDR89	8
XRCC3	8
ZNF609	8
2016-09-09	7
AADACP1	7
ABHD15	7
ADNP	7
AHSA2	7
ANK3	7
AQP11	7
ARHGAP12	7
BIRC3	7
C17orf89	7
CALM2	7
CALML4	7
CAMK2D	7
CD302	7
CDRT1	7
CEACAM19	7
CEBPD	7
CEP68	7
CHD2	7
CISD3	7
CKB	7
CNOT7	7
CNP	7
CPNE1	7
CSGALNACT1	7
CXXC5	7
CYSTM1	7
DNAJB12	7
EID3	7
EIF2B2	7
F3	7
GALNT7	7
GTPBP6	7
HPGD	7
INPP5F	7
ITGB1	7
KCMF1	7
KCNK5	7
LINC00595	7
LINC00673	7
LOC100507217	7
LOC101927043	7
LOC101929207	7
LOC152225	7
LOC388282	7
MAPK1IP1L	7
MIR3128	7
MIR421	7
MPND	7
NEDD4	7
NFKBIZ	7
NR5A2	7
NSFP1	7
NTPCR	7
OIP5-AS1	7
OSBPL9	7
PFKFB3	7
PGD	7
PLOD2	7
PLS1	7
PSMC5	7
RAB35	7
RHOF	7
RNF145	7
RNF213	7
RPL31	7
RPS2P32	7
RPS6KA3	7
SEMA3C	7
SH3KBP1	7
SH3RF2	7
SLC45A4	7
SNORA13	7
SNORD94	7
SPRTN	7
SQSTM1	7
ST3GAL5	7
STAU2	7
THSD7A	7
TM4SF20	7
TMEM135	7
TPI1P3	7
VASP	7
VPS54	7
WTIP	7
WWC1	7
WWC3	7
ZBTB7A	7
ZFP36L1	7
ZNF207	7
2016-09-10	6
ANGPT1	6
ANKRD23	6
ANKRD40	6
ANKRD50	6
ARL17A	6
ARMC9	6
ARPC1B	6
ASAH2	6
ATP1B1	6
BAAT	6
C15orf43	6
C19orf40	6
C9orf131	6
CACNB4	6
CAPZA2	6
CAV2	6
CC2D1B	6
CCDC34	6
CD2AP	6
CD55	6
CDH23	6
CDK6	6
CEP44	6
CHMP6	6
CORO6	6
CPSF4L	6
CSPP1	6
CUX1	6
CYB5B	6
DEGS1	6
DGKD	6
DHFRL1	6
DIAPH3-AS1	6
DKK1	6
DKK3	6
ECT2	6
EIF2S2	6
EPN3	6
ERMP1	6
FABP6	6
FAM20A	6
FAM46A	6
FAM72C	6
GLI2	6
GORASP2	6
GPX4	6
HGF	6
HNRNPAB	6
HRASLS2	6
HSP90AA1	6
INADL	6
ITSN1	6
KCTD1	6
KLC2	6
KLF3-AS1	6
LAMB1	6
LBR	6
LCAT	6
LENG8	6
LHFPL4	6
LINC00342	6
LINC00501	6
LINC01191	6
LINC01384	6
LOC101929154	6
LOC101929694	6
LOC388942	6
LOC645513	6
LPGAT1	6
MALAT1	6
MGST3	6
MIER1	6
MIR183	6
MIR32	6
MIR4677	6
MIR4775	6
MIR4796	6
MIR5586	6
MIR6869	6
MIR7112	6
MKLN1	6
MMP24-AS1	6
MPG	6
MRC2	6
MRPS12	6
MSI2	6
NAA20	6
NATD1	6
NEAT1	6
NRSN1	6
NSUN5P2	6
NT5C	6
NUAK1	6
NUAK2	6
PALLD	6
PAPPA	6
PAPPA-AS1	6
PARP16	6
PCDH9	6
PDE2A	6
PDLIM5	6
PGAM1P5	6
PIM1	6
PKDCC	6
PP14571	6
PSMA3	6
PTRH2	6
RBM4	6
RBM47	6
RGS20	6
RGS3	6
RIPK2	6
RNF19A	6
RNU6-48P	6
ROBO1	6
RPS21	6
RPS27L	6
RRAS2	6
RTN4	6
SH2D4B	6
SIN3A	6
SLC25A6	6
SLC4A11	6
SLC6A4	6
SLTM	6
SNORA14B	6
SNORD12	6
SRC	6
SRSF7	6
STAG3L1	6
SVIL-AS1	6
TAF9B	6
TAX1BP1	6
TCF7L2	6
THOC2	6
TJP1	6
TNFRSF6B	6
UBP1	6
WDR45B	6
WEE1	6
YWHAE	6
ZBED5	6
ZNF217	6
ZNF226	6
ZSWIM7	6
ABCC4	5
ACTL7B	5
ADAM1A	5
AEBP2	5
AGFG1	5
AK2	5
AKR1B10	5
AKR1B15	5
AMN	5
ANAPC7	5
AREG	5
ARHGAP27	5
ARHGAP5	5
ARRDC2	5
AUTS2	5
BAMBI	5
BCAR3	5
BCLAF1	5
BMP8A	5
BRI3	5
BTG2	5
C15orf39	5
C17orf70	5
C19orf33	5
C20orf144	5
C2orf61	5
CAND1	5
CCDC97	5
CCND1	5
CCNY	5
CDC42SE2	5
CDK2AP1	5
CEP95	5
CHORDC1	5
CHST7	5
CLDN1	5
CLDN4	5
CLK3	5
COPB1	5
COX7A1	5
CP	5
CRK	5
CSE1L	5
CSTF3	5
CYP2S1	5
DAGLB	5
DAPK1	5
DAZAP2	5
DCP2	5
DENND4A	5
DFNA5	5
DICER1-AS1	5
DMRTA1	5
DNAJB5	5
DNAJB6	5
DNAJC19	5
DNMT3A	5
DRD1	5
DTYMK	5
EGLN2	5
EIF4G3	5
EIF5B	5
EML4	5
EML6	5
EOMES	5
EPC2	5
ERAP1	5
ETF1	5
FAM92A1	5
FANCL	5
FAR1	5
FAXDC2	5
FGD4	5
FLNB	5
FPGS	5
FSCN1	5
FTL	5
GLI4	5
GLIS3	5
GPR110	5
GPR161	5
GPRIN3	5
GPX2	5
GRB14	5
GRSF1	5
GSDMC	5
GSK3A	5
GTF2A2	5
HERC4	5
HHEX	5
HINT1	5
HINT3	5
HMBOX1	5
HMCN1	5
HN1	5
HNF1A-AS1	5
HNRNPH1	5
HS3ST3A1	5
HSD17B3	5
HSP90AB4P	5
HTR2B	5
HYKK	5
ID4	5
IFNE	5
IGF2BP1	5
IL6ST	5
IMPAD1	5
IRF5	5
ISM1-AS1	5
ITGAV	5
KBTBD2	5
KCNH5	5
KCNJ13	5
KCNV1	5
KDM4C	5
KIAA1147	5
KIAA1462	5
KIAA1522	5
KIAA1804	5
KLHL5	5
KRCC1	5
LDLRAD2	5
LINC00589	5
LINC00607	5
LINC00676	5
LINC00958	5
LINC01094	5
LIPC	5
LOC100289511	5
LOC100506142	5
LOC100507577	5
LOC101929596	5
LPAL2	5
LPP-AS1	5
LRRN3	5
LSM14A	5
LYRM1	5
MAP3K12	5
MATR3	5
MEIS3	5
MGST1	5
MIR1279	5
MIR2278	5
MIR23B	5
MIR3190	5
MIR4284	5
MIR4470	5
MIR4660	5
MIR4785	5
MIR5089	5
MIR5580	5
MIR570	5
MIR593	5
MIR614	5
MIR7109	5
MIR761	5
MIRLET7A3	5
MKKS	5
MLLT10	5
MSH6	5
MYEOV	5
MYH9	5
MYO1E	5
NADK	5
NCOA4	5
NDEL1	5
NEK7	5
NKPD1	5
NOL4L	5
NR1H3	5
NRCAM	5
NRF1	5
OIT3	5
OSMR-AS1	5
PAPSS2	5
PAWR	5
PCDH9-AS2	5
PDZRN4	5
PGAM5	5
PGM3	5
PHTF2	5
PIAS1	5
PIK3IP1	5
PIK3R3	5
PNO1	5
PNRC1	5
PODXL	5
POLD4	5
POLR2D	5
PPP1R15B	5
PPP3CC	5
PSEN1	5
PSMD7	5
PTP4A1	5
PTP4A2	5
PXT1	5
PYY2	5
RAD23B	5
REM2	5
RFK	5
RHOU	5
RNF32	5
RNF44	5
RPL9	5
RPS16	5
RPS6	5
RPUSD3	5
SELO	5
SERPINF1	5
SGK223	5
SH2B2	5
SH2B3	5
SH2D4A	5
SH3GLB1	5
SIPA1L3	5
SIRT1	5
SKIL	5
SLC22A3	5
SLC29A2	5
SLC34A2	5
SLC48A1	5
SLC5A11	5
SLC6A13	5
SNX14	5
SOX17	5
SRGAP1	5
SRSF3	5
SVIL	5
TAX1BP3	5
TM4SF1-AS1	5
TMEM126A	5
TMEM65	5
TOR3A	5
TRAF4	5
TRIM16L	5
TRIML2	5
UBAP1	5
UBAP2	5
YPEL4	5
ZBTB2	5
ZC3H12C	5
ZNF276	5
ZNF362	5
ZNF608	5
ZNF780B	5
ZZZ3	5
A3GALT2	4
AAGAB	4
ABCC6	4
ABHD4	4
ACBD3	4
ACSL3	4
ACTB	4
ACTG1	4
ACTR2	4
ADAP1	4
AGR3	4
AIFM2	4
AKAP2	4
AKAP8	4
ALCAM	4
ALDH3A1	4
ALDH3A2	4
ALDH8A1	4
ALX1	4
AMZ2P1	4
ANGPTL2	4
ANO6	4
AP4S1	4
ARFGAP2	4
ARHGAP15	4
ARHGEF1	4
ARL14	4
ARRDC1-AS1	4
ASAP1	4
ASB16	4
ATG4A	4
AVL9	4
AVPI1	4
BAZ2A	4
BCAN	4
BCL2L1	4
BHLHE40	4
BNIP3L	4
BOLA3-AS1	4
C10orf126	4
C12orf75	4
C15orf41	4
C16orf72	4
C17orf62	4
C1R	4
C2orf42	4
C2orf82	4
C6orf57	4
C9	4
C9orf92	4
CACNA2D1	4
CALCRL	4
CALM1	4
CAMSAP1	4
CAND1.11	4
CAPN10-AS1	4
CAST	4
CCDC183	4
CCDC58	4
CCDC65	4
CCDC68	4
CCNL1	4
CCNYL1	4
CCRN4L	4
CD36	4
CDC42BPG	4
CDCA2	4
CENPA	4
CFTR	4
CHAC1	4
CHD9	4
CIB1	4
CLCN4	4
CLDN2	4
CLIP1-AS1	4
CLK1	4
CLNS1A	4
CNNM2	4
CNOT6	4
COA5	4
COX16	4
COX18	4
COX7A2	4
COX8A	4
CREBRF	4
CRIM1	4
CRIPT	4
CRYGN	4
CSNK1E	4
CSTB	4
CTBP2	4
CTNNB1	4
CTSH	4
CTSL	4
CYB5R2	4
CYB5R3	4
DAAM1	4
DDX19A	4
DDX27	4
DDX39A	4
DDX3X	4
DENND1A	4
DENND4C	4
DENND5A	4
DEPTOR	4
DIDO1	4
DIP2B	4
DIP2C	4
DLG2	4
DNAAF2	4
DNAJC5B	4
DNAJC9	4
DNASE1L2	4
DNMBP-AS1	4
DPF2	4
DUS1L	4
DYNLT1	4
DYRK2	4
EEA1	4
EEF1A1	4
EFHC1	4
EGLN3	4
EHBP1	4
EIF3M	4
ELF3	4
EMD	4
ENAH	4
EPB41L5	4
EPHX1	4
EPS8	4
ERI1	4
FADD	4
FAM189A1	4
FAM219B	4
FAM49B	4
FAM72B	4
FASN	4
FBXO5	4
FBXW10	4
FGD6	4
FGF18	4
FIGNL2	4
FILIP1L	4
FLJ31104	4
FLJ32255	4
FLNA	4
FLRT3	4
FOXA1	4
FOXE3	4
FOXP1	4
FRAS1	4
FSCB	4
FUT8	4
GBAS	4
GBE1	4
GDA	4
GGA3	4
GHDC	4
GHSR	4
GJA3	4
GLIPR2	4
GLMN	4
GLOD4	4
GMPR	4
GNA14	4
GOPC	4
GPBP1	4
GPR34	4
GRAMD1B	4
GRIN3B	4
GTF2E1	4
GTF2E2	4
GUCA2A	4
GZF1	4
H1F0	4
H2AFY	4
H3F3AP4	4
HABP4	4
HDLBP	4
HGD	4
HMHB1	4
HNMT	4
HNRNPR	4
HP1BP3	4
HSD17B1	4
ICE1	4
IFI35	4
IFITM10	4
IFNGR1	4
IMPDH2	4
INHBC	4
INTS2	4
IRF2BPL	4
IRS1	4
IST1	4
JADE2	4
JPX	4
KCNC3	4
KCNH3	4
KIAA0895	4
KIAA1919	4
KIF13B	4
KLF12	4
KLHL8	4
KLLN	4
KPNB1	4
KRR1	4
KRT7	4
KRT8P41	4
LAMC1	4
LAMC2	4
LBH	4
LHFPL2	4
LINC00094	4
LINC00294	4
LINC00330	4
LINC00474	4
LINC00486	4
LINC00641	4
LINC00685	4
LINC00963	4
LINC01118	4
LINC01184	4
LINC01189	4
LOC100130987	4
LOC100287944	4
LOC100505984	4
LOC100506393	4
LOC100506548	4
LOC100506860	4
LOC100507373	4
LOC100996758	4
LOC101927142	4
LOC101927450	4
LOC101927482	4
LOC101927630	4
LOC101928539	4
LOC284788	4
LOXL2	4
LPP	4
LRP2BP	4
LRRC37A2	4
LRRC37A3	4
LRRC37B	4
MAML3	4
MCU	4
MDH1	4
MDM2	4
MED13L	4
MEMO1	4
MFI2	4
MGC16142	4
MICALL2	4
MIEF2	4
MIR1226	4
MIR1252	4
MIR1265	4
MIR1273H	4
MIR1276	4
MIR1288	4
MIR182	4
MIR1915	4
MIR2682	4
MIR29A	4
MIR29B1	4
MIR30B	4
MIR31	4
MIR3154	4
MIR3162	4
MIR374B	4
MIR4268	4
MIR4511	4
MIR4714	4
MIR4761	4
MIR5197	4
MIR548A3	4
MIR548AC	4
MIR548AL	4
MIR561	4
MIR5692B	4
MIR581	4
MIR636	4
MIR6766	4
MIR6772	4
MIR6819	4
MIR6827	4
MIR6855	4
MIR7111	4
MIR765	4
MIR7855	4
MIR8085	4
MIR939	4
MMADHC	4
MOB2	4
MORF4L2	4
MTFR2	4
MTMR12	4
MYC	4
MYOZ3	4
NAA30	4
NABP1	4
NCS1	4
NDFIP1	4
NEBL	4
NEK10	4
NFE2L2	4
NHP2	4
NIPA2	4
NOP14-AS1	4
NPAS1	4
NPB	4
NQO1	4
NR2E3	4
NRBF2	4
NRIP1	4
NSMCE2	4
NSUN5P1	4
NT5C1B	4
NTN4	4
NUDT14	4
NUDT18	4
NUDT4P1	4
ORC4	4
PA2G4P4	4
PABPN1	4
PACS1	4
PAF1	4
PAPLN	4
PARP4	4
PBLD	4
PBX1	4
PCF11	4
PCIF1	4
PCSK5	4
PDCD6IP	4
PDE8A	4
PFN1	4
PGPEP1L	4
PHLDA2	4
PHLDA3	4
PHLDB2	4
PHOX2B	4
PKP4	4
PLA2G12B	4
PLAC8	4
PLCB1	4
PLCE1	4
PLEKHM1	4
POLL	4
POLR3H	4
POU5F1P4	4
PPIB	4
PPP1R12B	4
PPP1R15A	4
PQLC2	4
PRPF3	4
PRR7	4
PSMA7	4
PSMC4	4
PTGIS	4
PTPN12	4
PTPN3	4
PTPRM	4
PYCARDOS	4
QTRT1	4
RAB3GAP1	4
RAB3IP	4
RAD54B	4
RAP1GAP	4
RAP2B	4
RASSF6	4
RBM44	4
RBMS3	4
RCC1	4
RDX	4
RNF43	4
RNFT1	4
ROR1	4
RPL37A	4
RPS13	4
RPS17	4
RPS23	4
RPS29	4
RRAS	4
RS1	4
RSRC1	4
SAP30L-AS1	4
SAT1	4
SBF1	4
SBF2-AS1	4
SCAF11	4
SCAMP1-AS1	4
SCGB3A1	4
SEMA4B	4
SENP2	4
SERTAD3	4
SH3BP5-AS1	4
SH3RF1	4
SIGLEC16	4
SIK1	4
SKOR1	4
SLC19A1	4
SLC25A10	4
SLC25A37	4
SLC2A2	4
SLC45A1	4
SMYD3	4
SNAP25-AS1	4
SNORA70F	4
SNORD17	4
SNORD54	4
SPDEF	4
SPDYA	4
SPRY1	4
SRPR	4
ST3GAL6	4
STAT3	4
STK24	4
SULF2	4
SUMO4	4
SYT2	4
TBC1D8	4
TBX3	4
TENM3	4
TES	4
TEX10	4
TEX22	4
THADA	4
THAP2	4
THUMPD3-AS1	4
TM4SF1	4
TM4SF4	4
TMED5	4
TMEM180	4
TMEM184B	4
TMEM243	4
TMEM41A	4
TNFAIP3	4
TNFSF9	4
TNIP2	4
TNRC18	4
TP53I11	4
TP53I13	4
TPCN2	4
TPM4	4
TRAM2	4
TRIM37	4
TRIM52	4
TRIM55	4
TRIM73	4
TSPAN3	4
TSPYL5	4
TXNRD1	4
UBE2V1	4
UCK1	4
UGCG	4
ULK2	4
UPK2	4
USF2	4
USP13	4
VDAC2	4
VEGFA	4
WDR34	4
WDR5B	4
WDR75	4
WNT4	4
WSB1	4
YAP1	4
YIF1B	4
ZNF213	4
ZNF516	4
ZNF565	4
ZNF687	4
ZNF746	4
ZNF787	4
ZSWIM2	4
ZSWIM8-AS1	4
2016-03-03	3
ABCA1	3
ABCA4	3
ABLIM1	3
ACAD9	3
ACADS	3
ACER3	3
ACIN1	3
ACVR2A	3
ADAM17	3
ADAMTSL4-AS1	3
ADD3	3
ADK	3
ADPGK-AS1	3
ADSSL1	3
AFAP1L2	3
AFF4	3
AGO2	3
AHRR	3
AKAP12	3
AKAP13	3
AKR1B1	3
ALDH2	3
ALDH3B1	3
ALS2CR11	3
AMD1	3
AMIGO2	3
AMN1	3
AMOTL1	3
ANAPC10	3
ANGPTL3	3
ANKRD33B	3
ANKRD42	3
ANXA10	3
AP1G2	3
AP5Z1	3
APLP1	3
APOBEC4	3
APOLD1	3
ARG2	3
ARHGAP1	3
ARHGAP26-AS1	3
ARHGAP29	3
ARHGAP6	3
ARHGEF38-IT1	3
ARL17B	3
ARL2BP	3
ARL4D	3
ARL6IP6	3
ARSG	3
ASCL5	3
ASPHD1	3
ASTN2	3
ASXL2	3
ATG16L2	3
ATL1	3
ATL2	3
ATP2B1	3
ATP6V1C1	3
ATXN2L	3
AVPR1A	3
AXIN2	3
B4GALT7	3
BAG3	3
BBS10	3
BCAS4	3
BCCIP	3
BCL2L10	3
BCL9L	3
BCOR	3
BIN2	3
BIRC2	3
BMPR2	3
BNIP3	3
BRE-AS1	3
BRWD3	3
BTBD2	3
BTG3	3
C10orf105	3
C12orf66	3
C12orf73	3
C14orf28	3
C19orf54	3
C19orf68	3
C1orf100	3
C1orf192	3
C20orf196	3
C2orf69	3
C6	3
C6orf62	3
C9orf69	3
CACNG6	3
CALD1	3
CAMK2B	3
CAPN2	3
CBLB	3
CBLL1	3
CBR4	3
CBX5	3
CCDC12	3
CCDC17	3
CCDC28B	3
CCDC83	3
CCDC91	3
CCNI	3
CCNK	3
CCNT2	3
CCT5	3
CD180	3
CD28	3
CD59	3
CD8A	3
CDC42BPA	3
CDH6	3
CDK1	3
CDKL4	3
CDR2	3
CDRT4	3
CDT1	3
CDYL	3
CEACAM16	3
CEBPG	3
CELSR3	3
CENPN	3
CEP162	3
CFL1	3
CFL2	3
CFLAR	3
CHAF1B	3
CHCHD2	3
CHD7	3
CHGA	3
CHKA	3
CHRNB2	3
CHRNG	3
CIRBP	3
CLCN3	3
CLDN11	3
CLTA	3
CNIH1	3
COA6	3
COL21A1	3
COMTD1	3
CORO1C	3
COX11	3
COX20	3
COX7A2L	3
CPNE4	3
CPNE8	3
CPO	3
CRYBA1	3
CTPS1	3
CTSK	3
CUEDC1	3
CWC27	3
CXADR	3
CXCL2	3
CXCR5	3
CYB5D2	3
CYC1	3
CYP3A5	3
CYTH2	3
DBP	3
DCLK2	3
DCUN1D1	3
DDI1	3
DEDD2	3
DENND5B-AS1	3
DERA	3
DERL1	3
DGKQ	3
DHX36	3
DKFZp434J0226	3
DLGAP1-AS4	3
DMXL1	3
DNAH17	3
DNAJA1	3
DNAL1	3
DOK7	3
DONSON	3
DPP3	3
DPY19L1	3
DSN1	3
DSTN	3
DTL	3
DUOX2	3
DUSP14	3
DUSP5	3
DYNLL2	3
EAPP	3
ECH1	3
EED	3
EFCAB12	3
EFHC2	3
EFNA5	3
EGFR-AS1	3
EGLN1	3
EHD2	3
EIF1	3
EIF2S3	3
EIF3C	3
EIF3E	3
EIF3J	3
EMG1	3
EMILIN3	3
ENC1	3
EPN2	3
EREG	3
ESRRG	3
ETV2	3
EVI5	3
EXOSC3	3
FAH	3
FAM122B	3
FAM122C	3
FAM160B1	3
FAM161A	3
FAM166B	3
FAM65C	3
FAM8A1	3
FASTK	3
FBXO33	3
FBXW5	3
FER1L6-AS2	3
FGFR1OP2	3
FGFR2	3
FLJ31306	3
FLJ44511	3
FLVCR1	3
FMNL2	3
FOXN2	3
FSCN2	3
FSD1L	3
FSTL3	3
FTO	3
FUBP1	3
G3BP1	3
GABRB3	3
GADD45A	3
GADD45B	3
GALNT15	3
GAPDH	3
GAS2L3	3
GDAP2	3
GDF15	3
GDI2	3
GEMIN8P4	3
GFPT1	3
GGT1	3
GLIS3-AS1	3
GMPS	3
GNPNAT1	3
GOLGA5	3
GOSR2	3
GOT1	3
GP6	3
GPI	3
GPR98	3
GPRC5B	3
GPRIN2	3
GRAMD1A	3
GRIN2C	3
GSN	3
GSTP1	3
GTPBP2	3
GULP1	3
GXYLT1	3
GYG1	3
HAS1	3
HAS2	3
HAS3	3
HBQ1	3
HDAC9	3
HDC	3
HEATR5A	3
HECTD1	3
HIF1AN	3
HIP1R	3
HIST1H4H	3
HIVEP2	3
HM13-AS1	3
HMGCR	3
HMGCS1	3
HNRNPA2B1	3
HNRNPD	3
HNRNPDL	3
HNRNPF	3
HNRNPU-AS1	3
HSD17B13	3
HTR1B	3
HYI	3
IBTK	3
ICMT	3
ID1	3
ID3	3
IDH1	3
IDO2	3
IFFO2	3
IFNAR1	3
IGDCC4	3
IGFBP3	3
INPP5E	3
IQCK	3
IQGAP2	3
IRF1	3
IRF2BP2	3
ISYNA1	3
IVD	3
KAAG1	3
KALRN	3
KANSL1	3
KANSL1-AS1	3
KCNMA1	3
KCNMB4	3
KCTD11	3
KDM6B	3
KIAA0754	3
KIAA1279	3
KIAA1551	3
KIAA1958	3
KIF14	3
KIF16B	3
KIF5B	3
KIFC3	3
KLHL4	3
KRBOX4	3
L3MBTL2	3
LAMB4	3
LDHD	3
LETM2	3
LIG3	3
LINC00235	3
LINC00304	3
LINC00324	3
LINC00410	3
LINC00535	3
LINC00598	3
LINC00838	3
LINC00938	3
LINC00977	3
LINC01014	3
LINC01028	3
LINC01089	3
LINC01091	3
LINC01127	3
LINC01206	3
LINC01364	3
LINC01430	3
LINC01433	3
LIPE-AS1	3
LITAF	3
LOC100128573	3
LOC100129617	3
LOC100129917	3
LOC100130417	3
LOC100132215	3
LOC100132781	3
LOC100506071	3
LOC100507250	3
LOC100996579	3
LOC101927378	3
LOC101927406	3
LOC101927901	3
LOC101928020	3
LOC101928448	3
LOC101928775	3
LOC101928791	3
LOC102467147	3
LOC145837	3
LOC220729	3
LOC284950	3
LOC388692	3
LOC644656	3
LOC728084	3
LOC728730	3
LOC90784	3
LOX	3
LRCH3	3
LRP4-AS1	3
LRP6	3
LRRC1	3
LRRC16A	3
LRRC27	3
LRRC37A	3
LRRK2	3
LTBP1	3
LY6E	3
LYSMD4	3
MAB21L1	3
MACROD2	3
MACROD2-IT1	3
MAFF	3
MAGOH	3
MALT1	3
MANBA	3
MAP4K4	3
MAPK11	3
MAPK13	3
MAPK8	3
MARK3	3
MAST2	3
MAT2A	3
MAZ	3
MBNL2	3
MCRS1	3
MDFIC	3
MED11	3
MED16	3
MEGF9	3
MET	3
METTL21A	3
MFSD10	3
MGC72080	3
MICU1	3
MINA	3
MIR103B2	3
MIR1205	3
MIR1206	3
MIR1244-3	3
MIR1249	3
MIR137HG	3
MIR29C	3
MIR30C2	3
MIR3129	3
MIR3142	3
MIR33B	3
MIR3619	3
MIR365A	3
MIR3918	3
MIR3922	3
MIR3925	3
MIR4422	3
MIR4473	3
MIR4647	3
MIR4676	3
MIR4680	3
MIR4682	3
MIR4693	3
MIR4712	3
MIR4802	3
MIR5693	3
MIR6124	3
MIR634	3
MIR637	3
MIR6719	3
MIR6728	3
MIR6742	3
MIR6743	3
MIR6762	3
MIR6771	3
MIR6784	3
MIR6805	3
MIR6816	3
MIR6844	3
MIR6853	3
MIR7-1	3
MIR7107	3
MIR718	3
MIR8068	3
MIR935	3
MIRLET7B	3
MIRLET7D	3
MKNK2	3
MMACHC	3
MOCS2	3
MON2	3
MORC4	3
MOSPD1	3
MOSPD2	3
MRPS23	3
MRPS33	3
MSTO2P	3
MTAP	3
MTFR1	3
MTHFS	3
MTVR2	3
MUC13	3
MUC6	3
MYL12B	3
MYL6	3
MYO1C	3
NACA	3
NCF1	3
NDRG4	3
NDUFV2	3
NEBL-AS1	3
NECAP2	3
NFATC2	3
NHEJ1	3
NINJ1	3
NOB1	3
NOG	3
NPAS2	3
NPNT	3
NR2F1-AS1	3
NR5A1	3
NRSN2	3
NSUN6	3
NUDCD2	3
NUTM2A	3
NYX	3
OCEL1	3
OR2K2	3
OR4D9	3
OSBPL3	3
OSGIN1	3
P2RY1	3
PAIP2	3
PAPD7	3
PAPOLA	3
PARD6G-AS1	3
PCED1B-AS1	3
PCNX	3
PDAP1	3
PDCD2	3
PDE12	3
PDGFD	3
PDGFRL	3
PDHA2	3
PDHB	3
PDIA6	3
PDK2	3
PDXK	3
PDZK1P2	3
PELI1	3
PEX10	3
PEX12	3
PFKP	3
PGK1	3
PHF6	3
PILRA	3
PITPNA-AS1	3
PJA2	3
PKI55	3
PKP2	3
PLA2G16	3
PLCH1	3
PLCXD1	3
PLD6	3
PLEC	3
PLEKHA2	3
PLGLB2	3
PLK2	3
PLXNC1	3
PNN	3
PNPLA6	3
POLR2C	3
POMT1	3
POU6F1	3
PPAP2B	3
PPAPDC1B	3
PPCDC	3
PPDPF	3
PPFIBP2	3
PPIA	3
PPP1R3B	3
PPP3R1	3
PQLC3	3
PRDM4	3
PREPL	3
PRKAA1	3
PRMT2	3
PROCA1	3
PROM1	3
PRR18	3
PSD	3
PSIP1	3
PSMA6	3
PSMB10	3
PSMB3	3
PSMD1	3
PSMD4	3
PSPH	3
PTGER1	3
PTGS2	3
PTPRG	3
QPCTL	3
QRICH2	3
RABGEF1	3
RAC1	3
RAD51B	3
RALBP1	3
RAPGEF6	3
RARA	3
RBCK1	3
RBM3	3
RBM4B	3
RBPMS	3
RBPMS-AS1	3
RCE1	3
RDH10	3
RDH13	3
RECK	3
RELT	3
REP15	3
RERE	3
RFX3	3
RFX6	3
RGPD5	3
RGS2	3
RHBDD2	3
RHNO1	3
RHOC	3
RIN2	3
RNF103	3
RNF139	3
RNF169	3
RNF19B	3
RNH1	3
RPAIN	3
RPL32	3
RPL7	3
RPS14	3
RPS15	3
RPS25	3
RSPH6A	3
RUSC2	3
RXFP4	3
S100B	3
SAMD13	3
SAMD14	3
SBF2	3
SBSPON	3
SCAND1	3
SCARNA22	3
SCARNA27	3
SCARNA7	3
SCN3B	3
SDHAP1	3
SDHAP2	3
SEC23A	3
SEL1L3	3
SEMA4A	3
SEPT7P2	3
SERAC1	3
SERTAD1	3
SETD5	3
SFXN1	3
SH3GLB2	3
SHH	3
SHISA4	3
SHQ1	3
SIM2	3
SIRPA	3
SLAMF1	3
SLC18A2	3
SLC1A1	3
SLC22A13	3
SLC24A1	3
SLC25A25	3
SLC25A25-AS1	3
SLC25A5-AS1	3
SLC29A4	3
SLC2A4RG	3
SLC34A3	3
SLC46A1	3
SLC51A	3
SLC52A1	3
SLC7A7	3
SLCO4C1	3
SLURP1	3
SMAD7	3
SMEK2	3
SMOX	3
SMYD2	3
SNF8	3
SNORA24	3
SNORA27	3
SNORA31	3
SNORA45B	3
SNORD61	3
SNRPG	3
SNX24	3
SNX27	3
SOX12	3
SOX9	3
SPAG4	3
SPATA33	3
SPATA45	3
SPIDR	3
SPOPL	3
SPPL3	3
SPRED2	3
SPRN	3
SPRY4	3
SPSB3	3
SRA1	3
SREBF1	3
SRP72	3
SRP9	3
SRRM1	3
SRSF1	3
SRSF11	3
SRSF9	3
SRXN1	3
SSH2	3
SSR4	3
ST3GAL1	3
ST3GAL4-AS1	3
ST8SIA4	3
ST8SIA5	3
STAC2	3
STAG1	3
STAT5A	3
STH	3
STK25	3
STT3B	3
SULT1E1	3
SUN2	3
SUPT16H	3
SYNGR2	3
SYNJ2	3
SYNPO	3
SYTL2	3
TACC1	3
TAF11	3
TANGO6	3
TARS2	3
TAS1R3	3
TBC1D14	3
TBC1D16	3
TBC1D20	3
TBC1D5	3
TBKBP1	3
TBX18	3
TBX2	3
TCEA1	3
TCF12	3
TCF7L1	3
TESC	3
TFCP2L1	3
TFG	3
TGFBR1	3
TIMM13	3
TIMM22	3
TM2D1	3
TMEM120A	3
TMEM144	3
TMEM160	3
TMEM260	3
TMEM263	3
TMEM39A	3
TMEM39B	3
TMEM88	3
TMEM91	3
TMSB4X	3
TMX4	3
TNFRSF10D	3
TNIK	3
TNK1	3
TNPO1	3
TOP2B	3
TP53INP2	3
TPM1	3
TPRG1	3
TRIM32	3
TRIM33	3
TRIM56	3
TRIM8	3
TRIM9	3
TRIOBP	3
TRMT61A	3
TRMU	3
TRPM7	3
TSC22D1	3
TSPAN15	3
TUBB4B	3
TUBD1	3
TVP23B	3
TVP23C	3
TYMSOS	3
UBE2K	3
UBOX5-AS1	3
UBR5	3
UGDH-AS1	3
UGT2B10	3
UNC13D	3
UNC5C	3
UPK1B	3
UQCRFS1	3
USP34	3
USP40	3
USP50	3
USP9X	3
USPL1	3
VCPKMT	3
VDAC1	3
VEZF1	3
VIMP	3
VPS13B	3
VPS33A	3
VPS37A	3
VWA9	3
WBP1	3
WDR4	3
WDR44	3
WDR73	3
WDSUB1	3
WSB2	3
XBP1	3
XPR1	3
YDJC	3
YWHAQ	3
YWHAZ	3
ZBED5-AS1	3
ZC3H18	3
ZCCHC8	3
ZDHHC16	3
ZFP36	3
ZFR	3
[truncated: 6,073 more rows]
