# Supplementary material for: Lung cancer deficient in the tumor suppressor GATA4 is sensitive to TGFBR1 inhibition
Source: Nat Commun. 2019 Apr 10;10:1665. doi: 10.1038/s41467-019-09295-7 (PMC6458308; doi:10.1038/s41467-019-09295-7)
Supplement: Supplementary file 8 — Supplementary Data 6 [file 41467_2019_9295_MOESM8_ESM.xls]

## Sheet: Sheet1
					KEGG analysis of genes whose promoter were bond by GATA4
Category	Term	Count	%	PValue	Genes	List Total	Pop Hits	Pop Total	Fold Enrichment	Bonferroni	Benjamini	FDR
KEGG_PATHWAY	hsa04520:Adherens junction	4	3.7037	0.0166571	PARD3, ACTN4, TGFBR2, SMAD3	37	77	5085	7.13935	0.589451	0.589451	15.1159
KEGG_PATHWAY	hsa04350:TGF-beta signaling pathway	4	3.7037	0.0230031	CDKN2B, TGFBR2, SMAD3, BMPR1B	37	87	5085	6.31873	0.708702	0.460279	20.312
KEGG_PATHWAY	hsa05200:Pathways in cancer	6	5.55556	0.0789267	CDKN2B, TGFBR2, SMAD3, ITGA2, STAT1, FN1	37	328	5085	2.51401	0.987189	0.76601	55.163
KEGG_PATHWAY	hsa05212:Pancreatic cancer	3	2.77778	0.0915366	TGFBR2, SMAD3, STAT1	37	72	5085	5.72635	0.99383	0.719732	60.8054
KEGG_PATHWAY	hsa00230:Purine metabolism	4	3.7037	0.0927376	ATIC, PDE4B, NT5C2, PDE4D	37	153	5085	3.593	0.994248	0.643574	61.308
