# Supplementary material for: Lung cancer deficient in the tumor suppressor GATA4 is sensitive to TGFBR1 inhibition
Source: Nat Commun. 2019 Apr 10;10:1665. doi: 10.1038/s41467-019-09295-7 (PMC6458308; doi:10.1038/s41467-019-09295-7)
Supplement: Supplementary file 9 — Supplementary Data 7 [file 41467_2019_9295_MOESM9_ESM.xls]

## Sheet: Sheet1
	genes upregulated by ectopic expression of GATA4 in A549 cells
gene_id	chr_pos	noDox	Dox	log2(fold_change)	p_value	q_value	significant
SLC7A8	chr14:23594503-23652849	0.0854616	16.7527	7.6149	5e-05	0.00608017	yes
CD36	chr7:80231503-80308593	0.0631459	9.74685	7.2701	5e-05	0.00608017	yes
C7	chr5:40909598-40983042	0.0280046	2.7448	6.61489	0.0128	0.304264	no
CNTFR	chr9:34551429-34590138	0.174393	13.3512	6.25848	5e-05	0.00608017	yes
FBLN2	chr3:13590624-13679922	0.0444233	2.27561	5.67879	5e-05	0.00608017	yes
BTNL8	chr5:180326076-180377906	0.0167402	0.852346	5.67005	0.0027	0.114489	no
FAM151A	chr1:55013806-55100417	0.772792	36.8581	5.57576	5e-05	0.00608017	yes
HMGCS2	chr1:120290618-120311555	0.0231037	0.8566	5.21243	0.0063	0.195979	no
F10	chr13:113777112-113803843	0.400347	14.511	5.17975	5e-05	0.00608017	yes
TIMP3	chr22:32908539-33454377	0.111634	3.80627	5.09153	5e-05	0.00608017	yes
RNASE1	chr14:21269514-21271036	0.922884	25.6865	4.79872	5e-05	0.00608017	yes
TAC3	chr12:57403780-57410344	0.276842	7.25396	4.71164	0.0002	0.0191091	yes
ITLN2	chr1:160914815-160924589	0.100685	1.82031	4.17626	0.0172	0.367316	no
TM4SF5	chr17:4675186-4686506	11.7412	191.159	4.02512	5e-05	0.00608017	yes
TMPRSS2	chr21:42836477-42880085	0.0311478	0.483505	3.95633	0.00605	0.190213	no
MSMB	chr10:51549552-51562518	0.426016	6.1737	3.85716	0.0068	0.205875	no
SLC13A2	chr17:26800663-26824798	0.502686	7.20377	3.84102	5e-05	0.00608017	yes
REG4	chr1:120336640-120354203	0.399273	5.38788	3.75427	5e-05	0.00608017	yes
GCKR	chr2:27719705-27746550	3.23242	39.2215	3.60096	5e-05	0.00608017	yes
CALB2	chr16:71392615-71424342	1.96002	21.8539	3.47895	5e-05	0.00608017	yes
LOC100505633	chr1:159931013-159948876	1.25906	13.7201	3.44587	5e-05	0.00608017	yes
ANPEP	chr15:90328125-90358072	0.457459	4.42973	3.27551	5e-05	0.00608017	yes
SLC4A11	chr20:3208062-3219887	6.86777	63.6234	3.21164	5e-05	0.00608017	yes
GPR123	chr10:134901408-134945179	0.041059	0.377114	3.19923	0.00415	0.151898	no
PLXNC1	chr12:94542498-94701451	0.466577	4.23316	3.18155	5e-05	0.00608017	yes
P2RX1	chr17:3799884-3819960	0.059969	0.539435	3.16916	0.00605	0.190213	no
CACNA1S	chr1:201008639-201081694	0.0350171	0.314273	3.16589	0.00465	0.163684	no
IL17RE	chr3:9944295-9958084	0.189967	1.70044	3.16209	5e-05	0.00608017	yes
GFI1	chr1:92940317-92952433	0.216966	1.88086	3.11585	0.00025	0.0220269	yes
MDGA1	chr6:37600283-37665766	1.15383	9.55997	3.05058	5e-05	0.00608017	yes
LIFR	chr5:38475064-38595507	1.42064	11.5823	3.02731	5e-05	0.00608017	yes
B4GALNT2	chr17:47209821-47247351	0.454504	3.59976	2.98554	0.00025	0.0220269	yes
GALNTL1	chr14:69726680-69821190	0.989937	7.66385	2.95266	5e-05	0.00608017	yes
CREB3L3	chr19:4153628-4173048	0.34288	2.40769	2.81187	0.0001	0.0108993	yes
VSIG10	chr12:118501397-118541810	3.73509	25.3094	2.76046	5e-05	0.00608017	yes
FAM20A	chr17:66531256-66597095	0.115821	0.781834	2.75497	0.00345	0.135009	no
NTRK1	chr1:156776034-156851642	0.299115	2.01634	2.75297	0.0224	0.425832	no
TRIM55	chr8:67039277-67087718	0.102073	0.687158	2.75103	0.00035	0.0286106	yes
KCNE2	chr21:35736322-35743440	0.12952	0.865457	2.74029	0.045	0.627017	no
PLEKHD1	chr14:69951470-69995215	0.0767385	0.501633	2.70861	0.0168	0.362989	no
ANO1	chr11:69924407-70035652	0.0457967	0.292414	2.6747	0.0079	0.228371	no
CYP26A1	chr10:94833231-94837641	1.38127	8.517	2.62435	5e-05	0.00608017	yes
GCNT4	chr5:74323288-74326724	0.0828986	0.496706	2.58297	0.0031	0.125657	no
DUOX2	chr15:45384851-45406359	0.0690186	0.402813	2.54505	0.0014	0.075181	no
LEAP2	chr5:132209357-132210582	0.503425	2.79399	2.47248	0.0111	0.282082	no
PLAT	chr8:42032235-42065194	0.340332	1.86602	2.45495	0.0002	0.0191091	yes
SORD	chr15:45315301-45367287	18.3566	99.4443	2.43759	5e-05	0.00608017	yes
SLC1A1	chr9:4490426-4587469	2.50479	13.4631	2.42625	5e-05	0.00608017	yes
SLC43A2	chr17:1477695-1532130	6.11015	32.6935	2.41972	5e-05	0.00608017	yes
HABP2	chr10:115310589-115423805	3.37153	17.9526	2.41272	5e-05	0.00608017	yes
RAB17	chr2:238482964-238499769	0.319955	1.66556	2.38007	0.00115	0.0655857	no
ARL4D	chr17:41476352-41478504	23.0102	119.685	2.3789	5e-05	0.00608017	yes
EFR3B	chr2:25264972-25382004	2.33084	12.0087	2.36516	5e-05	0.00608017	yes
DES	chr2:220283098-220291461	0.244138	1.24175	2.34661	0.0026	0.111861	no
ATP8B5P	chr9:35406751-35483026	0.0817062	0.413263	2.33854	0.01645	0.356999	no
IL17RC	chr3:9958757-9975305	10.5176	52.7784	2.32715	5e-05	0.00608017	yes
AQP11	chr11:77300679-77321401	3.69629	18.4758	2.32149	5e-05	0.00608017	yes
BIN2	chr12:51674821-51717938	0.978804	4.79602	2.29275	0.0007	0.0455743	yes
GSTA1	chr6:52656177-52668664	1.3417	6.50837	2.27823	0.00085	0.0534483	no
NID2	chr14:52471519-52535946	1.62235	7.78123	2.26192	5e-05	0.00608017	yes
DNAJB5	chr9:34989637-34998430	2.64759	12.397	2.22724	5e-05	0.00608017	yes
SLC35D1	chr1:67465014-67520080	1.88097	8.78493	2.22355	5e-05	0.00608017	yes
VTN	chr17:26694298-26697373	43.4924	200.765	2.20667	5e-05	0.00608017	yes
GATA4	chr8:11561716-11617509	13.3379	61.4662	2.20426	5e-05	0.00608017	yes
CDH17	chr8:95139393-95229531	16.2575	74.9197	2.20424	5e-05	0.00608017	yes
GPRC5B	chr16:19870292-19896151	11.7053	53.8623	2.20212	5e-05	0.00608017	yes
SPARC	chr5:151041008-151066517	0.658247	3.02851	2.20191	0.00025	0.0220269	yes
ZMYND15	chr17:4643318-4649410	0.257829	1.18466	2.19999	0.00235	0.10542	no
TGFBR1	chr9:101867411-101916473	3.8602	16.7842	2.12036	5e-05	0.00608017	yes
UNC5CL	chr6:40994639-41006938	5.26218	22.8019	2.11542	5e-05	0.00608017	yes
TMEM97	chr17:26646120-26662495	76.7224	318.622	2.05413	5e-05	0.00608017	yes
MIA2	chr14:39703124-39722575	2.60003	10.7865	2.05262	5e-05	0.00608017	yes
OXTR	chr3:8792094-8811300	1.37572	5.66886	2.04288	5e-05	0.00608017	yes
MYO1A	chr12:57422300-57443893	0.943272	3.81495	2.01592	5e-05	0.00608017	yes
HDC	chr15:50534145-50558162	0.18474	0.7363	1.9948	0.01075	0.277989	no
NECAB2	chr16:84002236-84036379	4.15315	16.3704	1.97881	0.00015	0.0152214	yes
VSIG1	chrX:107288199-107322414	1.84016	7.2526	1.97867	5e-05	0.00608017	yes
AHNAK	chr11:62201015-62314332	28.5249	112.32	1.97732	0.01095	0.281184	no
GFOD1	chr6:13363586-13487869	0.395052	1.54542	1.96788	0.0012	0.0671361	no
CYP4F2	chr19:15988833-16008884	0.192496	0.742849	1.94824	0.0101	0.267768	no
C5orf32	chr5:139554652-139623374	136.387	522.942	1.93895	5e-05	0.00608017	yes
AP1S3	chr2:224620046-224702319	10.6261	40.5608	1.93247	5e-05	0.00608017	yes
DLL4	chr15:41221530-41231258	0.30511	1.15097	1.91544	0.00875	0.24292	no
HTR1F	chr3:88031725-88042919	0.371932	1.38829	1.9002	0.00475	0.166013	no
PELI2	chr14:56585092-56768031	0.47579	1.77096	1.89614	0.00045	0.0346665	yes
RBP1	chr3:139236275-139258671	2.46101	9.13691	1.89245	0.003	0.122958	no
GSTA2	chr6:52614884-52628361	0.549649	2.03155	1.886	0.0064	0.197835	no
CDRT1	chr17:15491976-15523018	0.77707	2.86138	1.88059	0.0013	0.0708452	no
PARD6B	chr20:49348080-49370278	1.07955	3.96741	1.87776	5e-05	0.00608017	yes
FAM134B	chr5:16473146-16617118	2.23804	8.19127	1.87185	5e-05	0.00608017	yes
SOX9	chr17:70117160-70122560	2.34422	8.57314	1.87071	5e-05	0.00608017	yes
LAMA1	chr18:6941742-7117813	0.269663	0.984715	1.86855	0.0031	0.125657	no
AVPR1A	chr12:63540215-63546590	0.0914883	0.33034	1.85229	0.0186	0.383843	no
ANXA13	chr8:124693033-124749647	35.5587	125.471	1.81907	5e-05	0.00608017	yes
SLCO2B1	chr11:74862031-74917445	2.17498	7.65397	1.8152	5e-05	0.00608017	yes
GDPD1	chr17:57297827-57353330	3.51188	12.1961	1.79611	0.0003	0.0250807	yes
ST6GALNAC1	chr17:74620844-74639894	0.634111	2.19774	1.79321	0.0059	0.1875	no
BMP2K	chr4:79697531-79833341	2.00003	6.92146	1.79105	0.0002	0.0191091	yes
PRSS12	chr4:119201192-119273922	1.61336	5.51374	1.77296	0.00025	0.0220269	yes
EML5	chr14:89081173-89259096	0.240089	0.818489	1.76939	0.00235	0.10542	no
TSPO2	chr6:41010236-41012076	0.334315	1.13776	1.76691	0.0467	0.639799	no
DOCK11	chrX:117629871-117820123	1.16038	3.92314	1.75741	5e-05	0.00608017	yes
MRO	chr18:48321489-48351754	0.201678	0.675737	1.74441	0.0046	0.162313	no
P2RY2	chr11:72929343-72947395	2.00626	6.71462	1.7428	0.00025	0.0220269	yes
LGALS4	chr19:39292310-39303740	5.91611	19.7926	1.74224	0.00025	0.0220269	yes
TNFRSF11A	chr18:59992547-60053504	1.91877	6.41789	1.74191	0.00025	0.0220269	yes
SLC34A2	chr4:25657434-25680368	0.555412	1.85145	1.73703	0.01805	0.377764	no
KCNK5	chr6:39156746-39197251	9.4702	31.1883	1.71954	5e-05	0.00608017	yes
NID1	chr1:236139131-236228481	1.44683	4.74013	1.71204	0.0001	0.0108993	yes
TMC5	chr16:19422056-19510434	2.08365	6.73609	1.6928	0.0001	0.0108993	yes
RELL1	chr4:37455551-37687999	1.9858	6.41836	1.69248	0.00335	0.133945	no
LRP4	chr11:46867961-46940173	2.985	9.63334	1.69031	5e-05	0.00608017	yes
PHOSPHO1	chr17:47300731-47308128	3.07175	9.8431	1.68005	0.00035	0.0286106	yes
HEG1	chr3:124684553-124774802	2.489	7.96989	1.67899	5e-05	0.00608017	yes
NIPAL1	chr4:48018790-48039080	1.17804	3.73347	1.66413	0.00215	0.0997953	no
CDH2	chr18:25530929-25757445	1.15669	3.66146	1.66242	0.0009	0.0558759	no
ZNF362	chr1:33722173-33766320	5.58337	17.6493	1.6604	5e-05	0.00608017	yes
MOBKL2B	chr9:27325206-27529850	0.258084	0.81481	1.65862	0.00435	0.156877	no
ADAM9	chr8:38854504-38962779	106.167	335.137	1.65841	0.0009	0.0558759	no
ABCA1	chr9:107543283-107690527	0.299079	0.942024	1.65524	0.00115	0.0655857	no
C21orf15	chr21:15215453-15220685	0.364136	1.14332	1.65067	0.03425	0.538413	no
ANXA3	chr4:79472741-79531605	36.2201	113.241	1.64453	5e-05	0.00608017	yes
TSPAN8	chr12:71518876-71551779	1.80312	5.5959	1.63388	0.0047	0.16505	no
PLS1	chr3:142315228-142432505	24.5504	76.0907	1.63197	5e-05	0.00608017	yes
ADAMTS16	chr5:5140442-5320412	0.404082	1.25228	1.63183	0.00425	0.153647	no
SEMA6C	chr1:151104162-151119140	2.28555	7.01602	1.61811	0.0002	0.0191091	yes
DUSP4	chr8:29190578-29208267	18.1271	55.4835	1.61391	0.00015	0.0152214	yes
LIMK2	chr22:31608249-31676066	4.72312	14.4276	1.61102	0.0001	0.0108993	yes
GATM	chr15:45653321-45672321	2.63892	8.02758	1.60502	0.00065	0.0446921	yes
FLVCR1	chr1:213031596-213072705	4.27938	12.9689	1.59959	5e-05	0.00608017	yes
ABCA7	chr19:1040101-1065570	6.88694	20.7321	1.58993	5e-05	0.00608017	yes
MYBL2	chr20:42295708-42345122	40.1206	120.738	1.58946	0.00025	0.0220269	yes
DEPTOR	chr8:120885899-121063157	3.23442	9.68906	1.58285	0.00025	0.0220269	yes
CYP2S1	chr19:41699114-41713444	111.974	334.769	1.58	0.0007	0.0455743	yes
SOX17	chr8:55370494-55373456	0.651262	1.94482	1.57833	0.00545	0.178998	no
IFI6	chr1:27992571-27998724	13.7618	40.8353	1.56915	5e-05	0.00608017	yes
B4GALT5	chr20:48249482-48330421	31.1749	92.2544	1.56523	0.0004	0.0318141	yes
TDO2	chr4:156824846-156841550	0.432782	1.27526	1.55908	0.01995	0.40047	no
NT5E	chr6:86159301-86205509	8.58667	25.2908	1.55844	5e-05	0.00608017	yes
PRSS35	chr6:84222193-84235421	2.59963	7.64701	1.55659	0.00105	0.062047	no
WT1	chr11:32409321-32457081	1.29999	3.81551	1.55337	0.00265	0.113021	no
TMCC3	chr12:94960899-95044324	0.396305	1.15272	1.54035	0.0052	0.173498	no
AKR1C1	chr10:5005453-5020158	125.037	362.594	1.536	0.00015	0.0152214	yes
DGKG	chr3:185864989-186080023	1.15887	3.35753	1.53468	0.0006	0.0414479	yes
MGST3	chr1:165600109-165625372	98.7234	285.718	1.53313	5e-05	0.00608017	yes
TM4SF1	chr3:149086804-149095568	414.95	1199.53	1.53146	0.00525	0.173983	no
OSGIN1	chr16:83982671-83999937	31.3473	90.3652	1.52743	5e-05	0.00608017	yes
STX12	chr1:28099693-28150963	5.66608	16.2795	1.52263	0.00035	0.0286106	yes
MB21D2	chr3:192514604-192635950	2.3321	6.68847	1.52005	0.0006	0.0414479	yes
BTG2	chr1:203274663-203278729	15.0183	43.044	1.51909	0.0002	0.0191091	yes
IDH1	chr2:209100952-209119806	116.608	333.88	1.51766	0.001	0.0603033	no
LRRC1	chr6:53659777-53788919	3.23593	9.25723	1.5164	0.0005	0.0371566	yes
RRAS2	chr11:14299465-14386052	18.2052	52.0087	1.5144	0.00015	0.0152214	yes
MOSPD1	chrX:134021661-134049297	6.16241	17.4551	1.50208	0.00015	0.0152214	yes
AKAP2	chr9:112403067-112934791	2.5577	7.2051	1.49417	0.0005	0.0371566	yes
KLF4	chr9:110247132-110252047	3.87594	10.8865	1.48993	0.0004	0.0318141	yes
PDZD3	chr11:119056165-119060932	0.630957	1.77101	1.48896	0.0183	0.380857	no
TNFRSF21	chr6:47199267-47277680	35.581	99.8018	1.48796	0.00115	0.0655857	no
TYRO3	chr15:41851219-41871536	4.01141	11.2406	1.48653	0.00015	0.0152214	yes
PCYT2	chr17:79860071-79869340	5.00041	13.9788	1.48312	0.00025	0.0220269	yes
SH3BP5	chr3:15296356-15382901	15.2332	42.5675	1.48254	0.0001	0.0108993	yes
POU6F1	chr12:51580718-51611477	0.380094	1.05997	1.47959	0.0089	0.243863	no
MARVELD2	chr5:68710938-68737890	1.48197	4.10344	1.46932	0.0038	0.144479	no
PCSK5	chr9:78505559-78977255	7.26773	20.1196	1.46902	0.0001	0.0108993	yes
CBR1	chr21:37441939-37498938	190.345	524.358	1.46194	0.0007	0.0455743	yes
TMEM158	chr3:45265955-45267814	1.35845	3.72586	1.45561	0.00965	0.25958	no
FAM122B	chrX:133903595-133988641	20.9121	57.3292	1.45493	0.0011	0.063722	no
SAMD8	chr10:76871392-76941881	4.70302	12.8295	1.4478	0.0003	0.0250807	yes
ALDH2	chr12:112204690-112247789	74.6654	203.562	1.44696	0.0005	0.0371566	yes
FNDC4	chr2:27714749-27718126	4.85976	13.1916	1.44066	0.00125	0.0696686	no
SPTBN1	chr2:54683453-54898583	17.1995	46.5194	1.43547	0.0025	0.109479	no
S1PR3	chr9:91605777-91619925	4.02622	10.874	1.43338	0.00045	0.0346665	yes
NFKBIZ	chr3:101498028-101579869	6.81625	18.3956	1.43231	0.0118	0.289858	no
DPYSL3	chr5:146770370-146889619	1.12631	3.0171	1.42156	0.00135	0.073029	no
SIPA1L3	chr19:38397867-38699008	12.0584	32.1341	1.41407	0.001	0.0603033	no
ZDHHC14	chr6:157802556-158094977	1.34211	3.56887	1.41096	0.00385	0.146002	no
ODC1	chr2:10580507-10588453	91.0425	241.924	1.40994	0.0006	0.0414479	yes
PTAFR	chr1:28473676-28520447	0.351385	0.93165	1.40674	0.0229	0.431824	no
MGAT3	chr22:39853324-39888199	2.14742	5.68418	1.40435	0.00175	0.0852632	no
MTSS1	chr8:125563027-125740730	1.26229	3.31317	1.39217	0.00225	0.102815	no
SLC44A2	chr19:10713120-10755235	10.2259	26.8253	1.39136	0.0003	0.0250807	yes
EMP2	chr16:10622278-10674539	3.94404	10.3124	1.38663	0.0006	0.0414479	yes
TRIML2	chr4:189012426-189026408	17.2611	45.1145	1.38607	0.0006	0.0414479	yes
CIDEC	chr3:9908393-9921938	4.31735	11.2729	1.38465	0.00255	0.110681	no
PPM1K	chr4:89181531-89205888	0.313591	0.811377	1.37149	0.04265	0.603996	no
RBM47	chr4:40425271-40631883	13.4331	34.7549	1.37143	0.00055	0.0394766	yes
JHDM1D	chr7:139784545-139876741	0.903685	2.33798	1.37137	0.0013	0.0708452	no
PTPLB	chr3:123213362-123303924	17.7261	45.7413	1.36762	0.00075	0.0484013	yes
ATG4A	chrX:107334898-107397901	4.23017	10.887	1.36382	0.0021	0.0977829	no
FAM102A	chr9:130702860-130742812	21.9399	56.4436	1.36325	0.00045	0.0346665	yes
MICU1	chr10:74119697-74385949	52.4436	134.157	1.35509	0.0007	0.0455743	yes
FRK	chr6:116262692-116381921	1.32737	3.39288	1.35394	0.00555	0.18107	no
CCNYL1	chr2:208576263-208620896	9.18043	23.3645	1.34768	0.00025	0.0220269	yes
REEP1	chr2:86441119-86565206	0.979539	2.48207	1.34137	0.00725	0.213781	no
SORT1	chr1:109852187-109940563	3.59459	9.09379	1.33906	0.0007	0.0455743	yes
TMEM135	chr11:86748885-87039876	3.08237	7.63419	1.30843	0.0007	0.0455743	yes
PRKCI	chr3:169940219-170023770	17.5799	43.3552	1.30228	0.0013	0.0708452	no
OASL	chr12:121458094-121476780	0.593906	1.45139	1.28913	0.03865	0.577943	no
F3	chr1:94994731-95007413	2.83286	6.89811	1.28394	0.00525	0.173983	no
RASSF6	chr4:74438861-74486340	1.98464	4.77714	1.26727	0.00375	0.142947	no
CEACAM1	chr19:43011457-43032661	6.06698	14.59	1.26593	0.00095	0.0580012	no
PODXL	chr7:131185020-131241376	3.81802	9.17889	1.2655	0.00145	0.0761975	no
NDRG4	chr16:58497548-58547523	6.76372	16.2541	1.26492	0.00175	0.0852632	no
PLCE1	chr10:95753745-96088148	2.35748	5.65754	1.26293	0.00105	0.062047	no
GPR135	chr14:59930239-59932059	0.988631	2.37124	1.26214	0.03985	0.585183	no
ZNF704	chr8:81540685-81787016	0.561623	1.3426	1.25735	0.007	0.209346	no
OSBPL3	chr7:24836163-25019760	4.16234	9.93414	1.255	0.0014	0.075181	no
KIAA1147	chr7:141356527-141401953	8.03265	19.0352	1.24472	0.00145	0.0761975	no
RAB10	chr2:26256728-26360323	128.789	304.014	1.23913	0.0123	0.295723	no
WWC3	chrX:9983794-10112518	9.35491	21.9767	1.23218	0.0013	0.0708452	no
LBH	chr2:30454396-30482899	26.4766	61.9304	1.22593	0.0026	0.111861	no
ITGA6	chr2:173292313-173371181	22.6225	52.84	1.22387	0.0041	0.150818	no
ST5	chr11:8714898-8932498	2.78853	6.49002	1.21872	0.004	0.148626	no
GCLC	chr6:53362139-53409927	76.6858	178.457	1.21855	0.0059	0.1875	no
UNC13B	chr9:35161988-35405332	8.68651	20.189	1.21672	0.00185	0.0892489	no
WSB2	chr12:118470491-118498951	15.3941	35.7741	1.21654	0.0022	0.101476	no
HTR1D	chr1:23518387-23521222	0.975665	2.26605	1.21572	0.0185	0.383393	no
ARHGAP17	chr16:24930711-25026675	8.66961	20.0174	1.20721	0.0015	0.0779894	no
TMEM86B	chr19:55738001-55740632	5.99187	13.7637	1.19979	0.0042	0.152214	no
INADL	chr1:62208148-62629591	4.0295	9.22004	1.19417	0.00285	0.119133	no
USP13	chr3:179370932-179507189	1.59056	3.63388	1.19197	0.00295	0.121247	no
WNT3	chr17:44841686-44896082	3.86192	8.79917	1.18805	0.0099	0.263415	no
BCAR3	chr1:94027348-94147385	3.49937	7.96478	1.18654	0.0025	0.109479	no
FNBP1	chr9:132649465-132805473	4.6118	10.4674	1.1825	0.00225	0.102815	no
PTPN9	chr15:75759461-75871625	22.4998	51.0495	1.18199	0.0029	0.120199	no
PHLPP2	chr16:71678851-71748704	1.74042	3.94153	1.17932	0.00405	0.149728	no
FRAS1	chr4:78978723-79465423	2.97275	6.72645	1.17805	0.0042	0.152214	no
FBXO33	chr14:39865576-39901704	2.91696	6.59973	1.17794	0.0033	0.132306	no
SLC10A4	chr4:48485359-48491541	2.6087	5.88	1.17248	0.0097	0.259974	no
ABCB6	chr2:220074487-220083712	46.8849	105.466	1.16959	0.00295	0.121247	no
ARRDC3	chr5:90664540-90716532	7.15357	16.0592	1.16667	0.00225	0.102815	no
OCLN	chr5:68788118-68853931	2.30309	5.16005	1.16381	0.0035	0.135881	no
VEGFA	chr6:43737945-43754223	16.5844	36.9387	1.15531	0.0036	0.137944	no
PAQR9	chr3:142680073-142682178	1.70146	3.78796	1.15465	0.02175	0.421091	no
CYP4F3	chr19:15751706-15771570	9.4894	20.9783	1.14451	0.00245	0.108256	no
HIST1H1C	chr6:26055967-26056699	24.4273	53.9099	1.14206	0.00495	0.170696	no
PICALM	chr11:85668213-85780923	26.1062	57.5284	1.13988	0.00355	0.13674	no
EFCAB2	chr1:245133170-245288530	2.14855	4.73269	1.1393	0.0483	0.651408	no
ABAT	chr16:8768443-8878432	0.768561	1.69009	1.13687	0.0284	0.489892	no
SLC40A1	chr2:190425315-190445537	9.33597	20.5106	1.1355	0.0027	0.114489	no
FBXW10	chr17:18647325-18682662	0.95265	2.09168	1.13464	0.0267	0.470496	no
RFFL	chr17:33336130-33448541	12.3415	26.9238	1.12536	0.01945	0.394741	no
PLEKHB1	chr11:73357222-73373864	0.766245	1.6708	1.12466	0.04565	0.630699	no
DOCK8	chr9:213107-465259	0.442822	0.965185	1.12408	0.03985	0.585183	no
HMGCR	chr5:74632992-74657926	7.57119	16.4692	1.12118	0.0023	0.104451	no
ROR1	chr1:64239689-64644707	2.42677	5.26073	1.11622	0.01135	0.28499	no
ALDH9A1	chr1:165631448-165667900	30.3401	65.59	1.11225	0.0039	0.146764	no
CYP3A5	chr7:99245812-99277621	4.78311	10.3329	1.11122	0.01965	0.397157	no
CYBRD1	chr2:172378865-172414643	13.3194	28.7727	1.11118	0.004	0.148626	no
AKR1B15	chr7:134233848-134264592	58.393	125.995	1.1095	0.01545	0.343401	no
ABHD15	chr17:27887688-27894042	11.7825	25.3439	1.10499	0.00485	0.169106	no
RP2	chrX:46696346-46741791	4.1329	8.88453	1.10414	0.00505	0.170818	no
ABHD4	chr14:23067146-23081265	30.5497	65.6638	1.10394	0.0039	0.146764	no
NPNT	chr4:106816596-106892828	1.94589	4.17194	1.10029	0.02235	0.425431	no
SMPDL3A	chr6:123109970-123130864	1.31824	2.82503	1.09966	0.0326	0.530029	no
PKDCC	chr2:42275160-42285668	17.602	37.7165	1.09946	0.0044	0.157906	no
TFCP2L1	chr2:121974163-122042778	1.46752	3.14015	1.09745	0.00785	0.22782	no
TM2D2	chr8:38846326-38854041	30.671	65.2525	1.08916	0.0045	0.159549	no
CCDC64	chr12:120427647-120532299	6.90331	14.6606	1.08658	0.00445	0.159312	no
PCYT1A	chr3:195965252-196014584	12.9112	27.4151	1.08635	0.0062	0.1941	no
CCDC80	chr3:112323408-112359977	5.10638	10.8263	1.08417	0.00565	0.183925	no
KDM6B	chr17:7743234-7758118	7.81158	16.5514	1.08326	0.0067	0.204531	no
ARHGAP42	chr11:100558406-100861656	1.74571	3.69442	1.08154	0.00965	0.25958	no
SSH2	chr17:27952964-28435470	3.35397	7.09457	1.08085	0.00525	0.173983	no
LRFN1	chr19:39797456-39805976	13.8481	29.2667	1.07957	0.00575	0.185946	no
DLG5	chr10:79550548-79686348	24.287	51.2918	1.07854	0.00825	0.233443	no
FZD5	chr2:208627309-208634143	3.47922	7.3474	1.07847	0.00505	0.170818	no
FUT8	chr14:65877309-66210839	6.42215	13.5177	1.07372	0.0051	0.171719	no
SCD	chr10:102106771-102124588	85.9617	180.722	1.07201	0.02395	0.44495	no
FAM109A	chr12:111798454-111806925	5.49964	11.4702	1.06048	0.0071	0.211477	no
DFNA5	chr7:24737973-24797639	27.9537	58.1992	1.05796	0.00345	0.135009	no
HMGCS1	chr5:43289492-43313595	32.8523	68.3027	1.05595	0.0069	0.207621	no
PPM1H	chr12:63037762-63328665	1.96225	4.07684	1.05494	0.01345	0.313806	no
CASK	chrX:41374188-41782287	7.22019	15.0003	1.05488	0.0076	0.223206	no
RAB31	chr18:9708227-9862553	12.1786	25.2667	1.05289	0.00515	0.172613	no
CPPED1	chr16:12753655-12897744	3.24319	6.70785	1.04844	0.00615	0.192945	no
SEMA3F	chr3:50192847-50226508	2.40316	4.96547	1.047	0.0183	0.380857	no
CREB3L1	chr11:46299227-46342972	1.83528	3.78178	1.04307	0.021	0.411992	no
CYP4F12	chr19:15783827-15807984	7.93119	16.3381	1.04263	0.0116	0.287829	no
HUNK	chr21:33245627-33376377	0.686968	1.41358	1.04104	0.0245	0.450054	no
F2RL2	chr5:75699148-76003957	12.2967	25.297	1.04069	0.02585	0.463053	no
SLC44A1	chr9:108006928-108153682	12.1815	24.9952	1.03696	0.00665	0.203426	no
S100A10	chr1:151955385-151966714	902.3	1850.1	1.03593	0.0402	0.587391	no
MYOF	chr10:95066185-95242074	57.2106	117.05	1.03277	0.025	0.45639	no
TNIK	chr3:170780291-171178197	3.69333	7.55016	1.03158	0.01015	0.26861	no
SERPINE2	chr2:224839764-224904036	14.2231	29.0372	1.02966	0.00725	0.213781	no
EZR	chr6:159186772-159240456	79.1788	161.376	1.02724	0.0184	0.382398	no
SLC9A7	chrX:46466372-46618472	4.59473	9.35658	1.026	0.0193	0.39278	no
COL5A2	chr2:189896640-190044605	22.1584	45.0801	1.02464	0.0111	0.282082	no
MEGF9	chr9:123363195-123476765	12.1663	24.7289	1.02331	0.0113	0.28499	no
BASP1	chr5:17217749-17276943	448.775	911.668	1.02252	0.0364	0.559255	no
SNX25	chr4:186131283-186300152	4.30962	8.75181	1.02202	0.0114	0.285271	no
GSN	chr9:124030379-124095120	58.8472	119.484	1.02177	0.01135	0.28499	no
KIF13B	chr8:28924794-29120610	13.7589	27.9149	1.02067	0.01085	0.280082	no
SHROOM1	chr5:132157832-132166590	3.07195	6.23037	1.02016	0.0169	0.363548	no
TPM4	chr19:16178316-16213813	343.343	694.252	1.01581	0.03915	0.580114	no
PKP2	chr12:32943679-33049780	2.46784	4.98977	1.01572	0.01345	0.313806	no
FZD4	chr11:86656716-86666440	2.74759	5.52658	1.00822	0.01105	0.282082	no
WDR44	chrX:117480035-117583923	6.33131	12.7284	1.00747	0.0095	0.256954	no
PNMA1	chr14:74178485-74181128	33.9888	68.3018	1.00686	0.00815	0.231952	no
SLC20A1	chr2:113403433-113421400	16.4493	32.9449	1.00203	0.00855	0.238719	no
SPTB	chr14:65213000-65289866	2.58455	5.17047	1.00038	0.01305	0.309207	no
