# Supplementary material for: Lung cancer deficient in the tumor suppressor GATA4 is sensitive to TGFBR1 inhibition
Source: Nat Commun. 2019 Apr 10;10:1665. doi: 10.1038/s41467-019-09295-7 (PMC6458308; doi:10.1038/s41467-019-09295-7)
Supplement: Supplementary file 10 — Supplementary Data 8 [file 41467_2019_9295_MOESM10_ESM.xls]

## Sheet: Sheet1
	genes downregulated by ectopic expression of GATA4 in A549 cells
gene_id	chr_pos	noDox	Dox	log2(fold_change)	p_value	q_value	significant
CNKSR2	chrX:21392535-21672813	7.68207	3.8247	-1.00615	0.0077	0.225244	no
SPHK1	chr17:74380689-74383941	9.04802	4.49377	-1.00967	0.02685	0.472008	no
AQP3	chr9:33441159-33447590	23.8344	11.832	-1.01036	0.0084	0.237231	no
TMEM156	chr4:38968440-39034041	17.1064	8.48412	-1.0117	0.00785	0.22782	no
MCF2L	chr13:113623534-113754053	1.69966	0.841833	-1.01364	0.02745	0.479121	no
NFKB2	chr10:104154228-104162281	44.3782	21.9554	-1.01528	0.00595	0.188276	no
PDLIM5	chr4:95373037-95589377	63.2202	31.2489	-1.01658	0.01275	0.303566	no
SH2B2	chr7:101928404-101962178	4.43195	2.18952	-1.01733	0.03885	0.578156	no
TERT	chr5:1253286-1295162	1.85399	0.91304	-1.02188	0.0419	0.599274	no
NEFL	chr8:24808468-24814131	2.87261	1.4135	-1.0231	0.03645	0.559255	no
OLFM2	chr19:9964393-10047070	39.1698	19.1584	-1.03177	0.00585	0.187124	no
HSCB	chr22:29138042-29153496	17.8987	8.75064	-1.03239	0.0154	0.343327	no
SLC19A3	chr2:228549925-228582745	5.68942	2.77977	-1.03332	0.01395	0.320719	no
C1orf97	chr1:211556096-211605877	23.0723	11.2469	-1.03663	0.01685	0.363535	no
OBFC2A	chr2:192542797-192553248	6.19877	3.01896	-1.03793	0.01395	0.320719	no
WISP2	chr20:43343884-43356452	5.72539	2.78389	-1.04027	0.04195	0.599274	no
TMEM30A	chr6:75962637-75994632	53.552	26.0355	-1.04046	0.0095	0.256954	no
LAMC2	chr1:183155173-183214262	1.31238	0.637381	-1.04196	0.03805	0.574813	no
DNM3	chr1:171810620-172381857	0.787451	0.38215	-1.04305	0.04755	0.645517	no
COL12A1	chr6:75794041-75915623	2.65362	1.28403	-1.04728	0.02605	0.464606	no
SAMD4A	chr14:55034329-55260033	2.52593	1.21951	-1.05052	0.01595	0.35133	no
ZIC2	chr13:100634025-100639019	5.7458	2.77006	-1.05259	0.0109	0.280389	no
STAT4	chr2:191894305-192015925	11.8001	5.68857	-1.05266	0.0072	0.213161	no
GLRX	chr5:95149552-95158577	321.459	154.741	-1.05478	0.0081	0.230976	no
PFKFB3	chr10:6186842-6277507	115.759	55.6623	-1.05636	0.01415	0.324304	no
FJX1	chr11:35639734-35642421	5.59271	2.68839	-1.05681	0.01715	0.367315	no
SLC29A4	chr7:5322560-5343704	26.705	12.8245	-1.05821	0.00495	0.170696	no
BHLHE40	chr3:5021096-5026865	78.2924	37.5754	-1.05908	0.00625	0.195249	no
STRA6	chr15:74471807-74502046	29.5648	14.1884	-1.05916	0.0069	0.207621	no
SH3BP2	chr4:2794749-2842823	2.25241	1.07956	-1.06103	0.0119	0.291828	no
COL18A1	chr21:46825096-46933634	37.9993	18.1599	-1.06522	0.00685	0.206963	no
C6orf141	chr6:49518112-49519808	6.03263	2.88278	-1.06533	0.02835	0.489603	no
SLC7A2	chr8:17354596-17428077	11.288	5.39329	-1.06556	0.00895	0.244323	no
RELB	chr19:45504706-45541456	13.2161	6.30906	-1.0668	0.00855	0.238719	no
FHL2	chr2:105977282-106055230	13.6098	6.49407	-1.06745	0.0111	0.282082	no
RBM24	chr6:17281808-17294099	10.8032	5.14745	-1.06953	0.01065	0.276374	no
RASSF4	chr10:45455218-45490172	3.86674	1.8409	-1.0707	0.0303	0.50663	no
HOXB13	chr17:46802126-46806111	2.36095	1.12049	-1.07524	0.03355	0.536581	no
ID1	chr20:30193085-30194317	812.709	384.288	-1.08055	0.0186	0.383843	no
SLC6A17	chr1:110693131-110744823	0.859058	0.405378	-1.08349	0.03365	0.537013	no
KRT80	chr12:52562779-52585784	23.9685	11.3043	-1.08427	0.00595	0.188276	no
LYRM5	chr12:25348149-25357949	9.61665	4.53112	-1.08567	0.02185	0.421364	no
SP6	chr17:45922279-45933240	1.9365	0.910248	-1.08912	0.02195	0.421635	no
PLXND1	chr3:129274055-129325582	22.8493	10.7338	-1.08998	0.0066	0.20274	no
FMNL1	chr17:43299291-43324683	27.3461	12.8441	-1.09022	0.00405	0.149728	no
PDGFB	chr22:39619684-39640957	2.06523	0.969548	-1.09092	0.037	0.56358	no
SLCO4A1	chr20:61273796-61303647	5.03909	2.35522	-1.0973	0.0241	0.446047	no
GPR56	chr16:57653909-57698944	3.17831	1.4818	-1.10091	0.01855	0.383843	no
HEY1	chr8:80676244-80680098	2.15994	1.00471	-1.1042	0.0329	0.530801	no
LONRF2	chr2:100889752-100939195	6.95449	3.2301	-1.10637	0.0039	0.146764	no
FGFR3	chr4:1795038-1810599	6.75408	3.13351	-1.10798	0.00555	0.18107	no
ATOH8	chr2:85980908-86018506	3.50334	1.62478	-1.10848	0.01225	0.295486	no
NFKBIA	chr14:35870715-35873960	66.6428	30.88	-1.10978	0.0034	0.134845	no
NCRNA00086	chrX:134555867-134560225	2.10829	0.976249	-1.11076	0.0327	0.530483	no
EDN1	chr6:12290528-12297427	58.3409	27.0066	-1.1112	0.0025	0.109479	no
NRIP3	chr11:9002122-9025596	2.01174	0.93094	-1.11169	0.02385	0.444214	no
ADAMTS10	chr19:8645125-8675588	8.95092	4.13402	-1.11449	0.00505	0.170818	no
DUSP10	chr1:221874763-221915516	3.10845	1.43482	-1.11533	0.0221	0.423411	no
TM4SF4	chr3:149192367-149221181	38.6898	17.8529	-1.11579	0.0042	0.152214	no
NGEF	chr2:233743395-233877951	4.43826	2.04472	-1.11809	0.01225	0.295486	no
GRB7	chr17:37894161-37903538	12.1754	5.60454	-1.1193	0.00585	0.187124	no
NKX2-8	chr14:37049215-37051786	2.62799	1.20927	-1.11982	0.047	0.642115	no
CA12	chr15:63615729-63674075	108.312	49.7831	-1.12146	0.00695	0.208274	no
SLC2A12	chr6:134308718-134373789	1.03165	0.473367	-1.12392	0.0359	0.55545	no
NTRK3	chr15:88419987-88814297	12.1053	5.54875	-1.12541	0.0028	0.117377	no
ARL4C	chr2:235401685-235405693	56.5784	25.9219	-1.12608	0.00395	0.147889	no
SH2D5	chr1:21046224-21059133	4.27702	1.95925	-1.12631	0.01055	0.274748	no
CEACAM6	chr19:42259397-42276113	24.2121	11.0656	-1.12965	0.00255	0.110681	no
CCDC74B	chr2:130887195-130902631	4.38873	2	-1.1338	0.0384	0.577137	no
FOXC1	chr6:1610680-1614129	9.34209	4.25021	-1.13621	0.0049	0.170446	no
GADD45B	chr19:2476122-2478257	81.2905	36.9159	-1.13884	0.00415	0.151898	no
LACTB2	chr8:71520811-71581447	61.3936	27.8725	-1.13925	0.00345	0.135009	no
TGFB2	chr1:218518675-218617961	6.06373	2.75028	-1.14063	0.0036	0.137944	no
CFB	chr6_ssto_hap7:3246430-3252571	12.415	5.62635	-1.14181	0.0042	0.152214	no
PITPNM3	chr17:6354582-6459877	1.31825	0.595717	-1.14592	0.0198	0.398002	no
STX1A	chr7:73113534-73134017	25.2738	11.4108	-1.14724	0.0029	0.120199	no
NR2F1	chr5:92919042-92929786	18.7456	8.45546	-1.1486	0.00235	0.10542	no
HLA-DMA	chr6_ssto_hap7:4347146-4351658	20.5936	9.28771	-1.1488	0.0044	0.157906	no
TBXAS1	chr7:139478046-139720125	2.29785	1.03538	-1.15012	0.03145	0.518784	no
GOLT1A	chr1:204167287-204183220	6.48619	2.92082	-1.151	0.03645	0.559255	no
BCMO1	chr16:81272295-81324747	4.18897	1.88252	-1.15393	0.0138	0.318765	no
FAM110B	chr8:58907112-59062277	1.98728	0.890055	-1.15883	0.01605	0.351952	no
PMEPA1	chr20:56223451-56286541	11.4242	5.1118	-1.16019	0.00245	0.108256	no
EREG	chr4:75230859-75254477	8.08855	3.61714	-1.16103	0.0032	0.128999	no
GCNT1	chr9:79056581-79122332	1.51124	0.675532	-1.16163	0.0253	0.459585	no
SQRDL	chr15:45927255-45983479	51.8327	23.1593	-1.16227	0.0026	0.111861	no
ID3	chr1:23884408-23886322	393.109	175.524	-1.16326	0.00585	0.187124	no
PDGFC	chr4:157682762-157892546	1.14083	0.508927	-1.16455	0.0371	0.564519	no
KIRREL	chr1:157963062-158065844	3.73059	1.66297	-1.16564	0.01135	0.28499	no
PFKFB4	chr3:48555116-48594227	2.48946	1.10849	-1.16723	0.01525	0.340498	no
CTGF	chr6:132269316-132272518	11.0135	4.89557	-1.16972	0.0041	0.150818	no
SNAP25	chr20:10004459-10288066	38.7296	17.2022	-1.17084	0.0102	0.268966	no
HIST1H4H	chr6:26285353-26285727	21.1797	9.40366	-1.17139	0.0385	0.577461	no
MGC45800	chr4:183060158-183065668	2.20872	0.97879	-1.17414	0.00995	0.264268	no
BMF	chr15:40380091-40401075	3.01245	1.33409	-1.17508	0.01075	0.277989	no
C10orf140	chr10:21802408-21814611	1.43667	0.635084	-1.17771	0.0151	0.338176	no
KRT15	chr17:39669996-39675270	3.3254	1.46127	-1.18631	0.02985	0.501385	no
MCAM	chr11:119179233-119187840	1.10156	0.483905	-1.18676	0.0438	0.616131	no
KYNU	chr2:143635194-143799885	212.458	93.1853	-1.18901	0.00305	0.124315	no
ANKRD1	chr10:92671856-92681032	22.1885	9.72902	-1.18945	0.00175	0.0852632	no
MMP15	chr16:58059281-58080804	9.6174	4.21323	-1.19072	0.0032	0.128999	no
CNTNAP3	chr9:39072763-39288300	7.68651	3.36412	-1.1921	0.0021	0.0977829	no
SLC23A2	chr20:4833001-4990939	22.571	9.87822	-1.19215	0.00165	0.0831442	no
DUSP9	chrX:152907896-152916781	3.10219	1.35523	-1.19475	0.02405	0.446047	no
APOE	chr19:45409038-45412650	6.7741	2.9578	-1.1955	0.0209	0.411992	no
EYA2	chr20:45523262-45817492	3.33991	1.45575	-1.19805	0.0157	0.347383	no
FLJ46906	chr6:139012804-139018425	6.39361	2.77618	-1.20353	0.0206	0.407952	no
COX6B2	chr19:55861069-55866182	2.30406	0.9944	-1.21228	0.04245	0.602905	no
DUSP16	chr12:12626215-12715448	15.9871	6.89576	-1.21313	0.00175	0.0852632	no
IFITM2	chr11:308106-309410	212.596	91.6854	-1.21335	0.0018	0.0874099	no
DHRS2	chr14:24105572-24114848	2.93717	1.26558	-1.21463	0.0409	0.591743	no
PPFIA4	chr1:203020310-203047864	1.02736	0.442256	-1.21598	0.0318	0.521053	no
SEMA3E	chr7:82993221-83278479	1.20952	0.520472	-1.21655	0.0115	0.286313	no
BMP7	chr20:55743808-55841707	3.61037	1.55006	-1.21982	0.0158	0.349071	no
DLX1	chr2:172950207-172954401	0.902217	0.386536	-1.22287	0.0493	0.658856	no
TGM2	chr20:36756863-36793700	67.0137	28.5904	-1.22892	0.00395	0.147889	no
RBM20	chr10:112404154-112599227	0.731287	0.311034	-1.23336	0.01765	0.37312	no
BCL6	chr3:187416046-187463513	8.16536	3.47071	-1.23429	0.00195	0.0928553	no
ZNF503	chr10:77157602-77168740	7.32054	3.11133	-1.23442	0.00475	0.166013	no
MAP3K8	chr10:30722865-30750761	18.5859	7.89764	-1.23471	0.0008	0.0511791	no
CTTNBP2	chr7:117350705-117513561	0.655696	0.278604	-1.23481	0.0286	0.489896	no
WNT4	chr1:22443797-22469519	2.69373	1.14436	-1.23506	0.00945	0.256545	no
CFH	chr1:196621007-196716634	49.8352	21.1444	-1.23689	0.0028	0.117377	no
GATSL3	chr22:30681106-30685616	9.49077	4.02362	-1.23803	0.00795	0.228916	no
SERPINF2	chr17:1646129-1658559	2.09164	0.885757	-1.23965	0.0272	0.475887	no
C17orf97	chr17:260117-264457	2.19157	0.927077	-1.2412	0.0264	0.468012	no
SELENBP1	chr1:151336779-151345164	4.74935	2.00731	-1.24247	0.0177	0.37312	no
ZC3H12A	chr1:37940118-37949978	10.4084	4.39184	-1.24485	0.00235	0.10542	no
IFITM3	chr11:319672-320914	74.8791	31.5947	-1.24488	0.00275	0.116274	no
HAP1	chr17:39878890-39890898	3.89233	1.64213	-1.24507	0.00695	0.208274	no
CCDC114	chr19:48799708-48823332	1.00125	0.421504	-1.24818	0.03305	0.532054	no
SFRP4	chr7:37945534-37956525	2.52142	1.06036	-1.24968	0.01525	0.340498	no
F5	chr1:169481191-169555769	0.544394	0.228753	-1.25086	0.02655	0.469539	no
THRB	chr3:24158644-24536313	0.528383	0.221815	-1.25223	0.0258	0.463053	no
RCOR2	chr11:63678692-63684316	6.88804	2.89055	-1.25275	0.005	0.170696	no
BNC2	chr9:16409500-16870786	0.428003	0.179448	-1.25405	0.0169	0.363548	no
GJB2	chr13:20761603-20767114	1.73976	0.729129	-1.25464	0.02925	0.496407	no
SAMD13	chr1:84764048-84816481	2.19669	0.918564	-1.25788	0.03405	0.538413	no
SCNN1A	chr12:6456008-6486523	3.68764	1.53949	-1.26025	0.00535	0.176107	no
SEPP1	chr5:42756919-42812024	3.37512	1.40859	-1.26069	0.01385	0.319418	no
FAM72B	chr1:120839004-120855681	2.13468	0.890554	-1.26125	0.0293	0.496682	no
HSD11B2	chr16:67465035-67471454	1.25234	0.521494	-1.2639	0.0441	0.617988	no
BARX1	chr9:96713908-96717608	6.54333	2.7096	-1.27195	0.0092	0.250683	no
LHX9	chr1:197881634-197899273	0.953445	0.39477	-1.27214	0.04115	0.594191	no
PRSS23	chr11:86511490-86522273	109.793	45.3852	-1.27449	0.0024	0.107011	no
EFNA3	chr1:155051347-155060014	6.09397	2.51235	-1.27834	0.00895	0.244323	no
EXOC3L4	chr14:103566480-103576894	1.19127	0.491052	-1.27855	0.0396	0.583258	no
ODZ4	chr11:78364327-79151695	0.299997	0.123621	-1.27903	0.0289	0.49274	no
LGI3	chr8:22004342-22014344	1.3472	0.554916	-1.27962	0.0285	0.489896	no
SOX2	chr3:181328150-181459005	28.2255	11.6134	-1.2812	0.00105	0.062047	no
CDA	chr1:20915443-20945400	16.122	6.6327	-1.28136	0.00555	0.18107	no
PLA2G4A	chr1:186798031-186958113	31.709	13.0437	-1.28154	0.0012	0.0671361	no
SLCO1B3	chr12:20963637-21069658	14.248	5.85542	-1.28292	0.00085	0.0534483	no
RARRES1	chr3:158414896-158450275	2.65488	1.08491	-1.29107	0.0362	0.558916	no
PRRX2	chr9:132427919-132484951	2.1142	0.863201	-1.29234	0.0408	0.591743	no
C1QTNF1	chr17:77015290-77045870	11.6546	4.7583	-1.29238	0.0017	0.085081	no
TIAM1	chr21:32490735-32931290	0.330951	0.135032	-1.29332	0.0467	0.639799	no
NOX1	chrX:100098312-100129334	2.01486	0.820545	-1.29603	0.02225	0.425177	no
KCNJ2	chr17:68165675-68176183	0.897606	0.365353	-1.29679	0.0243	0.448058	no
HR	chr8:21971931-21988565	4.83998	1.96997	-1.29683	0.00145	0.0761975	no
LFNG	chr7:2552162-2568810	2.89501	1.17807	-1.29714	0.0134	0.313806	no
FAT4	chr4:126237566-126414087	0.348716	0.141817	-1.29802	0.02075	0.41037	no
IL15	chr4:142557748-142655140	1.92107	0.780776	-1.29893	0.0189	0.38678	no
SOCS3	chr17:76352858-76356158	27.8022	11.2456	-1.30584	0.0007	0.0455743	yes
MAP2	chr2:210288770-210598834	2.90729	1.17426	-1.30792	0.0059	0.1875	no
GAL3ST1	chr22:30950623-30960876	8.86742	3.5803	-1.30843	0.00505	0.170818	no
DNAH5	chr5:13690436-13944589	0.596642	0.240462	-1.31106	0.0079	0.228371	no
ELMO1	chr7:36892510-37488895	0.939063	0.377464	-1.31488	0.0301	0.503858	no
EPAS1	chr2:46524540-46613842	42.8988	17.2331	-1.31575	0.0005	0.0371566	yes
RSPO3	chr6:127440047-127518184	15.2191	6.11167	-1.31624	0.00105	0.062047	no
COL7A1	chr3:48601505-48632593	20.4032	8.18353	-1.318	0.0007	0.0455743	yes
CFI	chr4:110661847-110723335	2.91273	1.16603	-1.32076	0.01225	0.295486	no
ID2	chr2:8822112-8824583	217.789	87.1836	-1.3208	0.00175	0.0852632	no
CFD	chr19:859664-863610	92.4442	36.9955	-1.32123	0.00055	0.0394766	yes
FLJ35776	chr18:3496029-4455266	31.3441	12.5262	-1.32325	0.002	0.0946238	no
USP53	chr4:120133781-120216673	10.3102	4.09335	-1.33272	0.0007	0.0455743	yes
STMN3	chr20:62271060-62284780	4.62502	1.82931	-1.33816	0.0053	0.174852	no
ARX	chrX:25021812-25034065	1.05822	0.418315	-1.33898	0.03665	0.559988	no
LCN2	chr9:130911731-130915734	29.1328	11.5077	-1.34005	0.00175	0.0852632	no
CTH	chr1:70876900-70905534	9.4087	3.71439	-1.34087	0.00195	0.0928553	no
PRR5L	chr11:36317724-36486754	0.944707	0.372734	-1.34172	0.0286	0.489896	no
AKAP12	chr6:151561133-151679694	47.7757	18.8455	-1.34206	0.00345	0.135009	no
TEX19	chr17:80317122-80321652	2.30091	0.907474	-1.34227	0.03355	0.536581	no
LOC284080	chr17:48127712-48133103	0.671244	0.264179	-1.34532	0.0415	0.596902	no
BEX2	chrX:102564273-102565974	4.38409	1.72434	-1.34623	0.03395	0.538413	no
CA8	chr8:61101422-61193954	5.39048	2.11913	-1.34694	0.005	0.170696	no
SPTSSA	chr14:34902143-34931468	146.043	57.3425	-1.34872	0.0011	0.063722	no
RASAL1	chr12:113536623-113574044	1.13142	0.443886	-1.34987	0.01925	0.392305	no
DDIT4	chr10:74033676-74035797	301.021	117.76	-1.35401	0.0016	0.0823161	no
KCNJ6	chr21:38996785-39288696	1.09159	0.426619	-1.35541	0.0322	0.52585	no
PDZK1IP1	chr1:47649260-47655771	3.56186	1.39186	-1.35562	0.03425	0.538413	no
PKD1L2	chr16:81134483-81253975	1.10635	0.42889	-1.36713	0.0145	0.327731	no
HSPA2	chr14:65007185-65009954	55.366	21.4424	-1.36853	0.00145	0.0761975	no
FAM198B	chr4:159045731-159094202	1.82487	0.704894	-1.37232	0.0057	0.185143	no
ZSCAN18	chr19:58595208-58629793	1.14091	0.440543	-1.37283	0.02185	0.421364	no
LOC100294145	chr6_ssto_hap7:4292680-4302272	13.2039	5.09113	-1.37491	0.00045	0.0346665	yes
TMEM184A	chr7:1570367-1596066	21.3425	8.22236	-1.3761	0.0342	0.538413	no
FSTL4	chr5:132532151-132948223	0.488666	0.187644	-1.38085	0.0316	0.519511	no
CXCL5	chr4:74861358-74864416	14.9302	5.71758	-1.38476	0.0006	0.0414479	yes
DTX1	chr12:113495661-113535833	0.842827	0.321653	-1.38973	0.0273	0.477069	no
MYOM1	chr18:3066804-3220106	0.648491	0.247372	-1.3904	0.02245	0.426231	no
EDARADD	chr1:236557679-236648008	4.35981	1.66207	-1.39128	0.0028	0.117377	no
COL1A1	chr17:48261456-48279000	6.10958	2.32001	-1.39694	0.0008	0.0511791	no
BICC1	chr10:60272903-60588845	20.3121	7.69808	-1.39977	0.0003	0.0250807	yes
SRPX2	chrX:99899162-99926296	1.43195	0.54236	-1.40066	0.0417	0.598025	no
KCNN4	chr19:44270684-44285409	12.4242	4.69647	-1.40351	0.0011	0.063722	no
C2orf27A	chr2:132480063-132524977	1.97312	0.74425	-1.40662	0.0299	0.501652	no
WNT7B	chr22:46316247-46373008	13.304	4.97465	-1.4192	0.0005	0.0371566	yes
LAD1	chr1:201349965-201368669	0.896251	0.335111	-1.41926	0.0422	0.601095	no
FBXO15	chr18:71740587-71815100	2.76484	1.0337	-1.41938	0.0136	0.315134	no
EFNA1	chr1:155100348-155107386	12.1903	4.55312	-1.4208	0.0009	0.0558759	no
FSTL5	chr4:162305048-163085186	0.619091	0.231112	-1.42156	0.04085	0.591743	no
SPDEF	chr6:34505579-34524091	5.08225	1.89512	-1.42318	0.00985	0.263036	no
SEMA3A	chr7:83587658-83824217	4.84165	1.80531	-1.42325	0.0006	0.0414479	yes
C20orf54	chr20:740723-749228	0.957064	0.354579	-1.43251	0.03985	0.585183	no
PPP1R16B	chr20:37434347-37551667	0.9337	0.345883	-1.43268	0.0112	0.284132	no
PRODH	chr22:18900286-18924066	4.64387	1.71652	-1.43584	0.00575	0.185946	no
DIO2	chr14:80663867-80921810	2.58778	0.955137	-1.43794	0.00245	0.108256	no
BMP4	chr14:54416454-54423554	71.7409	26.4153	-1.44142	0.00035	0.0286106	yes
RBFOX3	chr17:77085426-77478563	27.2256	9.99932	-1.44506	0.0007	0.0455743	yes
IGFBP4	chr17:38599675-38613982	530.66	194.458	-1.44833	0.00355	0.13674	no
CPN1	chr10:101802064-101841642	1.58825	0.58108	-1.45063	0.0359	0.55545	no
TSPAN1	chr1:46640748-46651634	1.21849	0.44462	-1.45445	0.0296	0.499466	no
ALDOC	chr17:26900132-26903951	8.98376	3.27572	-1.45551	0.00165	0.0831442	no
GPR20	chr8:142366586-142377365	1.75965	0.641254	-1.45632	0.03215	0.525617	no
NKD1	chr16:50582240-50674771	0.661283	0.240573	-1.45879	0.0122	0.295486	no
TBC1D3P2	chr17:60342066-60353016	1.05623	0.382767	-1.46439	0.02585	0.463053	no
ANKRD56	chr4:77816081-77819002	0.512703	0.185735	-1.46488	0.0409	0.591743	no
SNAI1	chr20:48599512-48605420	3.30246	1.19594	-1.4654	0.01125	0.28442	no
CXCL3	chr4:74902311-74904490	8.1905	2.96357	-1.46661	0.0045	0.159549	no
ARID5B	chr10:63661012-63856707	0.876433	0.316491	-1.46948	0.0181	0.377764	no
MT1X	chr16:56716381-56718108	74.8832	26.9117	-1.47641	0.0012	0.0671361	no
GNG11	chr7:93551015-93555826	114.993	41.2748	-1.47821	0.0003	0.0250807	yes
KCNF1	chr2:11052062-11054351	1.854	0.665037	-1.47913	0.02945	0.498077	no
CPS1	chr2:211342405-211543831	2.18017	0.779706	-1.48343	0.0013	0.0708452	no
DDIT4L	chr4:101107026-101111655	0.914642	0.32631	-1.48696	0.02955	0.499195	no
VLDLR	chr9:2535654-2654485	3.63557	1.2968	-1.48722	0.0034	0.134845	no
SYT12	chr11:66790189-66818334	0.928278	0.329777	-1.49307	0.00875	0.24292	no
SOX21	chr13:95361878-95364389	3.20576	1.13792	-1.49427	0.00825	0.233443	no
SSC5D	chr19:55999869-56030466	0.639761	0.226543	-1.49775	0.01975	0.398002	no
NR4A3	chr9:102584136-102629173	0.843584	0.297538	-1.50346	0.00775	0.226257	no
RASSF5	chr1:206680878-206762616	2.75177	0.965578	-1.51089	0.0046	0.162313	no
RTN4RL1	chr17:1837970-1928178	0.744599	0.260942	-1.51273	0.0216	0.419291	no
KIF17	chr1:20990506-21044317	1.35498	0.474381	-1.51415	0.0099	0.263415	no
SYNPO2	chr4:119809995-119982402	5.32677	1.86093	-1.51724	0.0002	0.0191091	yes
ADRA1B	chr5:159343739-159400017	2.96668	1.03611	-1.51767	0.0065	0.200086	no
MEGF11	chr15:66187633-66546075	0.419956	0.146595	-1.5184	0.02005	0.401929	no
ASS1	chr9:133320093-133376661	9.40146	3.27976	-1.5193	0.0011	0.063722	no
C13orf15	chr13:42031541-42045013	6.30988	2.19974	-1.52028	0.0078	0.227266	no
KIF12	chr9:116853917-116861337	9.22726	3.20347	-1.52627	0.00165	0.0831442	no
SMOC1	chr14:70346113-70499083	0.940016	0.325512	-1.52997	0.016	0.351904	no
MGAT5B	chr17:74864797-74946471	9.2378	3.19716	-1.53076	0.0004	0.0318141	yes
EMX1	chr2:73144603-73162020	1.18361	0.409441	-1.53146	0.02295	0.431824	no
CACNA1H	chr16:1203240-1275254	6.84629	2.36828	-1.53148	0.0002	0.0191091	yes
RFTN1	chr3:16357351-16555222	2.75938	0.953917	-1.53241	0.00495	0.170696	no
GALNT6	chr12:51745832-51785200	2.26409	0.78199	-1.53371	0.00155	0.0800235	no
SOX8	chr16:1031807-1036979	0.84137	0.289878	-1.5373	0.0197	0.397621	no
RARB	chr3:25469753-25639422	1.61223	0.553744	-1.54177	0.00635	0.196703	no
NUPR1	chr16:28548661-28550495	7.81197	2.67211	-1.54771	0.02155	0.418873	no
MB	chr22:36002810-36019401	17.3826	5.94243	-1.54852	0.00165	0.0831442	no
WNT5B	chr12:1726221-1756378	2.31044	0.788292	-1.55137	0.0081	0.230976	no
CRLF1	chr19:18704034-18717660	1.69882	0.578176	-1.55495	0.0309	0.513743	no
DUSP1	chr5:172195092-172198203	38.8201	13.2061	-1.5556	0.00015	0.0152214	yes
YPEL4	chr11:57412559-57417417	1.26974	0.43194	-1.55563	0.0309	0.513743	no
APOD	chr3:195295572-195311076	1.03379	0.351519	-1.55627	0.0441	0.617988	no
SCNN1B	chr16:23313590-23392620	0.809938	0.275312	-1.55674	0.03225	0.526083	no
CRISPLD1	chr8:75896707-75946793	0.454704	0.152883	-1.5725	0.0366	0.559805	no
EDN2	chr1:41944445-41950344	2.14821	0.719269	-1.57853	0.01645	0.356999	no
STC1	chr8:23699433-23712320	4.98973	1.66901	-1.57997	0.001	0.0603033	no
TNFAIP2	chr14:103592663-103603776	68.7733	22.9297	-1.58463	0.0001	0.0108993	yes
GPR132	chr14:105515736-105531754	0.692865	0.230823	-1.58578	0.0255	0.460942	no
NR4A2	chr2:157180943-157189287	4.56403	1.5162	-1.58985	0.00055	0.0394766	yes
KCNQ2	chr20:62037541-62103993	8.94346	2.96651	-1.59207	0.0015	0.0779894	no
LOC285758	chr6:114189178-114194512	0.806392	0.267452	-1.5922	0.01545	0.343401	no
ATF3	chr1:212738696-212794116	9.12921	3.02612	-1.59302	0.00145	0.0761975	no
ADAMTSL4	chr1:150521897-150533412	4.86143	1.61139	-1.59307	0.00095	0.0580012	no
LOC100130417	chr1:852952-854817	5.57685	1.84297	-1.59742	0.0301	0.503858	no
ICAM5	chr19:10400654-10407454	1.81399	0.599214	-1.59802	0.0072	0.213161	no
MIR210HG	chr11:565656-568457	3.95896	1.30703	-1.59883	0.00365	0.139496	no
RNF112	chr17:19314490-19320589	0.630512	0.207261	-1.60508	0.018	0.377282	no
SERPINF1	chr17:1665258-1680859	2.1257	0.698213	-1.6062	0.012	0.293302	no
NCRNA00263	chr10:102133332-102148111	16.42	5.37142	-1.61208	0.0011	0.063722	no
C14orf105	chr14:57936594-57960576	1.9396	0.632811	-1.61592	0.005	0.170696	no
ANKRD34B	chr5:79852573-79866304	0.425377	0.138707	-1.6167	0.0431	0.608273	no
GABRE	chrX:151121595-151143151	1.7725	0.5763	-1.62089	0.0033	0.132306	no
NOG	chr17:54671059-54672951	2.38333	0.773983	-1.6226	0.0109	0.280389	no
DPP4	chr2:162848754-162931052	0.466632	0.151305	-1.62483	0.0251	0.456516	no
CTHRC1	chr8:104383785-104395217	0.954639	0.309021	-1.62725	0.03865	0.577943	no
DNAJC12	chr10:69556426-69597937	40.2828	13.0344	-1.62784	0.00085	0.0534483	no
BDNF	chr11:27528398-27743605	4.63074	1.49413	-1.63193	0.0004	0.0318141	yes
INSL4	chr9:5231418-5233967	76.4313	24.654	-1.63234	0.0002	0.0191091	yes
ZDHHC22	chr14:77597612-77608134	0.699087	0.224166	-1.64091	0.0143	0.325842	no
HOTTIP	chr7:27240039-27246130	0.502244	0.160885	-1.64236	0.0135	0.313806	no
WDR69	chr2:228736326-228789026	4.12314	1.3199	-1.64332	0.00925	0.251579	no
DLL1	chr6:170591293-170599697	0.448238	0.143477	-1.64344	0.03805	0.574813	no
NAV2	chr11:19372270-20143147	0.315045	0.100717	-1.64524	0.0087	0.242447	no
PADI1	chr1:17531620-17572501	0.460082	0.145979	-1.65613	0.02535	0.459926	no
TGFBI	chr5:135364583-135399507	137.333	43.5274	-1.65768	0.0001	0.0108993	yes
ADH1C	chr4:100257648-100273917	3.78135	1.19678	-1.65974	0.00765	0.224227	no
MEG3	chr14:101292444-101327360	6.08482	1.91952	-1.66447	0.0015	0.0779894	no
LOC619207	chr10:135267431-135281953	0.537202	0.168934	-1.669	0.00975	0.260839	no
EPCAM	chr2:47596286-47614167	10.9986	3.45493	-1.67059	0.0003	0.0250807	yes
NPHS1	chr19:36316273-36342895	2.29194	0.719239	-1.67203	0.0005	0.0371566	yes
RAET1G	chr6:150238013-150244214	1.21861	0.381678	-1.67481	0.0285	0.489896	no
SCUBE2	chr11:9041046-9113150	0.340987	0.105374	-1.6942	0.021	0.411992	no
PGM5	chr9:70970108-71145977	0.676135	0.208513	-1.69717	0.0188	0.386294	no
FLJ36644	chr17:68163101-68165543	1.10917	0.341749	-1.69848	0.0088	0.243389	no
RASD2	chr22:35937351-35950045	2.51106	0.771123	-1.70326	0.0024	0.107011	no
MUC5B	chr11:1244294-1283406	2.21005	0.675414	-1.71024	5e-05	0.00608017	yes
ELOVL3	chr10:103986142-103989344	1.91869	0.582402	-1.72003	0.01145	0.286036	no
TNFSF15	chr9:117546914-117568408	1.41481	0.427729	-1.72584	0.0012	0.0671361	no
ASGR1	chr17:7076750-7082883	4.62596	1.38625	-1.73857	0.00265	0.113021	no
CRABP2	chr1:156669399-156675608	2.31296	0.691445	-1.74205	0.0103	0.270633	no
AZU1	chr19:827830-832017	3.04825	0.907601	-1.74785	0.0327	0.530483	no
SLC16A3	chr17:80186281-80197375	36.6665	10.8995	-1.7502	5e-05	0.00608017	yes
C14orf37	chr14:58470807-58618847	0.408327	0.121379	-1.75021	0.02425	0.447697	no
JUNB	chr19:12902309-12904125	64.7165	19.2204	-1.75149	5e-05	0.00608017	yes
TBX6	chr16:30097114-30103205	0.75143	0.222534	-1.75561	0.02565	0.462286	no
NIPAL4	chr5:156887026-156901730	1.26735	0.374871	-1.75735	0.0058	0.187124	no
F2	chr11:46740742-46761056	0.614353	0.181203	-1.76147	0.0335	0.536581	no
TMPRSS6	chr22:37461478-37499693	0.920853	0.27	-1.77001	0.00855	0.238719	no
SNCG	chr10:88718287-88723017	4.32582	1.26504	-1.77379	0.0143	0.325842	no
TRIM67	chr1:231298673-231357314	0.362936	0.106029	-1.77525	0.00665	0.203426	no
PTHLH	chr12:28111016-28124916	3.27559	0.956207	-1.77636	0.00805	0.230443	no
CACNA1D	chr3:53529030-53846492	2.4788	0.720654	-1.78226	0.0003	0.0250807	yes
S100P	chr4:6695565-6698897	136.814	39.6412	-1.78714	5e-05	0.00608017	yes
KRT81	chr12:52679696-52685299	2539.52	731.307	-1.79601	0.01775	0.373639	no
MUC2	chr11:1074874-1104417	0.304294	0.0876257	-1.79604	0.012	0.293302	no
SERPINB8	chr18:61637262-61656608	2.29416	0.658279	-1.8012	0.01435	0.325842	no
2015-03-04	chr2:217122584-217236750	1.89271	0.542765	-1.80206	0.00055	0.0394766	yes
LRRC32	chr11:76368567-76381791	2.70088	0.773231	-1.80446	0.0019	0.0913614	no
LIF	chr22:30636441-30642796	33.0858	9.45649	-1.80683	5e-05	0.00608017	yes
COL20A1	chr20:61924537-61962285	0.812307	0.232099	-1.80729	0.0068	0.205875	no
KLHDC8A	chr1:205305647-205326039	0.618572	0.176142	-1.8122	0.02215	0.423817	no
VEGFC	chr4:177604690-177713895	0.782642	0.222342	-1.81557	0.0166	0.359724	no
PTPRN2	chr7:157331749-158380482	1.72851	0.490077	-1.81845	0.0013	0.0708452	no
IER3	chr6_ssto_hap7:2043292-2044644	161.893	45.8207	-1.82097	5e-05	0.00608017	yes
ITIH5	chr10:7601231-7708961	1.52779	0.431525	-1.82393	0.0017	0.085081	no
AOX1	chr2:201450730-201536217	0.817648	0.230896	-1.82424	0.00515	0.172613	no
SYTL5	chrX:37865834-37988073	2.30605	0.650117	-1.82665	0.00055	0.0394766	yes
SUSD4	chr1:223394160-223537544	1.16849	0.32921	-1.82756	0.04	0.5868	no
HS3ST6	chr16:1961464-1968231	1.32293	0.372141	-1.82982	0.01885	0.386294	no
KIF5A	chr12:57943846-57978554	0.401276	0.112495	-1.83474	0.01885	0.386294	no
ASB4	chr7:95115212-95169543	6.34601	1.77777	-1.83579	5e-05	0.00608017	yes
LOC100506939	chr10:54056607-54073888	1.46456	0.406686	-1.84848	0.005	0.170696	no
MAFK	chr7:1570367-1596066	64.3401	17.8536	-1.8495	0.00045	0.0346665	yes
FLJ42289	chr15:100884661-100890923	0.553464	0.153544	-1.84984	0.0257	0.462286	no
C8orf4	chr8:40010988-40012821	169.257	46.7507	-1.85615	5e-05	0.00608017	yes
C7orf68	chr7:128095883-128098472	81.8425	22.5965	-1.85675	5e-05	0.00608017	yes
CST2	chr20:23804403-23807312	5.06873	1.39295	-1.86348	0.0052	0.173498	no
DSCAML1	chr11:117298488-117667976	0.680148	0.186625	-1.86571	0.0053	0.174852	no
NCRNA00173	chr12:116971226-116974318	34.1631	9.36386	-1.86726	0.0021	0.0977829	no
CEBPB	chr20:48807375-48809212	118.001	32.2532	-1.87128	5e-05	0.00608017	yes
HPX	chr11:6452267-6462254	0.651246	0.177687	-1.87386	0.0336	0.536797	no
CCDC33	chr15:74528666-74628482	2.21972	0.605388	-1.87445	0.0035	0.135881	no
C11orf70	chr11:101918168-101955291	6.54664	1.77853	-1.88007	0.0135	0.313806	no
ID4	chr6:19837616-19840915	64.325	17.465	-1.88091	5e-05	0.00608017	yes
MMP7	chr11:102391238-102401478	123.228	33.4464	-1.8814	0.0001	0.0108993	yes
NR4A1	chr12:52416615-52453291	40.8812	11.0884	-1.88238	5e-05	0.00608017	yes
PXDN	chr2:1635658-1748291	0.362198	0.0979134	-1.8872	0.025	0.45639	no
FGB	chr4:155484131-155493915	172.384	46.4482	-1.89193	5e-05	0.00608017	yes
ACOX2	chr3:58490862-58522929	0.77123	0.206909	-1.89816	0.0117	0.289334	no
DOC2B	chr17:6010-31420	1.09123	0.29129	-1.90543	0.0205	0.407067	no
SBK2	chr19:56041099-56048435	0.898335	0.239683	-1.90612	0.03675	0.560933	no
KREMEN2	chr16:3014216-3018381	2.99047	0.797367	-1.90706	0.00175	0.0852632	no
TREX2	chrX:152710177-152711945	0.819635	0.21801	-1.91059	0.03885	0.578156	no
SLC2A14	chr12:7966396-8025495	0.476987	0.126856	-1.91075	0.0354	0.550027	no
VCAN	chr5:82767492-82878122	2.25912	0.597638	-1.91842	0.0001	0.0108993	yes
SYNDIG1	chr20:24449834-24647167	0.316673	0.0836938	-1.9198	0.04505	0.62712	no
PI3	chr20:43803539-43805185	4.05297	1.06542	-1.92756	0.02155	0.418873	no
CYGB	chr17:74523439-74541458	2.08322	0.546138	-1.93148	0.0051	0.171719	no
IL1B	chr2:113587336-113594356	1.15711	0.302624	-1.93492	0.01275	0.303566	no
NRP2	chr2:206547223-206662857	6.09751	1.58585	-1.94297	5e-05	0.00608017	yes
APBB1IP	chr10:26727265-26856732	0.89803	0.232425	-1.95	0.0123	0.295723	no
SLC22A31	chr16:89262168-89266529	1.67041	0.432116	-1.95072	0.00795	0.228916	no
NNMT	chr11:114166534-114183238	50.4445	12.9907	-1.95722	5e-05	0.00608017	yes
OVOL2	chr20:18004795-18038521	0.454303	0.116009	-1.96942	0.0463	0.637882	no
VDR	chr12:48235319-48298814	0.951178	0.24263	-1.97096	0.0007	0.0455743	yes
COL3A1	chr2:189839098-189877472	0.645672	0.163543	-1.98113	0.00635	0.196703	no
TFPI2	chr7:93515744-93520065	318.15	80.4952	-1.98273	5e-05	0.00608017	yes
ZDHHC8P1	chr22:23732791-23744799	22.0607	5.57517	-1.98439	5e-05	0.00608017	yes
CYR61	chr1:86046443-86049648	26.0079	6.56703	-1.98564	5e-05	0.00608017	yes
SLC1A7	chr1:53552854-53608289	0.299647	0.0755694	-1.98739	0.0383	0.576813	no
SLC17A3	chr6:25845327-25874471	0.701806	0.176985	-1.98744	0.0476	0.645517	no
CHGB	chr20:5891973-5906005	45.2354	11.3536	-1.9943	5e-05	0.00608017	yes
CLDN2	chrX:106143292-106174091	60.1437	15.063	-1.99741	5e-05	0.00608017	yes
EGR1	chr5:137801180-137805004	4.63713	1.15984	-1.99931	0.0001	0.0108993	yes
TNFRSF19	chr13:24144508-24250244	1.55119	0.38793	-1.99951	0.004	0.148626	no
RGMA	chr15:93586635-93632443	0.286042	0.0714982	-2.00025	0.0223	0.425431	no
ENTPD2	chr9:139942552-139948505	8.19876	2.03332	-2.01157	5e-05	0.00608017	yes
KIRREL2	chr19:36347809-36358048	2.26135	0.558129	-2.01852	0.00165	0.0831442	no
OCA2	chr15:28000022-28344458	0.851268	0.209379	-2.0235	0.0035	0.135881	no
GBP2	chr1:89573309-89591799	3.51799	0.865082	-2.02384	0.00055	0.0394766	yes
IGFN1	chr1:201159952-201198080	0.339341	0.0834345	-2.02402	0.00265	0.113021	no
CHST2	chr3:142838667-142841812	0.397784	0.097723	-2.02521	0.0118	0.289858	no
FBN2	chr5:127593600-127873735	2.1445	0.52541	-2.02913	5e-05	0.00608017	yes
CYP2E1	chr10:135340866-135352620	0.540144	0.132015	-2.03264	0.04275	0.604249	no
CYP11A1	chr15:74630102-74660081	0.343663	0.0837995	-2.03598	0.03165	0.519752	no
TMEM74	chr8:109795345-109799770	0.578225	0.140989	-2.03605	0.0117	0.289334	no
EVX1	chr7:27282163-27286192	0.313934	0.0764959	-2.03701	0.04745	0.645267	no
WNT6	chr2:219724545-219738954	0.515734	0.124942	-2.04537	0.03555	0.551775	no
CXCL1	chr4:74735108-74736955	22.3203	5.37721	-2.05343	5e-05	0.00608017	yes
IER5L	chr9:131937830-131940540	120.638	28.8578	-2.06365	5e-05	0.00608017	yes
HPCAL4	chr1:40144644-40157089	0.417259	0.0994956	-2.06824	0.00855	0.238719	no
NES	chr1:156638555-156647189	1.41732	0.33629	-2.07538	0.0005	0.0371566	yes
ASGR2	chr17:7004640-7018130	0.671536	0.158207	-2.08565	0.0082	0.232924	no
HOXA11-AS1	chr7:27225026-27228912	0.456893	0.107272	-2.09059	0.0321	0.525383	no
ANGPTL4	chr19:8429010-8439257	40.0712	9.3685	-2.09668	5e-05	0.00608017	yes
FLJ16779	chr20:61872135-61892967	0.66942	0.155673	-2.10439	0.01745	0.36997	no
MMP2	chr16:55513080-55540586	0.967975	0.223416	-2.11524	0.002	0.0946238	no
FIBCD1	chr9:133777824-133814455	3.40389	0.785141	-2.11616	0.0002	0.0191091	yes
PADI2	chr1:17393255-17445948	7.19101	1.6556	-2.11884	5e-05	0.00608017	yes
TNNT2	chr1:201328141-201346805	0.592772	0.135461	-2.1296	0.0111	0.282082	no
SHANK1	chr19:51165083-51220195	0.290044	0.0651957	-2.15342	0.0114	0.285271	no
MMP1	chr11:102654406-102714342	0.401006	0.0895501	-2.16286	0.02545	0.460604	no
RBP4	chr10:95351592-95360993	1.87518	0.417912	-2.16576	0.01435	0.325842	no
HHIPL2	chr1:222695601-222721444	4.37958	0.974259	-2.16842	0.0003	0.0250807	yes
C6orf176	chr6:166337535-166403103	6.07122	1.34843	-2.17071	0.00115	0.0655857	no
SLC26A9	chr1:205882176-205912588	0.423775	0.0931416	-2.1858	0.0063	0.195979	no
CRYAB	chr11:111779349-111782473	1.75005	0.384126	-2.18774	0.02495	0.45639	no
SYTL1	chr1:27668482-27680423	1.89959	0.416718	-2.18855	0.0006	0.0414479	yes
VAV3	chr1:108113781-108507545	5.20239	1.13873	-2.19175	5e-05	0.00608017	yes
TLR5	chr1:223282747-223316624	0.335654	0.0726458	-2.20802	0.008	0.229458	no
FGF19	chr11:69513005-69519106	0.59988	0.127684	-2.2321	0.02125	0.415788	no
NXPH3	chr17:47653297-47661171	0.466372	0.099004	-2.23592	0.005	0.170696	no
RORC	chr1:151778546-151804348	0.515226	0.108288	-2.25033	0.01495	0.335839	no
SPON2	chr4:1160720-1202750	0.360456	0.0753817	-2.25754	0.04555	0.630501	no
LCN15	chr9:139654085-139658965	1.24139	0.259562	-2.25781	0.0286	0.489896	no
PTGS2	chr1:186640943-186649559	19.2432	4.01375	-2.26133	5e-05	0.00608017	yes
C20orf160	chr20:30598244-30619984	0.287473	0.0592923	-2.27751	0.04565	0.630699	no
LOC441177	chr6:166337535-166403103	2.0977	0.430816	-2.28366	0.04865	0.654928	no
CABP1	chr12:121078421-121105127	0.827065	0.168816	-2.29255	0.0124	0.29764	no
C18orf1	chr18:13218785-13652753	0.291427	0.0587635	-2.31014	0.00155	0.0800235	no
ADAMTS15	chr11:130318868-130346539	1.8116	0.362531	-2.32109	0.00015	0.0152214	yes
SERPINA1	chr14:94843083-94857029	1.57161	0.313586	-2.32531	0.0001	0.0108993	yes
CYP24A1	chr20:52769987-52790516	1023.93	203.471	-2.33122	0.00185	0.0892489	no
SHISA3	chr4:42399855-42404504	1.47698	0.292145	-2.33789	0.0088	0.243389	no
KLK10	chr19:51515999-51523431	0.507768	0.100034	-2.34368	0.0068	0.205875	no
BTBD16	chr10:124030820-124097676	0.673852	0.132335	-2.34823	0.0145	0.327731	no
KCNJ16	chr17:68071425-68131746	3.16972	0.622208	-2.34889	5e-05	0.00608017	yes
CHST1	chr11:45670426-45687172	0.488972	0.0956935	-2.35326	0.01335	0.313789	no
IGF2	chr11:2150341-2182439	3.44286	0.673139	-2.35463	5e-05	0.00608017	yes
CST1	chr20:23728189-23731574	35.644	6.9452	-2.35957	5e-05	0.00608017	yes
KLRC2	chr12:10583205-10588592	1.34111	0.257939	-2.37832	0.01125	0.28442	no
TNS1	chr2:218664511-218808796	1.72602	0.331134	-2.38196	5e-05	0.00608017	yes
SUSD2	chr22:24577443-24585074	13.9191	2.63509	-2.40115	5e-05	0.00608017	yes
LOC100507387	chr5:175546551-175552168	1.04263	0.197319	-2.40163	0.02095	0.411992	no
MMP9	chr20:44637546-44645200	0.271238	0.0510179	-2.41048	0.0291	0.494431	no
PRTN3	chr19:840984-848175	3.81223	0.711624	-2.42145	0.00055	0.0394766	yes
AHSG	chr3:186330849-186339107	2.26608	0.420396	-2.43038	0.00585	0.187124	no
CRIP3	chr6:43265997-43276530	0.863225	0.160042	-2.43129	0.02395	0.44495	no
MCTP1	chr5:94042288-94620279	0.512621	0.0938864	-2.4489	0.0023	0.104451	no
DKK1	chr10:54074040-54077417	471.837	86.3432	-2.45013	5e-05	0.00608017	yes
TMSB15A	chrX:101768609-101771699	1.3064	0.235685	-2.47067	0.0251	0.456516	no
LOC158435	chr9:98828120-98864194	0.502672	0.0902865	-2.47704	0.01925	0.392305	no
LTB	chr6_ssto_hap7:2879136-2881003	6.50756	1.15826	-2.49016	0.00085	0.0534483	no
SCEL	chr13:78109808-78219398	1.1244	0.199522	-2.49454	0.0007	0.0455743	yes
SAA2	chr11:18252901-18270221	1.41072	0.250128	-2.4957	0.0392	0.58027	no
HLA-DMB	chr6_ssto_hap7:4333159-4339601	27.7551	4.88972	-2.50493	5e-05	0.00608017	yes
LOC283404	chr12:52604713-52617597	0.689646	0.121387	-2.50624	0.04075	0.591743	no
C10orf91	chr10:134258713-134261825	3.61634	0.634944	-2.50983	0.0074	0.217767	no
SUCNR1	chr3:151591430-151599876	3.22053	0.565184	-2.51051	0.00095	0.0580012	no
KLRG2	chr7:139138087-139168457	2.34768	0.410229	-2.51674	0.0021	0.0977829	no
OSTBETA	chr15:65337707-65360388	2.98133	0.519123	-2.52181	0.0102	0.268966	no
SP5	chr2:171571856-171574498	0.383419	0.0657132	-2.54467	0.02235	0.425431	no
ITGA10	chr1:145524989-145543868	0.722011	0.123602	-2.54632	0.00175	0.0852632	no
FAM131B	chr7:143050492-143059840	0.759384	0.128959	-2.55792	0.0012	0.0671361	no
IFITM1	chr11:313990-315272	4.12354	0.692831	-2.57331	0.00165	0.0831442	no
SERPINA6	chr14:94770584-94789688	9.57597	1.58839	-2.59186	5e-05	0.00608017	yes
CDH16	chr16:66942024-66952887	0.351579	0.0574631	-2.61314	0.0034	0.134845	no
CLEC4E	chr12:8685900-8693558	0.513453	0.0833822	-2.62242	0.01325	0.312437	no
UBD	chr6_qbl_hap6:826706-831021	1.91926	0.308006	-2.63952	0.00705	0.210413	no
BCL2A1	chr15:80253231-80263643	2.45508	0.39029	-2.65315	0.0045	0.159549	no
ICAM1	chr19:10381516-10397291	1.86864	0.296932	-2.65378	0.00025	0.0220269	yes
FLJ22536	chr6:21666674-22194616	0.804947	0.125421	-2.68212	0.01045	0.273597	no
SDR16C5	chr8:57212569-57233241	0.398104	0.0618976	-2.68519	0.0089	0.243863	no
ADH6	chr4:100010007-100222513	11.4383	1.76912	-2.69277	0.00015	0.0152214	yes
IL8	chr4:74606222-74609433	18.2011	2.78761	-2.70693	5e-05	0.00608017	yes
ITIH2	chr10:7745235-7791483	0.862696	0.131154	-2.71759	0.00135	0.073029	no
CCR7	chr17:38710021-38721736	0.825344	0.125351	-2.71902	0.0045	0.159549	no
LOC100616530	chr8:96257140-96822371	0.728135	0.110539	-2.71965	0.0278	0.482369	no
LOC729668	chr10:30653255-30663377	0.353912	0.053097	-2.73669	0.04065	0.591743	no
C15orf48	chr15:45722762-45725647	12.7477	1.89652	-2.74881	0.0001	0.0108993	yes
SCG2	chr2:224461657-224467217	2.81111	0.415042	-2.75981	0.00015	0.0152214	yes
SCN3A	chr2:165944029-166060577	0.979727	0.144202	-2.76429	5e-05	0.00608017	yes
ELFN1	chr7:1748797-1787590	0.727471	0.106873	-2.76699	0.00255	0.110681	no
CLEC2B	chr12:10004967-10022458	0.427319	0.0627034	-2.7687	0.03425	0.538413	no
CX3CL1	chr16:57406413-57418956	0.46932	0.0688496	-2.76905	0.008	0.229458	no
LOC100505746	chr21:46305867-46349595	0.566154	0.0823886	-2.78068	0.00305	0.124315	no
GPC4	chrX:132435063-132549205	0.27259	0.0394535	-2.78851	0.01355	0.314471	no
FILIP1	chr6:76017799-76203496	2.73378	0.395527	-2.78905	5e-05	0.00608017	yes
XKRX	chrX:100168430-100183898	0.299715	0.0432658	-2.79229	0.01595	0.35133	no
CCL20	chr2:228678557-228682280	18.0058	2.58819	-2.79845	5e-05	0.00608017	yes
TCN1	chr11:59620280-59634041	0.952747	0.13646	-2.80362	0.0198	0.398002	no
TRIM31	chr6_ssto_hap7:1401126-1411311	3.24558	0.460787	-2.8163	0.0001	0.0108993	yes
NPTX1	chr17:78440632-78450404	0.516771	0.0726923	-2.82965	0.00095	0.0580012	no
KLRC3	chr12:10564913-10573194	1.35874	0.183371	-2.88943	0.0068	0.205875	no
SAA1	chr11:18287807-18291523	3.61509	0.482887	-2.90427	0.00345	0.135009	no
ELANE	chr19:852290-856246	1.53512	0.200463	-2.93695	0.006	0.189451	no
PADI3	chr1:17575592-17610727	1.79963	0.233437	-2.94659	0.00195	0.0928553	no
LOC440896	chr9:69174213-69181041	0.825462	0.104922	-2.97588	0.00295	0.121247	no
KRT83	chr12:52708084-52715182	6.8729	0.843658	-3.02619	5e-05	0.00608017	yes
POU1F1	chr3:87308782-87325737	0.530001	0.0625249	-3.08349	0.0118	0.289858	no
NCRNA00313	chr21:44881973-44898103	2.43646	0.273828	-3.15344	0.01255	0.300261	no
IGFBP1	chr7:45927958-45933267	3.54839	0.394016	-3.17084	0.00105	0.062047	no
OLR1	chr12:10310898-10324790	5.96211	0.659589	-3.17618	5e-05	0.00608017	yes
C3	chr19:6677845-6720662	34.2487	3.75956	-3.18742	5e-05	0.00608017	yes
IGFBP3	chr7:45951843-45960871	102.798	11.1371	-3.20636	5e-05	0.00608017	yes
CP	chr3:148847370-148939832	77.6862	8.1056	-3.26067	5e-05	0.00608017	yes
TNS4	chr17:38632079-38657854	3.62147	0.374216	-3.27463	5e-05	0.00608017	yes
LY6D	chr8:143866297-143868008	1.37318	0.141142	-3.28229	0.0172	0.367316	no
RASD1	chr17:17397752-17399709	3.64137	0.374125	-3.28289	5e-05	0.00608017	yes
CPB2	chr13:46627321-46679211	0.294702	0.0301465	-3.2892	0.02135	0.416636	no
PTGER2	chr14:52781015-52795322	1.49464	0.151296	-3.30435	0.00025	0.0220269	yes
CCL5	chr17:34198495-34207377	9.67867	0.950831	-3.34755	5e-05	0.00608017	yes
PLA1A	chr3:119316694-119348658	0.367066	0.035225	-3.38137	0.0115	0.286313	no
C4BPA	chr1:207277606-207318317	4.58462	0.416251	-3.46128	5e-05	0.00608017	yes
NRXN2	chr11:64373645-64490660	0.621515	0.0556055	-3.48249	0.00075	0.0484013	yes
CHL1	chr3:238649-451097	0.415404	0.0333292	-3.63966	0.0004	0.0318141	yes
AGTR1	chr3:148415657-148460790	4.99903	0.36515	-3.77509	5e-05	0.00608017	yes
IGFBP5	chr2:217536827-217560272	0.376236	0.0269154	-3.80513	0.0022	0.101476	no
KRT85	chr12:52753789-52761309	2.43125	0.165348	-3.87812	0.0003	0.0250807	yes
CYTIP	chr2:158271130-158300604	0.502374	0.0329703	-3.92952	0.03715	0.564695	no
TNFAIP6	chr2:152214105-152236562	1.06772	0.0691478	-3.94871	0.0105	0.274417	no
TF	chr3:133464976-133497850	0.436166	0.0279691	-3.96297	0.01735	0.368913	no
C12orf39	chr12:21679255-21684210	3.56271	0.224077	-3.99091	0.0195	0.395211	no
MMP10	chr11:102641232-102651359	1.50001	0.0893721	-4.069	0.0021	0.0977829	no
F13B	chr1:197008320-197036397	0.685003	0.0390379	-4.13316	0.02975	0.501385	no
KIAA1199	chr15:81071711-81243999	5.40388	0.296142	-4.18963	5e-05	0.00608017	yes
CA9	chr9:35673914-35681154	5.34809	0.228265	-4.55024	5e-05	0.00608017	yes
