# Supplementary material for: Lung cancer deficient in the tumor suppressor GATA4 is sensitive to TGFBR1 inhibition
Source: Nat Commun. 2019 Apr 10;10:1665. doi: 10.1038/s41467-019-09295-7 (PMC6458308; doi:10.1038/s41467-019-09295-7)
Supplement: Supplementary file 11 — Supplementary Data 9 [file 41467_2019_9295_MOESM11_ESM.xls]

## Sheet: Sheet1
				KEGG analysis of up-regulated genes
Category	Term	Count	%	PValue	Genes	List Total	Pop Hits	Pop Total	Fold Enrichment	Bonferroni	Benjamini	FDR
KEGG_PATHWAY	hsa00480:Glutathione metabolism	7	2.36486	0.000332809	MGST3, GSTA1, ODC1, GSTA2, GCLC, IDH1, ANPEP	98	50	5085	7.26429	0.0304821	0.0304821	0.363739
KEGG_PATHWAY	hsa00650:Butanoate metabolism	6	2.02703	0.000408759	AKR1B15, HMGCS2, HMGCS1, ALDH2, ABAT, ALDH9A1	98	34	5085	9.15666	0.0373086	0.0188316	0.44658
KEGG_PATHWAY	hsa00980:Metabolism of xenobiotics by cytochrome P450	6	2.02703	0.00543029	MGST3, GSTA1, GSTA2, CYP3A5, CYP2S1, AKR1C1	98	60	5085	5.18878	0.397335	0.15532	5.78681
KEGG_PATHWAY	hsa00280:Valine, leucine and isoleucine degradation	5	1.68919	0.00942296	HMGCS2, HMGCS1, ALDH2, ABAT, ALDH9A1	98	44	5085	5.89634	0.58542	0.19758	9.84563
KEGG_PATHWAY	hsa00512:O-Glycan biosynthesis	4	1.35135	0.0188195	GCNT4, GALNTL1, ST6GALNAC1, B4GALT5	98	30	5085	6.91837	0.829137	0.297689	18.7785
KEGG_PATHWAY	hsa00900:Terpenoid backbone biosynthesis	3	1.01351	0.0321786	HMGCS2, HMGCR, HMGCS1	98	15	5085	10.3776	0.952252	0.397682	30.0974
KEGG_PATHWAY	hsa05412:Arrhythmogenic right ventricular cardiomyopathy (ARVC)	5	1.68919	0.0563253	DES, ITGA6, PKP2, CDH2, CACNA1S	98	76	5085	3.41367	0.995445	0.53709	46.9888
KEGG_PATHWAY	hsa00410:beta-Alanine metabolism	3	1.01351	0.0649791	ALDH2, ABAT, ALDH9A1	98	22	5085	7.0756	0.998066	0.542071	52.0745
KEGG_PATHWAY	hsa04512:ECM-receptor interaction	5	1.68919	0.0756541	LAMA1, CD36, ITGA6, VTN, COL5A2	98	84	5085	3.08856	0.999335	0.556435	57.7357
KEGG_PATHWAY	hsa00330:Arginine and proline metabolism	4	1.35135	0.0795761	ODC1, GATM, ALDH2, ALDH9A1	98	53	5085	3.91606	0.999552	0.537526	59.658
