# Supplementary material for: Lung cancer deficient in the tumor suppressor GATA4 is sensitive to TGFBR1 inhibition
Source: Nat Commun. 2019 Apr 10;10:1665. doi: 10.1038/s41467-019-09295-7 (PMC6458308; doi:10.1038/s41467-019-09295-7)
Supplement: Supplementary file 12 — Supplementary Data 10 [file 41467_2019_9295_MOESM12_ESM.xls]

## Sheet: Sheet1
			KEGG analysis of down-regulated genes
Category	Term	Count	%	PValue	Genes	List Total	Pop Hits	Pop Total	Fold Enrichment	Bonferroni	Benjamini	FDR
KEGG_PATHWAY	hsa04610:Complement and coagulation cascades	13	2.52918	1.51423e-06	F13B, F5, CFB, FGB, SERPINF2, C3, F2, CFH, SERPINA1, C4BPA, CFI, CFD, CPB2	165	69	5085	5.80632	0.000189261	0.000189261	0.00175106
KEGG_PATHWAY	hsa04060:Cytokine-cytokine receptor interaction	19	3.6965	0.00176451	CXCL1, CXCL5, PDGFB, IL8, CXCL3, TNFSF15, CX3CL1, IL15, CCL5, TGFB2, LIF, VEGFC, CCR7, CCL20, TNFRSF19, IL1B, PDGFC, BMP7, LTB	165	262	5085	2.23491	0.19809	0.104506	2.02159
KEGG_PATHWAY	hsa04010:MAPK signaling pathway	19	3.6965	0.002179	FGF19, FGFR3, PDGFB, RELB, DUSP10, NR4A1, NFKB2, TGFB2, BDNF, PLA2G4A, HSPA2, DUSP1, DUSP16, MAP3K8, CACNA1H, IL1B, GADD45B, DUSP9, CACNA1D	165	267	5085	2.19305	0.238658	0.0868826	2.49102
KEGG_PATHWAY	hsa05200:Pathways in cancer	21	4.0856	0.00405165	FGF19, BMP4, WNT5B, FGFR3, EPAS1, PDGFB, IL8, PTGS2, MMP9, NFKBIA, NFKB2, MMP2, MMP1, TGFB2, VEGFC, RASSF5, WNT7B, WNT4, LAMC2, RARB, WNT6	165	328	5085	1.97312	0.397992	0.119153	4.58639
KEGG_PATHWAY	hsa00910:Nitrogen metabolism	5	0.972763	0.00571744	CTH, CA9, CA8, CA12, CPS1	165	23	5085	6.6996	0.511654	0.133546	6.41563
KEGG_PATHWAY	hsa04340:Hedgehog signaling pathway	7	1.36187	0.00878352	BMP4, WNT4, WNT7B, WNT5B, BMP7, WNT6, ZIC2	165	56	5085	3.85227	0.668056	0.167896	9.69906
KEGG_PATHWAY	hsa05219:Bladder cancer	6	1.16732	0.0106424	VEGFC, FGFR3, IL8, MMP9, MMP2, MMP1	165	42	5085	4.4026	0.73748	0.173918	11.6381
KEGG_PATHWAY	hsa04062:Chemokine signaling pathway	13	2.52918	0.0169854	CXCL1, CCR7, VAV3, CXCL5, CCL20, IL8, TIAM1, CXCL3, NFKBIA, GNG11, CX3CL1, CCL5, ELMO1	165	187	5085	2.14244	0.882512	0.234845	17.9719
KEGG_PATHWAY	hsa04350:TGF-beta signaling pathway	8	1.55642	0.021479	BMP4, NOG, ID2, ID1, ID4, ID3, BMP7, TGFB2	165	87	5085	2.83386	0.933737	0.260344	22.2049
KEGG_PATHWAY	hsa04940:Type I diabetes mellitus	5	0.972763	0.0451299	PTPRN2, IL1B, IGF2, HLA-DMB, HLA-DMA	165	42	5085	3.66883	0.996888	0.43856	41.3763
