# Supplementary material for: Lung cancer deficient in the tumor suppressor GATA4 is sensitive to TGFBR1 inhibition
Source: Nat Commun. 2019 Apr 10;10:1665. doi: 10.1038/s41467-019-09295-7 (PMC6458308; doi:10.1038/s41467-019-09295-7)
Supplement: Supplementary file 14 — Supplementary Data 12 [file 41467_2019_9295_MOESM14_ESM.xls]

## Sheet: Sheet1
	GO analysis of down-regulated genes
Category	Term	Count	%	PValue	Genes	List Total	Pop Hits	Pop Total	Fold Enrichment	Bonferroni	Benjamini	FDR
GOTERM_BP_FAT	GO:0030155~regulation of cell adhesion	11	3.71622	6.10688e-05	LAMA1, CD36, ITGA6, FBLN2, GSN, PODXL, CCDC80, B4GALNT2, NID1, VTN, ADAM9	214	137	13528	5.07565	0.096739	0.096739	0.102706
GOTERM_BP_FAT	GO:0051270~regulation of cell motion	12	4.05405	0.000242244	LAMA1, PARD6B, F10, SERPINE2, SEMA3F, F3, DLL4, RRAS2, TGFBR1, VEGFA, WDR44, ADAM9	214	193	13528	3.93046	0.332107	0.182753	0.406826
GOTERM_BP_FAT	GO:0006575~cellular amino acid derivative metabolic process	11	3.71622	0.000298042	GSTA1, ODC1, TDO2, GCLC, OCLN, GATM, HDC, ABAT, IDH1, PCYT1A, ALDH9A1	214	166	13528	4.18894	0.391411	0.152562	0.500313
GOTERM_BP_FAT	GO:0045785~positive regulation of cell adhesion	7	2.36486	0.000350058	CD36, ITGA6, FBLN2, CCDC80, NID1, VTN, ADAM9	214	60	13528	7.37508	0.441946	0.135691	0.587388
GOTERM_BP_FAT	GO:0010033~response to organic substance	25	8.44595	0.000426765	GCLC, GATM, TGFBR1, DUOX2, HMGCS1, LIFR, PRKCI, OXTR, TIMP3, SLC34A2, DUSP4, P2RX1, BTG2, HMGCS2, GSN, AVPR1A, ALDH2, ABAT, IDH1, SORT1, CREB3L1, CREB3L3, PTAFR, ADAM9, DNAJB5	214	721	13528	2.19192	0.508917	0.132577	0.715666
GOTERM_BP_FAT	GO:0048878~chemical homeostasis	20	6.75676	0.000474852	C7, SLC9A7, GCLC, SLC7A8, OXTR, ABCA1, ABCB6, SLC34A2, S1PR3, PLCE1, GCKR, SLC4A11, P2RX1, AQP11, P2RY2, VEGFA, AVPR1A, SLC40A1, AKR1C1, IFI6	214	512	13528	2.46933	0.546741	0.123556	0.796003
GOTERM_BP_FAT	GO:0010811~positive regulation of cell-substrate adhesion	5	1.68919	0.000909371	CD36, FBLN2, CCDC80, NID1, VTN	214	28	13528	11.2884	0.780346	0.194691	1.51917
GOTERM_BP_FAT	GO:0030334~regulation of cell migration	10	3.37838	0.00142853	LAMA1, PARD6B, F10, SERPINE2, F3, DLL4, RRAS2, VEGFA, WDR44, ADAM9	214	169	13528	3.74053	0.9076	0.257479	2.3767
GOTERM_BP_FAT	GO:0007620~copulation	4	1.35135	0.00152268	P2RX1, AVPR1A, ABAT, OXTR	214	15	13528	16.8573	0.921032	0.245786	2.53146
GOTERM_BP_FAT	GO:0050801~ion homeostasis	16	5.40541	0.00210816	C7, SLC9A7, GCLC, SLC7A8, OXTR, ABCB6, SLC34A2, S1PR3, PLCE1, SLC4A11, P2RX1, AQP11, P2RY2, AVPR1A, SLC40A1, IFI6	214	409	13528	2.47296	0.970279	0.296432	3.48869
GOTERM_BP_FAT	GO:0008015~blood circulation	10	3.37838	0.00274876	GCLC, P2RX1, DLL4, VEGFA, AVPR1A, ABAT, OXTR, KCNE2, MYOF, PCSK5	214	186	13528	3.39865	0.989804	0.340903	4.52588
GOTERM_BP_FAT	GO:0003013~circulatory system process	10	3.37838	0.00274876	GCLC, P2RX1, DLL4, VEGFA, AVPR1A, ABAT, OXTR, KCNE2, MYOF, PCSK5	214	186	13528	3.39865	0.989804	0.340903	4.52588
GOTERM_BP_FAT	GO:0055082~cellular chemical homeostasis	15	5.06757	0.00281015	C7, GCLC, OXTR, ABCB6, SLC34A2, S1PR3, PLCE1, GCKR, SLC4A11, P2RX1, AQP11, P2RY2, AVPR1A, SLC40A1, IFI6	214	380	13528	2.49533	0.990798	0.323411	4.62473
GOTERM_BP_FAT	GO:0040012~regulation of locomotion	10	3.37838	0.0033965	LAMA1, PARD6B, F10, SERPINE2, F3, DLL4, RRAS2, VEGFA, WDR44, ADAM9	214	192	13528	3.29245	0.996546	0.353392	5.56398
GOTERM_BP_FAT	GO:0001822~kidney development	7	2.36486	0.00406262	ODC1, PLCE1, AQP11, TGFBR1, NID1, PCSK5, WT1	214	96	13528	4.60942	0.998866	0.383956	6.62046
GOTERM_BP_FAT	GO:0009719~response to endogenous stimulus	15	5.06757	0.00486296	GCLC, GATM, TGFBR1, HMGCS1, PRKCI, OXTR, TIMP3, SLC34A2, BTG2, HMGCS2, AVPR1A, ALDH2, IDH1, SORT1, ADAM9	214	405	13528	2.34129	0.999703	0.418085	7.87511
GOTERM_BP_FAT	GO:0006720~isoprenoid metabolic process	5	1.68919	0.00495615	RBP1, HMGCS2, HMGCR, HMGCS1, CYP26A1	214	44	13528	7.18352	0.999746	0.403897	8.02017
GOTERM_BP_FAT	GO:0009725~response to hormone stimulus	14	4.72973	0.00549731	GCLC, GATM, TGFBR1, PRKCI, OXTR, TIMP3, SLC34A2, BTG2, HMGCS2, AVPR1A, ALDH2, IDH1, SORT1, ADAM9	214	367	13528	2.41147	0.999897	0.417382	8.85827
GOTERM_BP_FAT	GO:0010810~regulation of cell-substrate adhesion	5	1.68919	0.00581424	CD36, FBLN2, CCDC80, NID1, VTN	214	46	13528	6.87119	0.99994	0.417083	9.34576
GOTERM_BP_FAT	GO:0055114~oxidation reduction	20	6.75676	0.00588776	CYP3A5, SORD, HMGCR, CYP2S1, SCD, DUOX2, CYP26A1, CYP4F12, TDO2, CBR1, AKR1B15, ALDH2, CYBRD1, IDH1, CYP4F3, CYP4F2, GFOD1, AKR1C1, KDM6B, ALDH9A1	214	639	13528	1.97856	0.999947	0.404164	9.45849
GOTERM_BP_FAT	GO:0006873~cellular ion homeostasis	14	4.72973	0.0063756	C7, S1PR3, PLCE1, GCLC, SLC4A11, P2RX1, AQP11, P2RY2, AVPR1A, OXTR, ABCB6, SLC40A1, IFI6, SLC34A2	214	374	13528	2.36634	0.999976	0.413034	10.2032
GOTERM_BP_FAT	GO:0007155~cell adhesion	21	7.09459	0.00731166	TYRO3, MTSS1, PLXNC1, LGALS4, NPNT, CASK, NID1, VTN, CDH2, NID2, SOX9, LAMA1, EZR, CD36, ITGA6, PKP2, CDH17, DLG5, CEACAM1, HABP2, ADAM9	214	700	13528	1.89645	0.999995	0.441326	11.6161
GOTERM_BP_FAT	GO:0022610~biological adhesion	21	7.09459	0.00742285	TYRO3, MTSS1, PLXNC1, LGALS4, NPNT, CASK, NID1, VTN, CDH2, NID2, SOX9, LAMA1, EZR, CD36, ITGA6, PKP2, CDH17, DLG5, CEACAM1, HABP2, ADAM9	214	701	13528	1.89374	0.999996	0.43119	11.7825
GOTERM_BP_FAT	GO:0001655~urogenital system development	7	2.36486	0.00783707	ODC1, PLCE1, AQP11, TGFBR1, NID1, PCSK5, WT1	214	110	13528	4.02277	0.999998	0.434425	12.3999
GOTERM_BP_FAT	GO:0007167~enzyme linked receptor protein signaling pathway	13	4.39189	0.00798505	PLAT, MTSS1, PLCE1, FUT8, TGFBR1, NTRK1, VEGFA, ROR1, LIFR, SORT1, SPTBN1, PDZD3, ADAM9	214	342	13528	2.40291	0.999998	0.4268	12.6195
GOTERM_BP_FAT	GO:0007618~mating	4	1.35135	0.00852077	P2RX1, AVPR1A, ABAT, OXTR	214	27	13528	9.36518	0.999999	0.43462	13.4101
GOTERM_BP_FAT	GO:0051674~localization of cell	12	4.05405	0.00945818	PLAT, LAMA1, SORD, FUT8, ITGA6, HMGCR, MDGA1, SEMA3F, PODXL, TGFBR1, CDH2, CEACAM1	214	307	13528	2.47094	1	0.45607	14.7774
GOTERM_BP_FAT	GO:0048870~cell motility	12	4.05405	0.00945818	PLAT, LAMA1, SORD, FUT8, ITGA6, HMGCR, MDGA1, SEMA3F, PODXL, TGFBR1, CDH2, CEACAM1	214	307	13528	2.47094	1	0.45607	14.7774
GOTERM_BP_FAT	GO:0042060~wound healing	9	3.04054	0.0107356	PLAT, F2RL2, F10, CD36, P2RX1, GATM, GSN, F3, TIMP3	214	191	13528	2.97872	1	0.486244	16.6079
GOTERM_BP_FAT	GO:0019932~second-messenger-mediated signaling	10	3.37838	0.0120983	S1PR3, PLCE1, CD36, GSN, P2RY2, AVPR1A, HTR1D, PDZD3, HTR1F, PTAFR	214	235	13528	2.69	1	0.515308	18.5199
GOTERM_BP_FAT	GO:0016477~cell migration	11	3.71622	0.0121681	PLAT, LAMA1, FUT8, ITGA6, HMGCR, MDGA1, SEMA3F, PODXL, TGFBR1, CDH2, CEACAM1	214	276	13528	2.51944	1	0.505063	18.6167
GOTERM_BP_FAT	GO:0014070~response to organic cyclic substance	7	2.36486	0.0122112	BTG2, TGFBR1, ALDH2, ABAT, OXTR, IDH1, TIMP3	214	121	13528	3.65706	1	0.494548	18.6764
GOTERM_BP_FAT	GO:0007320~insemination	3	1.01351	0.0123592	P2RX1, AVPR1A, OXTR	214	11	13528	17.2404	1	0.487443	18.8811
GOTERM_BP_FAT	GO:0051897~positive regulation of protein kinase B signaling cascade	3	1.01351	0.0123592	F10, F3, TGFBR1	214	11	13528	17.2404	1	0.487443	18.8811
GOTERM_BP_FAT	GO:0009101~glycoprotein biosynthetic process	8	2.7027	0.0125581	GCNT4, MGAT3, FUT8, SLC35D1, B4GALNT2, TSPAN8, TM4SF5, ST6GALNAC1	214	158	13528	3.20076	1	0.482087	19.1556
GOTERM_BP_FAT	GO:0007242~intracellular signaling cascade	31	10.473	0.0137806	OXTR, ABCA1, S1PR3, GSN, DGKG, P2RY2, DLG5, HTR1D, HTR1F, ADAM9, INADL, TNIK, TGFBR1, PRKCI, CYP26A1, SH3BP5, DUSP4, RAB31, PLCE1, CD36, NTRK1, RRAS2, RAB17, WSB2, AVPR1A, ARL4D, RAB10, UNC13B, PDZD3, PTAFR, BCAR3	214	1256	13528	1.56024	1	0.503687	20.8233
GOTERM_BP_FAT	GO:0008202~steroid metabolic process	9	3.04054	0.0145835	CYP3A5, AKR1B15, OSBPL3, HMGCS2, HMGCR, TFCP2L1, HMGCS1, ABCA1, AKR1C1	214	202	13528	2.81651	1	0.513176	21.9009
GOTERM_BP_FAT	GO:0042592~homeostatic process	21	7.09459	0.0150103	C7, SLC9A7, GCLC, SLC7A8, OXTR, ABCA1, ABCB6, SLC34A2, S1PR3, PLCE1, GCKR, SLC4A11, P2RX1, AQP11, P2RY2, VEGFA, AVPR1A, SLC40A1, AKR1C1, IFI6, FLVCR1	214	751	13528	1.76766	1	0.513202	22.4682
GOTERM_BP_FAT	GO:0055080~cation homeostasis	11	3.71622	0.0152687	S1PR3, C7, SLC9A7, PLCE1, SLC4A11, AQP11, AVPR1A, SLC7A8, OXTR, ABCB6, SLC40A1	214	286	13528	2.43134	1	0.509364	22.8098
GOTERM_BP_FAT	GO:0009636~response to toxin	5	1.68919	0.0154994	TGFBR1, SLC7A8, HTR1D, PDZD3, AKR1C1	214	61	13528	5.18155	1	0.505078	23.1134
GOTERM_BP_FAT	GO:0043413~biopolymer glycosylation	7	2.36486	0.0157556	GCNT4, MGAT3, FUT8, B4GALNT2, TSPAN8, TM4SF5, ST6GALNAC1	214	128	13528	3.45707	1	0.501554	23.4495
GOTERM_BP_FAT	GO:0070085~glycosylation	7	2.36486	0.0157556	GCNT4, MGAT3, FUT8, B4GALNT2, TSPAN8, TM4SF5, ST6GALNAC1	214	128	13528	3.45707	1	0.501554	23.4495
GOTERM_BP_FAT	GO:0006486~protein amino acid glycosylation	7	2.36486	0.0157556	GCNT4, MGAT3, FUT8, B4GALNT2, TSPAN8, TM4SF5, ST6GALNAC1	214	128	13528	3.45707	1	0.501554	23.4495
GOTERM_BP_FAT	GO:0019725~cellular homeostasis	15	5.06757	0.015766	C7, GCLC, OXTR, ABCB6, SLC34A2, S1PR3, PLCE1, GCKR, SLC4A11, P2RX1, AQP11, P2RY2, AVPR1A, SLC40A1, IFI6	214	466	13528	2.03482	1	0.492803	23.463
GOTERM_BP_FAT	GO:0006928~cell motion	15	5.06757	0.0181479	PLAT, MTSS1, SORD, FUT8, HMGCR, MDGA1, TGFBR1, PODXL, CDH2, TPM4, LAMA1, SEMA6C, ITGA6, SEMA3F, CEACAM1	214	475	13528	1.99626	1	0.533642	26.5206
GOTERM_BP_FAT	GO:0048514~blood vessel morphogenesis	9	3.04054	0.0186698	PLAT, DLL4, TGFBR1, VEGFA, ANPEP, SOX17, CDH2, WT1, CEACAM1	214	211	13528	2.69637	1	0.53504	27.1752
GOTERM_BP_FAT	GO:0048565~gut development	4	1.35135	0.0187605	TGFBR1, GATA4, OXTR, PCSK5	214	36	13528	7.02388	1	0.528217	27.2883
GOTERM_BP_FAT	GO:0051272~positive regulation of cell motion	6	2.02703	0.0192604	F10, F3, RRAS2, TGFBR1, VEGFA, ADAM9	214	98	13528	3.8703	1	0.529288	27.9091
GOTERM_BP_FAT	GO:0015918~sterol transport	4	1.35135	0.0201841	CD36, STX12, ABCA1, AKR1C1	214	37	13528	6.83405	1	0.53794	29.0431
GOTERM_BP_FAT	GO:0030301~cholesterol transport	4	1.35135	0.0201841	CD36, STX12, ABCA1, AKR1C1	214	37	13528	6.83405	1	0.53794	29.0431
GOTERM_BP_FAT	GO:0050817~coagulation	6	2.02703	0.0224744	PLAT, F2RL2, F10, CD36, P2RX1, F3	214	102	13528	3.71853	1	0.568956	31.7829
GOTERM_BP_FAT	GO:0007596~blood coagulation	6	2.02703	0.0224744	PLAT, F2RL2, F10, CD36, P2RX1, F3	214	102	13528	3.71853	1	0.568956	31.7829
GOTERM_BP_FAT	GO:0035088~establishment or maintenance of apical/basal cell polarity	3	1.01351	0.0226412	LAMA1, EZR, PRKCI	214	15	13528	12.643	1	0.563702	31.9784
GOTERM_BP_FAT	GO:0031099~regeneration	5	1.68919	0.0233155	GATM, GSN, TGFBR1, LIFR, TIMP3	214	69	13528	4.58079	1	0.566666	32.7638
GOTERM_BP_FAT	GO:0014902~myotube differentiation	3	1.01351	0.025611	AVPR1A, SORT1, CACNA1S	214	16	13528	11.8528	1	0.593632	35.3739
GOTERM_BP_FAT	GO:0007599~hemostasis	6	2.02703	0.0279161	PLAT, F2RL2, F10, CD36, P2RX1, F3	214	108	13528	3.51194	1	0.618119	37.8987
GOTERM_BP_FAT	GO:0051896~regulation of protein kinase B signaling cascade	3	1.01351	0.0287293	F10, F3, TGFBR1	214	17	13528	11.1556	1	0.621403	38.7672
GOTERM_BP_FAT	GO:0006766~vitamin metabolic process	5	1.68919	0.0305022	CBR1, GCLC, RBP1, CYP26A1, ALDH9A1	214	75	13528	4.21433	1	0.636478	40.6209
GOTERM_BP_FAT	GO:0048545~response to steroid hormone stimulus	8	2.7027	0.0324032	TGFBR1, AVPR1A, ALDH2, OXTR, IDH1, TIMP3, ADAM9, SLC34A2	214	192	13528	2.63396	1	0.651926	42.5499
GOTERM_BP_FAT	GO:0009119~ribonucleoside metabolic process	4	1.35135	0.0355977	OCLN, HMGCR, RP2, NT5E	214	46	13528	5.49695	1	0.679982	45.6593
GOTERM_BP_FAT	GO:0001816~cytokine production	4	1.35135	0.0355977	S1PR3, ABCA1, PCSK5, PTAFR	214	46	13528	5.49695	1	0.679982	45.6593
GOTERM_BP_FAT	GO:0015837~amine transport	6	2.02703	0.0387135	SLC44A1, SLC44A2, P2RX1, SLC7A8, SLC1A1, SLC43A2	214	118	13528	3.21432	1	0.704214	48.5391
GOTERM_BP_FAT	GO:0008299~isoprenoid biosynthetic process	3	1.01351	0.0389225	HMGCS2, HMGCR, HMGCS1	214	20	13528	9.48224	1	0.699574	48.727
GOTERM_BP_FAT	GO:0001568~blood vessel development	9	3.04054	0.0401212	PLAT, DLL4, TGFBR1, VEGFA, ANPEP, SOX17, CDH2, WT1, CEACAM1	214	245	13528	2.32218	1	0.704241	49.7925
GOTERM_BP_FAT	GO:0009100~glycoprotein metabolic process	8	2.7027	0.040392	GCNT4, MGAT3, FUT8, SLC35D1, B4GALNT2, TSPAN8, TM4SF5, ST6GALNAC1	214	202	13528	2.50356	1	0.700334	50.0304
GOTERM_BP_FAT	GO:0007163~establishment or maintenance of cell polarity	4	1.35135	0.0417634	LAMA1, PARD6B, EZR, PRKCI	214	49	13528	5.1604	1	0.706356	51.2185
GOTERM_BP_FAT	GO:0010035~response to inorganic substance	8	2.7027	0.0436655	GCLC, GATM, GSN, DUOX2, AVPR1A, CYBRD1, ABAT, ADAM9	214	205	13528	2.46693	1	0.716551	52.8224
GOTERM_BP_FAT	GO:0043062~extracellular structure organization	7	2.36486	0.0441994	TGFBR1, CCDC80, NID1, VTN, CDH2, COL5A2, CACNA1S	214	163	13528	2.71475	1	0.714986	53.2636
GOTERM_BP_FAT	GO:0001944~vasculature development	9	3.04054	0.0452964	PLAT, DLL4, TGFBR1, VEGFA, ANPEP, SOX17, CDH2, WT1, CEACAM1	214	251	13528	2.26667	1	0.718045	54.1581
GOTERM_BP_FAT	GO:0051693~actin filament capping	3	1.01351	0.0463656	GSN, SPTBN1, SPTB	214	22	13528	8.62022	1	0.720763	55.0143
GOTERM_BP_FAT	GO:0008218~bioluminescence	2	0.675676	0.0464989	NID1, NID2	214	3	13528	42.1433	1	0.716103	55.12
GOTERM_BP_FAT	GO:0030003~cellular cation homeostasis	9	3.04054	0.0477901	S1PR3, C7, PLCE1, SLC4A11, AQP11, AVPR1A, OXTR, ABCB6, SLC40A1	214	254	13528	2.2399	1	0.720498	56.1317
GOTERM_BP_FAT	GO:0015807~L-amino acid transport	3	1.01351	0.0502668	SLC7A8, SLC1A1, SLC43A2	214	23	13528	8.24543	1	0.733368	58.0126
GOTERM_BP_FAT	GO:0030162~regulation of proteolysis	4	1.35135	0.0507598	GCLC, SERPINE2, TIMP3, ADAM9	214	53	13528	4.77094	1	0.731516	58.3778
GOTERM_BP_FAT	GO:0006518~peptide metabolic process	4	1.35135	0.0507598	GSTA1, GCLC, IDH1, PCSK5	214	53	13528	4.77094	1	0.731516	58.3778
GOTERM_BP_FAT	GO:0030335~positive regulation of cell migration	5	1.68919	0.0518459	F10, F3, RRAS2, VEGFA, ADAM9	214	89	13528	3.5514	1	0.733879	59.1719
GOTERM_BP_FAT	GO:0007160~cell-matrix adhesion	5	1.68919	0.0518459	ITGA6, NID1, VTN, NID2, ADAM9	214	89	13528	3.5514	1	0.733879	59.1719
GOTERM_BP_FAT	GO:0042398~cellular amino acid derivative biosynthetic process	4	1.35135	0.0531443	ODC1, GCLC, GATM, HDC	214	54	13528	4.68259	1	0.737606	60.1025
GOTERM_BP_FAT	GO:0007507~heart development	8	2.7027	0.054212	POU6F1, PLCE1, PKP2, TGFBR1, GATA4, OXTR, SOX9, PCSK5	214	215	13528	2.35218	1	0.739659	60.8529
GOTERM_BP_FAT	GO:0030835~negative regulation of actin filament depolymerization	3	1.01351	0.0542817	GSN, SPTBN1, SPTB	214	24	13528	7.90187	1	0.73507	60.9013
GOTERM_BP_FAT	GO:0006814~sodium ion transport	6	2.02703	0.0546313	SLC9A7, SLC4A11, SLC20A1, SLC13A2, SLC10A4, SLC34A2	214	130	13528	2.91761	1	0.732399	61.1439
GOTERM_BP_FAT	GO:0001654~eye development	6	2.02703	0.0576032	VEGFA, PRKCI, COL5A2, CACNA1S, WT1, KLF4	214	132	13528	2.87341	1	0.746605	63.1489
GOTERM_BP_FAT	GO:0015850~organic alcohol transport	3	1.01351	0.0584056	SLC44A1, SLC44A2, AQP11	214	25	13528	7.58579	1	0.746765	63.6733
GOTERM_BP_FAT	GO:0006897~endocytosis	8	2.7027	0.0594768	AP1S3, ABCA7, FNBP1, CD36, PICALM, SORT1, ABCA1, LRP4	214	220	13528	2.29873	1	0.748549	64.3624
GOTERM_BP_FAT	GO:0010324~membrane invagination	8	2.7027	0.0594768	AP1S3, ABCA7, FNBP1, CD36, PICALM, SORT1, ABCA1, LRP4	214	220	13528	2.29873	1	0.748549	64.3624
GOTERM_BP_FAT	GO:0051593~response to folic acid	2	0.675676	0.0615152	GSN, TIMP3	214	4	13528	31.6075	1	0.755929	65.64
GOTERM_BP_FAT	GO:0015871~choline transport	2	0.675676	0.0615152	SLC44A1, SLC44A2	214	4	13528	31.6075	1	0.755929	65.64
GOTERM_BP_FAT	GO:0006695~cholesterol biosynthetic process	3	1.01351	0.0626343	HMGCS2, HMGCR, HMGCS1	214	26	13528	7.29403	1	0.757776	66.3229
GOTERM_BP_FAT	GO:0030855~epithelial cell differentiation	6	2.02703	0.065432	LAMA1, EZR, TFCP2L1, VEGFA, WT1, ADAM9	214	137	13528	2.76854	1	0.768726	67.9748
GOTERM_BP_FAT	GO:0006576~biogenic amine metabolic process	5	1.68919	0.0669178	ODC1, TDO2, HDC, PCYT1A, ALDH9A1	214	97	13528	3.2585	1	0.772217	68.8208
GOTERM_BP_FAT	GO:0030834~regulation of actin filament depolymerization	3	1.01351	0.0669634	GSN, SPTBN1, SPTB	214	27	13528	7.02388	1	0.768151	68.8464
GOTERM_BP_FAT	GO:0031589~cell-substrate adhesion	5	1.68919	0.0689457	ITGA6, NID1, VTN, NID2, ADAM9	214	98	13528	3.22525	1	0.774106	69.9416
GOTERM_BP_FAT	GO:0040017~positive regulation of locomotion	5	1.68919	0.0689457	F10, F3, RRAS2, VEGFA, ADAM9	214	98	13528	3.22525	1	0.774106	69.9416
GOTERM_BP_FAT	GO:0008610~lipid biosynthetic process	10	3.37838	0.0698624	SAMD8, PLCE1, P2RX1, HMGCS2, HMGCR, TFCP2L1, SCD, HMGCS1, PCYT1A, PCYT2	214	323	13528	1.95712	1	0.774533	70.4357
GOTERM_BP_FAT	GO:0009952~anterior/posterior pattern formation	6	2.02703	0.0704016	WNT3, BTG2, TGFBR1, GATA4, CYP26A1, PCSK5	214	140	13528	2.70921	1	0.773089	70.7228
GOTERM_BP_FAT	GO:0007423~sensory organ development	8	2.7027	0.070598	DFNA5, VEGFA, PRKCI, GFI1, COL5A2, CACNA1S, WT1, KLF4	214	229	13528	2.20838	1	0.769976	70.8267
GOTERM_BP_FAT	GO:0006749~glutathione metabolic process	3	1.01351	0.0713887	GSTA1, GCLC, IDH1	214	28	13528	6.77303	1	0.769834	71.2415
GOTERM_BP_FAT	GO:0006081~cellular aldehyde metabolic process	3	1.01351	0.0713887	AKR1B15, IDH1, ALDH9A1	214	28	13528	6.77303	1	0.769834	71.2415
GOTERM_BP_FAT	GO:0030837~negative regulation of actin filament polymerization	3	1.01351	0.0713887	GSN, SPTBN1, SPTB	214	28	13528	6.77303	1	0.769834	71.2415
GOTERM_BP_FAT	GO:0070482~response to oxygen levels	6	2.02703	0.0721033	PLAT, TGFBR1, VEGFA, ALDH2, ABAT, OXTR	214	141	13528	2.69	1	0.769329	71.6116
GOTERM_BP_FAT	GO:0050878~regulation of body fluid levels	6	2.02703	0.0721033	PLAT, F2RL2, F10, CD36, P2RX1, F3	214	141	13528	2.69	1	0.769329	71.6116
GOTERM_BP_FAT	GO:0008217~regulation of blood pressure	5	1.68919	0.073096	P2RX1, AVPR1A, ABAT, OXTR, PCSK5	214	100	13528	3.16075	1	0.770176	72.1183
GOTERM_BP_FAT	GO:0042490~mechanoreceptor differentiation	3	1.01351	0.0759062	DFNA5, NTRK1, GFI1	214	29	13528	6.53948	1	0.779462	73.5071
GOTERM_BP_FAT	GO:0042278~purine nucleoside metabolic process	3	1.01351	0.0759062	OCLN, HMGCR, NT5E	214	29	13528	6.53948	1	0.779462	73.5071
GOTERM_BP_FAT	GO:0046128~purine ribonucleoside metabolic process	3	1.01351	0.0759062	OCLN, HMGCR, NT5E	214	29	13528	6.53948	1	0.779462	73.5071
GOTERM_BP_FAT	GO:0032272~negative regulation of protein polymerization	3	1.01351	0.0759062	GSN, SPTBN1, SPTB	214	29	13528	6.53948	1	0.779462	73.5071
GOTERM_BP_FAT	GO:0009611~response to wounding	14	4.72973	0.0760983	PLAT, F2RL2, C7, NFKBIZ, F10, GATM, TIMP3, S1PR3, CD36, P2RX1, GSN, F3, PTAFR, KDM6B	214	530	13528	1.66983	1	0.776523	73.5996
GOTERM_BP_FAT	GO:0007598~blood coagulation, extrinsic pathway	2	0.675676	0.0762962	F10, F3	214	5	13528	25.286	1	0.773638	73.6946
GOTERM_BP_FAT	GO:0032835~glomerulus development	2	0.675676	0.0762962	PLCE1, NID1	214	5	13528	25.286	1	0.773638	73.6946
GOTERM_BP_FAT	GO:0042713~sperm ejaculation	2	0.675676	0.0762962	AVPR1A, OXTR	214	5	13528	25.286	1	0.773638	73.6946
GOTERM_BP_FAT	GO:0070120~ciliary neurotrophic factor-mediated signaling pathway	2	0.675676	0.0762962	LIFR, CNTFR	214	5	13528	25.286	1	0.773638	73.6946
GOTERM_BP_FAT	GO:0010243~response to organic nitrogen	4	1.35135	0.0769233	BTG2, HMGCS1, OXTR, TIMP3	214	63	13528	4.01365	1	0.772745	73.9935
GOTERM_BP_FAT	GO:0006869~lipid transport	6	2.02703	0.079134	ABCA7, CD36, STX12, OSBPL3, ABCA1, AKR1C1	214	145	13528	2.61579	1	0.778935	75.0219
GOTERM_BP_FAT	GO:0009116~nucleoside metabolic process	4	1.35135	0.0798114	OCLN, HMGCR, RP2, NT5E	214	64	13528	3.95093	1	0.778253	75.3292
GOTERM_BP_FAT	GO:0030198~extracellular matrix organization	5	1.68919	0.0817681	TGFBR1, CCDC80, NID1, VTN, COL5A2	214	104	13528	3.03918	1	0.783065	76.1973
GOTERM_BP_FAT	GO:0009306~protein secretion	3	1.01351	0.0852019	ABCA1, ARL4D, PCSK5	214	31	13528	6.11758	1	0.793675	77.6515
GOTERM_BP_FAT	GO:0042445~hormone metabolic process	5	1.68919	0.0862867	RBP1, DUOX2, CYP26A1, PCSK5, ALDH9A1	214	106	13528	2.98184	1	0.794539	78.0932
GOTERM_BP_FAT	GO:0030182~neuron differentiation	12	4.05405	0.0864722	DFNA5, PARD6B, SEMA6C, BTG2, MDGA1, DGKG, NTRK1, TGFBR1, VEGFA, LIFR, PRKCI, GFI1	214	438	13528	1.73192	1	0.791858	78.168
GOTERM_BP_FAT	GO:0042246~tissue regeneration	3	1.01351	0.0899725	GATM, GSN, TIMP3	214	32	13528	5.9264	1	0.801961	79.5337
GOTERM_BP_FAT	GO:0035089~establishment of apical/basal cell polarity	2	0.675676	0.0908454	LAMA1, PRKCI	214	6	13528	21.0717	1	0.801919	79.8615
GOTERM_BP_FAT	GO:0015031~protein transport	18	6.08108	0.0931701	FRAS1, SNX25, PRKCI, ABCA1, RFFL, AP1S3, RAB31, GCKR, CD36, STX12, ATG4A, RAB17, SORT1, SPTBN1, RAB10, ARL4D, PCSK5, KIF13B	214	762	13528	1.49327	1	0.807144	80.7106
GOTERM_BP_FAT	GO:0006775~fat-soluble vitamin metabolic process	3	1.01351	0.09482	CBR1, RBP1, CYP26A1	214	33	13528	5.74681	1	0.809803	81.2927
GOTERM_BP_FAT	GO:0014032~neural crest cell development	3	1.01351	0.09482	SEMA3F, CYP26A1, SOX9	214	33	13528	5.74681	1	0.809803	81.2927
GOTERM_BP_FAT	GO:0014033~neural crest cell differentiation	3	1.01351	0.09482	SEMA3F, CYP26A1, SOX9	214	33	13528	5.74681	1	0.809803	81.2927
GOTERM_BP_FAT	GO:0007565~female pregnancy	5	1.68919	0.0956793	TFCP2L1, TGFBR1, OXTR, PCSK5, TAC3	214	110	13528	2.87341	1	0.809657	81.5893
GOTERM_BP_FAT	GO:0043434~response to peptide hormone stimulus	6	2.02703	0.0962416	GATM, BTG2, HMGCS2, PRKCI, OXTR, SORT1	214	154	13528	2.46292	1	0.808492	81.781
GOTERM_BP_FAT	GO:0007229~integrin-mediated signaling pathway	4	1.35135	0.0980937	FUT8, ITGA6, CEACAM1, ADAM9	214	70	13528	3.61228	1	0.811745	82.3991
GOTERM_BP_FAT	GO:0006811~ion transport	18	6.08108	0.0982554	SLC44A1, SLC9A7, SLC44A2, SLC20A1, ANO1, SLC10A4, SLCO2B1, CACNA1S, SLC34A2, SLC4A11, P2RX1, AQP11, KCNK5, SLC13A2, KCNE2, PDZD3, SLC1A1, SLC40A1	214	768	13528	1.4816	1	0.809246	82.4521
GOTERM_BP_FAT	GO:0045184~establishment of protein localization	18	6.08108	0.0991197	FRAS1, SNX25, PRKCI, ABCA1, RFFL, AP1S3, RAB31, GCKR, CD36, STX12, ATG4A, RAB17, SORT1, SPTBN1, RAB10, ARL4D, PCSK5, KIF13B	214	769	13528	1.47967	1	0.809139	82.733
GOTERM_BP_FAT	GO:0007268~synaptic transmission	9	3.04054	0.0994092	PLAT, P2RX1, ABAT, OXTR, HTR1D, UNC13B, SLC1A1, HTR1F, ALDH9A1	214	298	13528	1.90918	1	0.80711	82.8261
GOTERM_BP_FAT	GO:0031333~negative regulation of protein complex assembly	3	1.01351	0.0997409	GSN, SPTBN1, SPTB	214	34	13528	5.57779	1	0.805241	82.9323
