# Supplementary material for: Lung cancer deficient in the tumor suppressor GATA4 is sensitive to TGFBR1 inhibition
Source: Nat Commun. 2019 Apr 10;10:1665. doi: 10.1038/s41467-019-09295-7 (PMC6458308; doi:10.1038/s41467-019-09295-7)
Supplement: Supplementary file 15 — Supplementary Data 13 [file 41467_2019_9295_MOESM15_ESM.xlsx]

## Sheet: Sheet1
microRNA	matching	position (nt)
miR-590	3' gacgugaAAAUACUUAUUCGAg 5' | | | | | | | | | | | | 5'..cctgggaTTTAA---AATAAGCTt 3'	1915-1922
miR-21	3' agUUGUAGUC-AGA---CUAUUCGAu 5' | | | | | | | | | | | | | | 5' ggAACCTGGGATTTAAAATAAGCTt 3'	1916-1922
miR-103b-2	3' agUAUCGGGACAUGUU--ACGACGa 5' | | | | | | | | | | | | | | 5' aaAT--GTGCAGGAT-AATTGCTGCc 3'	2286-2291
miR-320a	3' agcgggagaguuggGUCGAAAa 5' | | | | | | | 5' ….cacccaagattgaaCAGCTTTc 3'	2541-2547
miR-320c	3' ugggagaguuggGUCGAAAa 5' | | | | | | | 5'….cccaagattgaaCAGCTTTc	2541-2547
miR-199b	3' cuUGUC--UAUCAGAUUUGUGACCc 5' | | | | | | | | | | | | | | | 5'..ttAAAGAAAAAAA TAAACACTGGa 3'	2861-2870
miR-32	3' acguuGA--AUC AUU ACACGUUAu 5' | | | | | | | | | | | | 5'…..tttttCTGTAT-TGC-TATGCAATa 3'	3004-3009
miR-193b	3' ucgcccuGAAAC UC----CCGGUCAa 5' | | | | | | | | | | | | | 5' ….tatgttt-CTTTT-AGCTGGCCAGTa 3'	3754-3761
miR-301b	3' cgaaacUGUUAUAGU-AACGUGAc 5' | | | | | | | | | | | | 5' ..gcccctATAGTTTGACTTGCACTa 3'	3790-3796
miR-590	3' gacGUGAA AAUACU-UAUUCGAg 5' | | | | | | | | | | | | | | | | 5'….tttCATTA-TTATGACATAAGCTa 3'	3864-3870
miR-21	3' aguuGUAGUCAGAC----UAUUCGAu 5' | | | | | | | | | | | | | | 5'…ctttCATT-ATTA-TGACATAAGCTa 3'	3864-3870
miR-29a	3' auUGGCUAAAGUCUACCACGAu 5' | | | | | | | | | | | | 5' ..atGTCTGTTT-TTG--TGGTGCTc 3'	5181-5187
miR-29b-1	3' uuguGACUAAAGUUUACCACGAu 5' | | | | | | | | | | | | | 5' ..atgtCTGT-TTTTG----TGGTGCTc 3'	5181-5187
miR-29c	3' auuGGCUAAAGUUUACCACGAu 5' | | | | | | | | | | | | 5'..atgtCTGT-TTTT-----GTGGTGCTc 3'	5181-5187
